# Supplementary material for: Cyclin B/CDK1 and Cyclin A/CDK2 phosphorylate DENR to promote mitotic protein translation and faithful cell division
Source: Nat Commun. 2022 Feb 3;13:668. doi: 10.1038/s41467-022-28265-0 (PMC8813921; doi:10.1038/s41467-022-28265-0)
Supplement: Supplementary file 4 — Supplementary Data 1 [file 41467_2022_28265_MOESM4_ESM.xlsx]

## Sheet: Sheet1
Supplemental Dataset 1: Summary of data obtained for phosphorylation sites in the DENR/MCTS1 complex.
Protein	Site	Phosphorylated in vitro by a CDK	Phosphorylated in vitro by PLK3	Phosphorylated in vitro by STK3/STK4	MS in asynchronous Hela cells	Affects stuORF activity in asynchronous cells	Production of phosphoantibody successful
DENR	Serine 6	n/a	-	-	-	-	n/a
	Serine 9	n/a	-	-	-	-	n/a
	Serine 20	n/a	-	-	-	-	-
	Tyrosine 27	n/a	-	-	-	-	n/a
	Threonine 69	n/a	-	-	+	-	-
	Serine 73	+ CDK1/Cyclin B1, CDK2/Cyclin A2; - CDK2/Cyclin E1, CDK4/Cyclin D1, CDK6/Cyclin D1	-	-	+	-	+
	Serine 81	n/a	-	-	-	-	n/a
	Threonine 86	n/a	-	-	-	-	n/a
	Tyrosine 127	n/a	-	-	-	-	n/a
	Serine 157	n/a	-	-	-	-	n/a
	Serine 189	n/a	+	-	-	-	-
MCTS1	Lysine 8	n/a	n/a	n/a	n/a	-	n/a
	Threonine 19	n/a	-	-	-	n/a	n/a
	Lysine 26	n/a	n/a	n/a	n/a	-	n/a
	Lysine 47	n/a	n/a	n/a	n/a	-	n/a
	Lysine 51	n/a	n/a	n/a	n/a	+	n/a
	Threonine 63	n/a	-	-	-	n/a	n/a
	Threonine 69	n/a	-	-	-	-	n/a
	Threonine 81	n/a	-	+	-	+	n/a
	Threonine 86	n/a	-	-	-	-	n/a
	Lysine 87	n/a	n/a	n/a	n/a	n/a	n/a
	Threonine 117	n/a	-	-	-	+	-
	Serine 118	n/a	-	-	-	+	-
	Threonine 130	n/a	-	-	-	-	n/a
	Tyrosine 169	n/a	-	-	-	-	n/a
	Threonine 179	n/a	-	+	-	-	n/a
