# Supplementary material for: Cyclin B/CDK1 and Cyclin A/CDK2 phosphorylate DENR to promote mitotic protein translation and faithful cell division
Source: Nat Commun. 2022 Feb 3;13:668. doi: 10.1038/s41467-022-28265-0 (PMC8813921; doi:10.1038/s41467-022-28265-0)
Supplement: Supplementary file 5 — Supplementary Data 2 [file 41467_2022_28265_MOESM5_ESM.xlsx]

## Sheet: sorted by activity ratio
	Suppl. Data 2: in vitro kinase assay of Ser/Thr kinases on DENR•MCTS1 complex
					A	B		C
	#	Kinase (ProQinase Lot #)	External Vendor Lot #	Enzyme, ng/well	Activity raw values	Kinase autophos., normalized mean n=2	Kinase autophos., SD	Substrate-BG, mean of two singlicates	Activity values, corrected (A-C)	Activity Ratio (A-C)/B
0020043100	194	PRKG1 (Lot001)	INV_36099	12.5	5204	116.165	37.7796	1018	4186	36.0349
0020043112	178	PKC-epsilon (Lot006)		10	8148	218.39	55.6904	1018	7130	32.648
0020043124	22	CAMK2A (Lot001)	INV_28192	2	8194	264.141	74.8329	1018	7176	27.1673
0020043136	68	DNA-PK (Lot001)	INV_727478	10	22797	850.686	270.218	1018	21779	25.6017
0020043148	98	IRAK4 (Lot006)		10	6586	240.194	61.2147	1018	5568	23.1813
0020043160	176	PKC-beta2 (Lot003)		5	4194	151.551	14.6372	1018	3176	20.9567
0020043172	175	PKC-beta1 (Lot004)		2.5	5761	250.917	129.17	1018	4743	18.9027
0020043089	179	PKC-eta (Lot005)		10	9367	484.676	43.5303	1018	8349	17.2259
0020043101	177	PKC-delta (Lot004)		25	15939	905.73	22.3216	1018	14921	16.474
0020043113	137	MST2 (Lot003)		10	7961	469.664	53.3243	1018	6943	14.7829
0020043125	64	DAPK2 (Lot001 +CaM)	INV_32159	10	3225	196.23	22.923	1018	2207	11.247
0020043137	115	MAP4K5 (Lot001)	INV_33456	3	3424	217.675	26.8073	1018	2406	11.0532
0020043149	74	EEF2K (Lot001)	INV_38185	8	15796	1372.18	226.572	1018	14778	10.7697
0020043161	129	MINK1 (Lot002)		10	2747	197.302	38.914	1018	1729	8.76322
0020043173	174	PKC-alpha (Lot005)		2.5	4067	387.455	222.958	1018	3049	7.8693
0020043090	169	PHKG2 (Lot001)	INV_37321	10	4852	487.893	35.693	1018	3834	7.85828
0020043102	89	HIPK1 (Lot001)	INV_37497	20	2965	256.993	37.0265	1018	1947	7.57609
0020043114	218	SNK (Lot007)		50	10821	1317.85	119.362	1018	9803	7.43864
0020043126	228	TBK1 (Lot004)		5	3278	304.531	30.6871	1018	2260	7.42124
0020043138	204	RPS6KA3 (Lot002)	INV_37397	5	2517	202.663	9.28633	1018	1499	7.3965
0020043150	190	PLK3 (Lot001)		30	3736	383.881	115.41	1018	2718	7.08032
0020043162	151	NEK9 (Lot001)	INV_38162	2	3477	352.784	26.09	1018	2459	6.97026
0020043174	136	MST1 (Lot002)		5	4155	459.656	130.098	1018	3137	6.82467
0020043091	56	CK2-alpha1 (Lot003)		20	4020	453.222	57.8078	1018	3002	6.62368
0020043103	28	CAMKK2 (Lot001)	INV_35319	10	4842	580.11	132.092	1018	3824	6.59185
0020043115	80	GRK2 (Lot001)	INV_31090	50	2488	243.41	14.4262	1018	1470	6.03918
0020043127	184	PKC-theta (Lot008)		2.5	2196	198.732	85.2478	1018	1178	5.92759
0020043139	210	SAK (Lot003)		100	7792	1191.32	297.025	1018	6774	5.68614
0020043151	29	CDC42BPA (Lot001)	INV_36844	10	1846	145.832	29.4832	1018	828	5.67777
0020043163	104	LRRK G2019S (Lot001)	INV_513572	5	2821	326.334	83.4485	1018	1803	5.52501
0020043175	189	PLK1 (Lot013)		50	4127	572.247	3.76577	1018	3109	5.43297
0020043092	102	LIMK1 (Lot001)	INV_367810	50	4166	594.05	46.146	1018	3148	5.29922
0020043104	27	CAMKK1 (Lot001)	INV_406782	30	6699	1146.64	209.156	1018	5681	4.95448
0020043116	11	ASK1 (Lot001)	INV_666419	2	2355	279.154	114.32	1018	1337	4.78948
0020043128	215	SLK (Lot001)	INV_34390	25	5839	1040.48	8.92862	1018	4821	4.63343
0020043140	217	SNF1LK2 (Lot001)	INV_279613	2.5	1847	183.362	30.2531	1018	829	4.52111
0020043152	1	ACV-R1 (Lot001)		20	3801	622.287	19.0715	1018	2783	4.47221
0020043164	219	SRPK1 (Lot001)		25	4042	689.484	82.7891	1018	3024	4.38589
0020043176	236	TTBK1 (Lot004)		10	5539	1061.21	136.187	1018	4521	4.26022
0020043093	35	CDK2/CycA (Lot005)		50	2476	396.033	49.724	1018	1458	3.68151
0020043105	76	EIF2AK3 (Lot001)	INV_390343Z2C	20	4183	894.65	122.647	1018	3165	3.5377
0020043117	165	PBK (Lot003)		200	2874	526.496	35.288	1018	1856	3.52519
0020043129	185	PKC-zeta (Lot005)		50	7304	1853.28	336.367	1018	6286	3.39183
0020043141	34	CDK1CycB1 (Lot025)		25	2360	428.56	67.31	1018	1342	3.13142
0020043153	237	TTBK2 (Lot002)	CAR_08CBS-1131	5	2160	369.226	26.6208	1018	1142	3.09296
0020043165	146	NEK2 (Lot002)		50	9631	2814.41	555.895	1018	8613	3.06032
0020043177	30	CDC42BPB (Lot001)		25	2292	416.407	69.0471	1018	1274	3.05951
0020043094	32	CDK1/CycA (Lot005)		15	1978	314.897	51.83	1018	960	3.04862
0020043106	244	WNK3 (Lot001)	INV_36047	10	1591	188.009	26.1853	1018	573	3.04773
0020043118	145	NEK11 (Lot001)	INV_38163	25	2939	631.58	83.6388	1018	1921	3.04158
0020043130	180	PKC-gamma (Lot007)		10	1958	325.262	206.664	1018	940	2.88998
0020043142	91	HIPK3 (Lot001)	INV_35332	20	1408	147.262	44.6946	1018	390	2.64835
0020043154	112	MAP3K9 (Lot002)	INV_762486	15	4542	1367.53	398.631	1018	3524	2.57691
0020043166	239	VRK1 (Lot001)		50	3186	848.898	136.793	1018	2168	2.5539
0020043178	47	CDK9/CycT (Lot004)		15	2172	466.447	32.2224	1018	1154	2.47402
0020043095	57	CK2-alpha2 (Lot001)		50	1776	307.033	40.2408	1018	758	2.46879
0020043107	93	HRI (Lot001)		80	4213	1298.55	88.2348	1018	3195	2.46044
0020043119	111	MAP3K7/MAP3K7IP1 (Lot001)	INV_452618	10	2471	606.203	114.25	1018	1453	2.39689
0020043131	90	HIPK2 (Lot001)	INV_452552	20	2548	652.669	101.389	1018	1530	2.34422
0020043143	207	RPS6KA6 (Lot001)	INV_37496	2	1628	264.499	52.6662	1018	610	2.30625
0020043155	48	CHK1 (Lot002)		50	7013	2718.98	31.4153	1018	5995	2.20487
0020043167	139	MST4 (Lot001)		100	3417	1136.63	227.546	1018	2399	2.11062
0020043179	117	MAPKAPK3 (Lot001)		10	1299	133.679	40.7518	1018	281	2.10205
0020043096	58	CLK1 (Lot001)		400	8418	3552.86	223.146	1018	7400	2.08283
0020043108	201	ROCK2 (Lot002)		2.5	1350	164.418	53.586	1018	332	2.01924
0020043120	152	NIK (Lot003)		350	5165	2055.94	44.4236	1018	4147	2.01708
0020043132	134	MKNK2 (Lot001)	INV_504229	10	1979	480.03	30.3543	1018	961	2.00196
0020043144	95	IKK-beta (Lot005)		100	5718	2381.92	150.206	1018	4700	1.9732
0020043156	50	CK1-alpha1 (Lot001)		100	4022	1653.12	10.7408	1018	3004	1.81717
0020043168	230	TGFB-R2 (Lot001)	CAR_09CBS-0960	10	1453	246.985	140.852	1018	435	1.76124
0020043180	109	MAP3K10 (Lot001)	INV_34554	25	6095	2940.94	662.987	1018	5077	1.72632
0020043097	33	CDK1/CycE (Lot001)		50	1587	343.134	84.6432	1018	569	1.65825
0020043109	41	CDK5/p35NCK (Lot001)		15	1730	445.359	44.4754	1018	712	1.59871
0020043121	2	ACV-R1B (Lot001)	INV_35826	10	1537	337.057	73.1861	1018	519	1.5398
0020043133	15	BMPR1A (Lot002)	INV_834034	50	2210	793.854	178.108	1018	1192	1.50154
0020043145	183	PKC-nu (Lot002)		50	1858	573.677	82.9001	1018	840	1.46424
0020043157	224	STK33 (Lot001)	INV_36048	50	2269	874.276	77.7123	1018	1251	1.4309
0020043169	222	STK23 (Lot002)	INV_285180	25	6787	4084.36	178.475	1018	5769	1.41246
0020043181	181	PKC-iota (Lot006)		50	1657	455.01	19.9554	1018	639	1.40437
0020043098	127	MEKK3 (Lot001)	INV_34560	15	2403	986.867	250.413	1018	1385	1.40343
0020043110	147	NEK3 (Lot001)	INV_34362	10	1525	364.937	26.1414	1018	507	1.38928
0020043122	10	ARK5 (Lot002)		100	6553	3992.5	352.061	1018	5535	1.38635
0020043134	62	COT (Lot018)		300	3762	1984.46	293.731	1018	2744	1.38275
0020043146	119	MARK1 (Lot001)		100	2550	1150.57	193.048	1018	1532	1.33151
0020043158	107	LRRK2 wt (Lot002)	INV_698199	75	4146	2474.49	163.476	1018	3128	1.2641
0020043170	126	MEKK2 (Lot003)	INV_34361	15	2355	1058.35	61.1489	1018	1337	1.26328
0020043182	121	MARK3 (Lot001)		100	2961	1594.86	13.6199	1018	1943	1.21829
0020043099	7	AKT2 (Lot003)		200	10447	7826.67	2354.98	1018	9429	1.20473
0020043111	226	TAOK2 (Lot001)	INV_622141	20	1560	463.588	76.7745	1018	542	1.16914
0020043123	225	STK39 (Lot001)	CAR_08CBS-0864	50	1702	588.331	53.7681	1018	684	1.16261
0020043135	148	NEK4 (Lot002)	INV_35817	4	1453	378.877	188.432	1018	435	1.14813
0020043147	113	MAP4K2 (Lot001)	INV_35217	4	1223	183.005	38.3085	1018	205	1.12019
0020043159	110	MAP3K11 (Lot001)	INV_34029	25	2981	1764.28	183.867	1018	1963	1.11264
0020043171	73	DYRK4 (Lot002)	INV_37361	50	2226	1087.66	22.0885	1018	1208	1.11064
020043183	135	MLK4 (Lot002)		50	1748	674.115	182.12	1018	730	1.0829
0020042812	106	LRRK2 R1441C (Lot001)	INV_612366	50	2195	1154.14	118.197	1018	1177	1.0198
0020042824	229	TGFB-R1 (Lot003)		10	1202	187.651	48.6802	1018	184	0.980542
0020042836	61	CLK4 (Lot001)	INV_34379	100	6050	5283.19	907.778	1018	5032	0.952455
0020042848	223	STK25 (Lot001)	INV_33163	20	2550	1676.71	711.962	1018	1532	0.913695
0020042860	186	PKC-zeta wt aa184-592 (Lot001)		10	2082	1170.94	61.2335	1018	1064	0.908669
0020042872	238	TTK (Lot003)		100	2439	1575.91	309.843	1018	1421	0.9017
0020042884	105	LRRK2 I2020T (Lot001)	INV_586693	50	1894	1013.67	98.5479	1018	876	0.864183
0020042801	200	ROCK1 (Lot001)	INV_37178	4	1250	273.077	50.9123	1018	232	0.849576
0020042813	24	CAMK2D (Lot001)	INV_31647	1	1281	318.471	6.69647	1018	263	0.825821
0020042825	79	ERK7 (Lot002)		50	1582	691.629	14.022	1018	564	0.815466
0020042837	198	RIPK2 (Lot003)		50	1215	272.362	36.2206	1018	197	0.723301
0020042849	227	TAOK3 (Lot005)		50	1308	418.194	42.0661	1018	290	0.693458
0020042861	92	HIPK4 (Lot001)	INV_719847	20	1420	735.95	153.874	1018	402	0.546233
0020042873	182	PKC-mu (Lot004)		20	1238	426.773	66.3003	1018	220	0.515497
0020042885	240	VRK2 (Lot001)	CAR_08CBS-0814	20	1387	755.252	112.076	1018	369	0.488579
0020042802	123	MEK1 wt (Lot002)		50	1103	188.366	15.808	1018	85	0.451249
0020042814	86	GSG2 (Lot002)	INV_869949	7	1243	507.552	39.2572	1018	225	0.443304
0020042826	241	WEE1 (Lot005)		200	1559	1326.43	195.201	1018	541	0.407863
0020042838	220	SRPK2 (Lot001)		20	1191	454.652	63.1015	1018	173	0.380511
0020042850	199	RIPK5 (Lot001)	INV_38724	10	1267	666.609	62.0109	1018	249	0.373532
0020042862	69	DYRK1A (Lot002)	INV_38993	10	1164	391.387	33.7048	1018	146	0.373032
0020042874	9	AMPK-alpha1 (Lot001)		200	1427	1197.39	74.6098	1018	409	0.341575
0020042886	157	p38-gamma (Lot001)	INV_32881	5	1088	205.88	65.0573	1018	70	0.340004
0020042803	31	CDC7/ASK (Lot001)	CAR_10CBS-0119	10	1213	581.183	20.458	1018	195	0.335523
0020042815	130	MKK4 (Lot004)		50	1129	368.154	88.9508	1018	111	0.301504
0020042827	187	PKMYT1 (Lot002)	CAR_09CBS-0180	35	1280	926.461	74.0659	1018	262	0.282797
0020042839	124	MEK2 (Lot001)	INV_32519	100	1235	787.42	108.51	1018	217	0.275583
0020042851	67	DMPK (Lot001)	INV_34024	80	1355	1445.45	619.173	1018	337	0.233145
0020042863	140	mTOR (Lot001)	INV_533404	20	1146	557.95	85.2883	1018	128	0.229411
0020042875	46	CDK9/CycK (Lot001)	INV_35774	40	1179	750.605	115.285	1018	161	0.214494
0020042887	97	IRAK1 (Lot002)	INV_472069	20	1333	1508	526.065	1018	315	0.208886
0020042804	132	MKK7 (Lot002)		150	1090	431.419	90.4124	1018	72	0.166891
0020042816	12	Aurora-A (Lot004)		50	1170	1090.88	206.953	1018	152	0.139337
0020042828	125	MEK5 (Lot005)		100	1160	1071.58	35.2446	1018	142	0.132515
0020042840	3	ACV-R2A (Lot001)	INV_862446	40	1070	679.834	93.3634	1018	52	0.0764893
0020042852	65	DAPK3 (Lot001)	INV_33763	10	1037	250.202	49.0957	1018	19	0.0759387
0020042864	26	CAMK4 (Lot001)	INV_35391	75	1157	2138.15	613.759	1018	139	0.0650094
0020042876	166	PCTAIRE1 (Lot004)		400	1034	656.958	74.0141	1018	16	0.0243547
0020042888	216	SNARK (Lot001)		200	1079	4945.06	290.721	1018	61	0.0123356
0020042805	13	Aurora-B (Lot008)		100	1015	610.849	65.7022	1018	-3	-0.00491119
0020042817	108	MAP3K1 (Lot001)		10	977	616.211	17.2013	1018	-41	-0.0665357
0020042829	96	IKK-epsilon (Lot007)		20	995	343.134	12.6421	1018	-23	-0.0670293
0020042841	122	MARK4 (Lot001)	INV_304213	5	953	685.195	84.5889	1018	-65	-0.0948635
0020042853	172	PIM3 (Lot001)	MIL_33220U	4	985	322.045	57.5086	1018	-33	-0.10247
0020042865	83	GRK5 (Lot001)	INV_38284	5	996	189.438	48.6251	1018	-22	-0.116133
0020042877	143	MYLK3 (Lot001)	INV_34028	50	952	541.15	101.536	1018	-66	-0.121962
0020042889	234	TSK2 (Lot002)		25	917	800.645	82.185	1018	-101	-0.126148
0020042806	14	Aurora-C (Lot009)		100	929	572.962	68.4618	1018	-89	-0.155333
0020042818	144	NEK1 (Lot001)	INV_35267	5	934	518.275	23.4029	1018	-84	-0.162076
0020042830	232	TLK2 (Lot002)		10	920	578.323	37.0265	1018	-98	-0.169455
0020042842	206	RPS6KA5 (Lot001)	INV_33702	25	953	351.712	136.194	1018	-65	-0.18481
0020042854	18	BRSK1 (Lot001)	INV_36097	3	986	158.699	11.5986	1018	-32	-0.201639
0020042866	8	AKT3 (Lot004)		10	906	467.162	142.636	1018	-112	-0.239745
0020042878	51	CK1-delta (Lot001)	INV_33225	5	946	288.447	17.9108	1018	-72	-0.249613
0020042890	63	DAPK1 (Lot002)		40	863	572.247	155.694	1018	-155	-0.270862
0020042807	5	ACV-RL1 (Lot002)	INV_511550	20	801	791.71	142.002	1018	-217	-0.27409
0020042819	21	CAMK1D (Lot001)	INV_33214	100	483	1897.96	263.525	1018	-535	-0.281882
0020042831	20	BUB1B (Lot002)	CAR_08CBS-1281	35	824	654.813	84.4755	1018	-194	-0.296268
0020042843	6	AKT1 (Lot007)		25	938	263.427	44.7845	1018	-80	-0.30369
0020042855	160	PAK3 (Lot001)		20	916	317.399	96.7265	1018	-102	-0.321362
0020042867	70	DYRK1B (Lot001)	INV_450178	2	942	186.222	20.5235	1018	-76	-0.408116
0020042879	231	TLK1 (Lot002)		15	780	527.211	134.812	1018	-238	-0.451432
0020042891	17	B-RAF wt (Lot001)		25	905	245.912	65.1927	1018	-113	-0.459513
0020042808	77	ERK1 (Lot002)		20	685	692.344	379.683	1018	-333	-0.480975
0020042820	66	DCAMKL2 (Lot001)	INV_35320	20	796	454.295	82.7289	1018	-222	-0.48867
0020042832	214	SIK1 aa1-350 (Lot003)		50	799	416.407	44.8102	1018	-219	-0.525928
0020042844	164	PASK (Lot001)	INV_34883	50	381	1181.67	60.8095	1018	-637	-0.539069
0020042856	205	RPS6KA4 (Lot001)	INV_34070	50	694	592.978	22.467	1018	-324	-0.546395
0020042868	25	CAMK2G (Lot001)	MIL_D8NN026U	5	662	606.56	41.5897	1018	-356	-0.586916
0020042880	49	CHK2 (Lot002)	INV_31541	10	850	254.491	12.7928	1018	-168	-0.660142
0020042892	212	SGK2 (Lot001)	INV_34433	20	816	304.889	17.1007	1018	-202	-0.662537
0020042809	87	GSK3-alpha (Lot001)	INV_29135	50	416	898.224	64.6347	1018	-602	-0.670211
0020042821	242	WNK1 (Lot001)		50	590	599.769	83.9704	1018	-428	-0.713608
0020042833	120	MARK2 (Lot002)	INV_503177	5	843	237.692	30.6558	1018	-175	-0.736248
0020042845	40	CDK5/p25NCK (Lot001)		15	777	309.535	153.163	1018	-241	-0.778587
0020042857	94	IKK-alpha (Lot003)	INV_447027	50	516	631.223	160.673	1018	-502	-0.795281
0020042893	4	ACV-R2B (Lot001)	INV_745099	25	616	504.692	84.9506	1018	-402	-0.796525
0020042810	171	PIM2 (Lot002)		50	769	304.531	97.6846	1018	-249	-0.81765
0020042822	133	MKNK1 (Lot001)	INV_652363	15	638	439.997	15.5513	1018	-380	-0.863641
0020042834	161	PAK4 (Lot004)		50	715	345.636	16.132	1018	-303	-0.876646
0020042846	191	PRK1 (Lot004)		25	663	398.178	65.6847	1018	-355	-0.891561
0020042858	149	NEK6 (Lot001)		20	691	348.495	85.5217	1018	-327	-0.93832
0020042870	153	NLK (Lot002)		10	541	478.243	239.107	1018	-477	-0.997402
0020042882	114	MAP4K4 (Lot001)	INV_33761	5	824	193.728	85.2074	1018	-194	-1.00141
0020042894	213	SGK3 (Lot004)		50	646	368.869	84.3166	1018	-372	-1.00849
0020042811	159	PAK2 (Lot001)		25	607	407.114	327.078	1018	-411	-1.00955
0020042823	52	CK1-epsilon (Lot001)	INV_31778	2.5	772	239.836	83.3106	1018	-246	-1.0257
0020042835	167	PDK1 (Lot002)		20	795	215.888	10.4147	1018	-223	-1.03294
0020042847	42	CDK6/CycD1 (Lot004)		200	561	439.997	121.951	1018	-457	-1.03864
0020042859	75	EIF2AK2 (Lot001)	INV_374655	10	618	370.298	134.449	1018	-400	-1.08021
0020042871	188	PKN3 (Lot002)	CAR_09CBS-1290	20	550	431.777	24.7867	1018	-468	-1.08389
0020042883	71	DYRK2 (Lot001)	CAR_09CBS-1249B	4	567	409.973	79.0908	1018	-451	-1.10007
0020042895	44	CDK7CycH (Lot002)		50	659	303.459	88.495	1018	-359	-1.18303
	141	MYLK (Lot001)	INV_36152	25	437	487.893	137.266	1018	-581	-1.19083
	162	PAK6 (Lot001)		25	552	378.162	54.0028	1018	-466	-1.23228
	88	GSK3-beta (Lot003)		50	691	264.499	13.6199	1018	-327	-1.2363
	138	MST3 (Lot001)	INV_32932	20	481	433.564	31.1211	1018	-537	-1.23857
	54	CK1-gamma2 (Lot001)	INV_31770	10	616	322.76	8.51106	1018	-402	-1.24551
	59	CLK2 (Lot001)	INV_271879	2	461	441.07	142.971	1018	-557	-1.26284
	60	CLK3 (Lot002)		10	589	339.559	130.346	1018	-429	-1.2634
	150	NEK7 (Lot002)		25	722	229.828	8.60065	1018	-296	-1.28792
	16	B-RAF VE (Lot002)		25	724	227.684	6.09732	1018	-294	-1.29127
	203	RPS6KA2 (Lot001)	INV_34468	10	668	268.431	69.3047	1018	-350	-1.30388
	173	PKA (Lot002)	INV_37377	5	706	237.334	80.3099	1018	-312	-1.3146
	221	STK17A (Lot001)	INV_33789	25	630	294.523	64.269	1018	-388	-1.31738
	235	TSSK1 (Lot001)	INV_31989	5	681	249.844	59.3841	1018	-337	-1.34884
	116	MAPKAPK2 (Lot004)		10	444	422.841	40.7518	1018	-574	-1.35748
	243	WNK2 (Lot001)	INV_35976	40	693	235.904	63.1015	1018	-325	-1.37768
	36	CDK2/CycE (Lot009)		10	746	196.587	51.4849	1018	-272	-1.38361
	131	MKK6SDTD (Lot001)		50	679	233.045	40.7518	1018	-339	-1.45465
	193	PRKD2 (Lot001)	INV_34015	5	529	327.407	67.1904	1018	-489	-1.49356
	55	CK1-gamma3 (Lot001)	INV_34380	5	690	212.671	54.8584	1018	-328	-1.54229
	23	CAMK2B (Lot001)	INV_35330	100	519	319.543	77.4133	1018	-499	-1.5616
	19	BRSK2 (Lot002)	CAR_08CBS-0302	25	372	409.258	82.7636	1018	-646	-1.57846
	197	RAF1 DYDY (Lot001)		10	650	231.258	49.3876	1018	-368	-1.5913
	43	CDK6/CycD3 (Lot003)	CAR_09CBS-0622	20	425	367.796	65.1986	1018	-593	-1.6123
	168	PHKG1 (Lot001)	INV_34488	5	513	298.812	62.7482	1018	-505	-1.69002
	53	CK1-gamma1 (Lot001)	INV_34360	5	516	285.587	48.6251	1018	-502	-1.75778
	84	GRK6 (Lot002)	INV_37437	15	519	280.941	50.192	1018	-499	-1.77618
	154	p38-alpha (Lot005)		10	435	327.049	120.808	1018	-583	-1.78261
	158	PAK1 (Lot002)		15	607	230.186	113.021	1018	-411	-1.78552
	209	S6K-beta (Lot001)	INV_34389	100	428	323.832	55.2933	1018	-590	-1.82193
	196	PRKX (Lot001)	INV_34283	10	475	294.523	54.9107	1018	-543	-1.84366
	81	GRK3 (Lot001)	INV_34008	10	703	170.137	20.8017	1018	-315	-1.85145
	208	S6K (Lot006)		50	530	261.997	97.6748	1018	-488	-1.86262
	39	CDK4/CycD3 (Lot001)		10	589	226.254	60.7622	1018	-429	-1.8961
	192	PRK2 (Lot001)	INV_34557	20	526	254.133	204.926	1018	-492	-1.93599
	103	LIMK2 (Lot001)	INV_355434	150	428	302.387	82.9001	1018	-590	-1.95114
	37	CDK3/CycE (Lot001)		10	517	256.635	56.5408	1018	-501	-1.95219
	202	RPS6KA1 (Lot002)	INV_386267	10	476	272.005	118.992	1018	-542	-1.99261
	85	GRK7 (Lot001)	INV_34013	5	591	210.527	79.6991	1018	-427	-2.02825
	233	TSF1 (Lot002)		25	577	201.591	31.737	1018	-441	-2.1876
	245	ZAK (Lot001)	INV_34603	4	586	196.944	34.6524	1018	-432	-2.19351
	100	JNK2 (Lot003)		5	591	192.655	42.3703	1018	-427	-2.21639
	195	PRKG2 (Lot002)	INV_273926	1	556	202.663	79.3714	1018	-462	-2.27964
	78	ERK2 (Lot004)		10	499	221.607	94.7044	1018	-519	-2.34198
	163	PAK7 (Lot001)		15	464	233.76	64.3644	1018	-554	-2.36995
	211	SGK1 (Lot005)		50	381	259.852	86.6724	1018	-637	-2.45139
	170	PIM1 (Lot003)		2	338	271.29	153.113	1018	-680	-2.50654
	82	GRK4 (Lot002)	INV_401163	5	335	267.358	12.7928	1018	-683	-2.55462
	128	MELK (Lot001)		100	463	205.165	51.9186	1018	-555	-2.70514
	72	DYRK3 (Lot001)	INV_290370	3	469	195.157	44.8957	1018	-549	-2.81312
	101	JNK3 (Lot001)		5	517	163.346	16.6234	1018	-501	-3.06711
	155	p38-beta (Lot004)		3	360	200.876	98.7577	1018	-658	-3.27565
	38	CDK4/CycD1 (Lot007)		25	450	171.567	29.4832	1018	-568	-3.31066
	45	CDK8/CycC (Lot002)		50	496	156.912	86.0533	1018	-522	-3.3267
	142	MYLK2 (Lot001)		2.5	367	171.567	49.7086	1018	-651	-3.79444
	118	MAPKAPK5 (Lot005)		20	504	125.816	28.3161	1018	-514	-4.08534
	99	JNK1 (Lot005)		5	510	120.812	20.0703	1018	-508	-4.20489
	156	p38-delta (Lot001)		2	270	174.069	43.429	1018	-748	-4.29715
