# Supplementary material for: Cyclin B/CDK1 and Cyclin A/CDK2 phosphorylate DENR to promote mitotic protein translation and faithful cell division
Source: Nat Commun. 2022 Feb 3;13:668. doi: 10.1038/s41467-022-28265-0 (PMC8813921; doi:10.1038/s41467-022-28265-0)
Supplement: Supplementary file 6 — Supplementary Data 3 [file 41467_2022_28265_MOESM6_ESM.xlsx]

## Sheet: Sheet1 (2)
Suppl Data 3 - DENR targets and their roles in mitosis
Legend:	red	known mitotic function in human cells
	orange	known mitotic function in another organism
	yellow	a more indirect association (high expression, posttranslational modification, association with described mitotic proteins, eg) with mitosis
Rank	Name	Translational Efficiency Change DENR KO vs WT (log2(FC))	Mitotic function	Literature
1	GPAT4	-2.66912	n/a
2	FAM91A1	-2.08519	n/a
3	ATF4	-1.8642	n/a
4	MAP2K5	-1.80816	n/a
5	CAMSAP2	-1.74106	organisation of non-centrosomal microtubules; binds to KIF3C1, which regulates mitotic spindle microtubules	Tanaka et al, PNAS 2012; Cao et al, Current Biol 2020
6	MYO10	-1.70106	essential for mitotic spindle function	Woolner et al, JCB 2008
7	MAP2K6	-1.67807	n/a
8	PIK3R2	-1.67662	n/a
9	DROSHA	-1.65501	n/a
10	SGO1	-1.60345	centromeric tension sensor	Indjeian et al, Science 2005
11	IFNAR1	-1.59681	n/a
12	PPP2R5E	-1.58813	knockdown -> abnormal mitotic spindle	St-Denis et al, Cell Rep 2016
13	CUL5	-1.54344	high expression in mitosis	Burnatowska-Hledin et al, Biochem Biophys Res Comm 2004
14	HDAC7	-1.45718	n/a
15	ABLIM1	-1.45492	phosphorylated at the chromosomal passenger complex	Yang et al, J Cell Sci 2007
16	CACUL1	-1.43818	n/a
17	C11orf73	-1.41306	n/a
18	ASB8	-1.40134	n/a
19	NADK	-1.38336	n/a
20	UHMK1	-1.35045	n/a
21	DENR	-1.34137	n/a
22	TIMM21	-1.30277	n/a
23	BMP2K	-1.28936	promotes re-entry into mitosis and prevents polyploidization in megakaryocytes	Wang et al, Cell Biosci 2020
24	ADAT1	-1.2847	n/a
25	ZP3	-1.27403	identified in human prophase oocytes	Bauskin et al, Mol Hum Reprod 1999
26	CDKL5	-1.2452	centrosomal localisation, faithful cell division	Barbiero et al, Sci Rep 2017
27	SHOC2	-1.22767	n/a
28	PLEC	-1.21931	mitotically re-organized cytoskeleton member	Foisner et al, Mol Biol Cell 1996
29	ZMIZ2	-1.19868	n/a
30	EPC1	-1.19637	n/a
31	MMS22L	-1.18818	n/a
32	NAV2	-1.17595	n/a
33	RPS6KA4	-1.17552	n/a
34	ARAF	-1.157	mitotic progression and chromosome segregation in X.laevis egg extracts	Bodart et al, J Cell Biochemistry 2010
35	PIK3R1	-1.15195	n/a
36	FAM118A	-1.14667	n/a
37	MICAL3	-1.12446	n/a
38	MKL2	-1.12444	n/a
39	CCSER2	-1.11987	n/a
40	PLEKHM1	-1.11905	n/a
41	METTL18	-1.11842	n/a
42	PNMA1	-1.11483	n/a
43	EP300	-1.10788	marker of mitotic bookmarking sites in ES cells	Festuccia et al, Genome Res 2019
44	DOK4	-1.10186	n/a
45	BCL9L	-1.0957	n/a
46	ZFP64	-1.09373	n/a
47	CGGBP1	-1.08697	cytokinetic abscission in human fibroblasts	Singh et al, BMC Mol Biol 2011
48	C8orf59	-1.08588	n/a
49	MECP2	-1.08441	mitotic spindle organization	Bergo et al, JBC 2015
50	PPP1R9B	-1.07983	n/a
51	EXOC5	-1.07178	n/a
52	UHRF1BP1	-1.06313	n/a
53	LRRC16A	-1.06046	n/a
54	GLIS2	-1.05368	n/a
55	RNF41	-1.05341	kinetochore disassembly	Gangula et al, JBC 2015
56	LZTS2	-1.04851	interaction with microtubules in G2/M	Ishii et al, PNAS 2001
57	TNRC18	-1.03984	n/a
58	BTG1	-1.02989	n/a
59	HCFC1	-1.0247	regulates mitotic K4-H20 methylation, essential for cytokinesis	Julien et Herr, EMBO J 2003; Julien et Herr, Mol Cell 2004
60	NCOR2	-1.02006	accumulation in mitosis, cytokinesis in S.pombe	Patil et al, JBC 2016; Rentas et al, PLoS One 2012
61	NARF	-1.01966	mitotic upregulation, G2E3 polyubiquitination	Brooks et al, JSM Cell Dev Biol 2014
62	TMEM60	-1.00969	n/a
63	PIH1D1	-1.00651	n/a
64	FASN	-1.00113	essential for mitotic nuclear separation in fission yeast	Saitoh et al, J Cell Biol 1996
65	BRD4	-0.993731	mitotic bookmarking, on mitotic chromatin	Dey et al, Mol Biol Cell 2009; Behera et al, Cell Rep 2019
66	JARID2	-0.987199	prevents mitotic exit	Adhikari et al, JBC 2019
67	POMK	-0.978233	n/a
68	NIPA2	-0.973206	n/a
69	KRIT1	-0.969152	microtubule-associated protein	Gunel et al, PNAS 2002
70	EYA3	-0.967983	n/a
71	SCML2	-0.967522	opening and closure of chromatin at the mitosis-to-meiosis transition in murine spermatogonia	Maezawa et al, Nuc Acid Res 2018
72	TARS2	-0.96502	n/a
73	NFIA	-0.956024	regulation of mitotic exit in glial neurons	Clark et al, Neuron 2019
74	DPP9	-0.954453	n/a
75	ABCC3	-0.946014	n/a
76	TBL1X	-0.935213	cytokinesis in S.pombe	Rentas et al, PLoS One 2012
77	ZBTB38	-0.934344	interaction with microtubules in G2/M	Ishii et al, PNAS 2001
78	WDR62	-0.934293	spindle assembly and centrosome localization	Qin et al, Development 2019, Miyamoto et al, Hum Mol Genet 2017
79	CIC	-0.928059	n/a
80	ECSIT	-0.925792	n/a
81	RAI1	-0.925682	n/a
82	DOCK5	-0.925298	n/a
83	REPS1	-0.923112	n/a
84	ZNF507	-0.922963	n/a
85	COL7A1	-0.920483	n/a
86	KIAA0556	-0.91821	n/a
87	PDE4DIP	-0.916313	in the Golgi-centrosome interactome	Di Goia, Hum Mol Genet 2015
88	ICE2	-0.913213	n/a
89	HMGXB3	-0.908589	n/a
90	DCAF6	-0.895501	n/a
91	ARIH2	-0.895429	n/a
92	MPRIP	-0.894543	n/a
93	PITX1	-0.893195	n/a
94	COL5A1	-0.887514	n/a
95	AGRN	-0.885733	n/a
96	FYN	-0.879712	accelerates mitosis, promotes assembly of mitotic spindle microtubules	Okamotot et al, J Cell Biochem 2016
97	MKL1	-0.876414	n/a
98	KIAA0430	-0.876025	n/a
99	NPIPB3	-0.875127	n/a
100	ZNF765	-0.873423	n/a
101	FAM83H	-0.87073	n/a
102	TSSC4	-0.867878	n/a
103	SCAP	-0.863729	essential for mitotic micrutubule spindle assembly and cell division	Gholkar et al, J Biol Chem 2016
104	QRSL1	-0.859771	n/a
105	USP1	-0.857429	phosphorylation and stabilization in mitosis	Cotto-Rios et al, Cell Cycle 2011
106	TRIM26	-0.856052	n/a
107	DENND4B	-0.85517	n/a
108	KDM6A	-0.854757	n/a
109	WWC1	-0.851439	required for mitotic chromosome alignment	Zhang et al, JBC 2012
110	DGKZ	-0.850712	knockdown -> G2/M arrest	Li et al, Pharmazie 2019
…
142	SYNPO	-0.781945	preferentially translated in mitosis	Park et al, Mol Cell 2016
…
434	DUSP4	-0.5	inhibits HH3 phosphorylation via VRK1	Jeong et al, MBoC 2012
