# Supplementary material for: Cyclin B/CDK1 and Cyclin A/CDK2 phosphorylate DENR to promote mitotic protein translation and faithful cell division
Source: Nat Commun. 2022 Feb 3;13:668. doi: 10.1038/s41467-022-28265-0 (PMC8813921; doi:10.1038/s41467-022-28265-0)
Supplement: Supplementary file 7 — Supplementary Data 4 [file 41467_2022_28265_MOESM7_ESM.xlsx]

## Sheet: raw flat
Supplemental Data 4: Data matrix for RNA-seq and Riboseq of mitotic and interphase DENR-WT and DENR-KO cells (2 independent KO clones)
			RNA-seq						RiboSeq
			Interphase			Mitotic			Interphase			Mitotic
Transcript ID	Gene ID	Gene Name	DENR KO2.1	DENR KO3.42	WT	DENR KO2.1	DENR KO3.42	WT	DENR KO2.1	DENR KO3.42	WT	DENR KO2.1	DENR KO3.42	WT
ENST00000646664	ENSG00000075624	ACTB	31759.5	30212.7	33894.1	32862.6	32891.4	39760.5	41060.9	39051.7	40053.9	41651.3	35710.1	37304.6
ENST00000229239	ENSG00000111640	GAPDH	29307.1	36585.5	28767.1	24054.1	31094.2	25276.8	30245.8	34768.2	32471.1	28146.7	31664.9	28548.4
ENST00000396859	ENSG00000111640	GAPDH	29303	36599.8	28760.2	24036.8	31085.6	25271.1	29876.2	34391.6	31871.2	27837.4	31148.5	27973.6
ENST00000396861	ENSG00000111640	GAPDH	29286.6	36584.4	28753.3	24032.5	31067.4	25254.2	29606.4	33983.4	31888.4	27681.3	31175.9	27975
ENST00000334701	ENSG00000080824	HSP90AA1	30469.2	20477	36040.2	26488.2	16501.2	19961.6	43125.2	30319.3	43738.4	33677.5	23980.1	27343.9
ENST00000216281	ENSG00000080824	HSP90AA1	30454.4	20461.6	36038.8	26476.2	16486.8	19949.1	43145.2	30258.4	43779.8	33800.4	24048	27419.8
ENST00000396858	ENSG00000111640	GAPDH	27798.9	33699.6	26766.9	22767.8	28558.6	23625.2	24681	29148.7	26293.8	23802.8	26007.9	24063.5
ENST00000534624	ENSG00000109971	HSPA8	25511.9	23324.6	28921.3	28757.5	25263.5	26077.7	28397.5	25903.8	33154.9	25673.4	27236.3	21117.6
ENST00000353801	ENSG00000096384	HSP90AB1	20303.7	22680.9	26393.3	19462.4	22068.8	16440.3	29391.6	34130.6	34227.1	24472.1	29133.7	21048.7
ENST00000620073	ENSG00000096384	HSP90AB1	20189.4	22600.9	26289.1	19283.6	22002.8	16329.6	28772.2	33537.7	33593.9	23969	28599.1	20658
ENST00000371646	ENSG00000096384	HSP90AB1	20145	22562.5	26259.9	19227.3	21958.9	16292.4	29163.1	33909.3	33912.3	24281.3	28887.3	20916.6
ENST00000234590	ENSG00000074800	ENO1	23988.8	28054.8	25779.3	18661.6	22698.2	18264.8	26031	26835.9	25305.5	20573.4	21116.5	17532.1
ENST00000339647	ENSG00000150991	UBC	21293	22664.5	17764.5	21201.8	22919.2	19900.6	18669	18143	17048.1	19130.7	19371.6	17450.6
ENST00000646539	#N/A	#N/A	23989.6	28075.7	25804.3	18656.2	22725.9	18287.4	25752.5	26623.7	25105.5	20425.9	20922.1	17388.8
ENST00000575087	ENSG00000184009	ACTG1	18827.6	19293.9	16532.4	22141.4	25152.5	21662.9	23010	24085.5	22593.2	28775.6	28072.2	21492.8
ENST00000331925	#N/A	#N/A	18774.1	19252.2	16475.5	22078.5	25055	21605.3	25111.8	26076.4	24458.5	30985.9	29920.1	23436.6
ENST00000336023	ENSG00000123416	TUBA1B	40307.3	44369.5	39615.6	38337.5	35286.4	41583.8	23360.9	19616.2	21227.9	22524.9	15202.6	21041.7
ENST00000647408	ENSG00000074800	ENO1	22031.5	26030.7	23649.9	17066.3	21019.6	16681	24126.5	24974.8	23457.5	18984.7	19378.2	16076
ENST00000301072	ENSG00000167553	TUBA1C	35283.4	36659	32830.1	37025.1	32248.7	40359.2	20877	17254.7	18921.4	22384.7	14897.4	20960.1
ENST00000345042	ENSG00000144381	HSPD1	18399.1	21631.6	27022.5	16803	17914.9	15945.5	19814.2	22020.4	27704	15698.9	20564.8	20102.8
ENST00000388968	ENSG00000144381	HSPD1	18399.1	21608.5	27004.4	16803	17911	15934.2	19641.9	21819.4	27502.9	15594.8	20421.4	19970.7
ENST00000453788	ENSG00000109971	HSPA8	16480.5	15763.2	19431.4	18573.8	17843.1	17884.1	17876	17086.1	21540.5	16449.2	17420.8	13661.4
ENST00000296930	ENSG00000181163	NPM1	11177.8	14284	18557.7	10245.4	12331.9	11718.2	20212.6	25111.9	31767.7	15894.1	23911	18527.2
ENST00000517671	ENSG00000181163	NPM1	11168.7	14241.2	18541	10220.5	12306.1	11703.6	20409.9	25211.4	32166.5	16095	24166.6	18740.9
ENST00000393820	ENSG00000181163	NPM1	10875.1	13602	17771.5	10053.6	11784.8	11570.3	18108.3	22621.4	29319.8	14639.3	21897.6	17262.3
ENST00000301071	ENSG00000167552	TUBA1A	18601.4	22753.3	19962	18095.9	19019.6	19578.6	17053	14206.8	15929.8	17299.2	11909.9	15988.9
ENST00000295766	ENSG00000167552	TUBA1A	18543	22688.6	19913.4	18050.4	18989.9	19492.8	17009.3	14145.9	15865.5	17229.8	11838.1	15920
ENST00000468812	ENSG00000196262	PPIA	11218.1	13301.5	12152.8	9859.64	11442.4	12226.6	16358.7	17928.8	17087.1	15025.3	17505.5	17482.9
ENST00000335181	ENSG00000067225	PKM	17133.5	15290.6	15294.8	13363.3	13624.1	14330.1	15498.2	14644.4	14106	12059	12011.6	12199.7
ENST00000449901	#N/A	#N/A	16235.4	14237.9	14190.5	12693.6	12549	13606	14627.8	13848.4	13168.2	11579	11435.2	11450.6
ENST00000391857	ENSG00000142541	RPL13A	8693.37	14309.2	11059.6	8762.92	11878.5	9623.81	11323.3	11921.4	13023.4	12700.8	13309.1	13170.9
ENST00000630979	ENSG00000280858	RPL7A	11683.5	12460.5	13034.8	11090.7	10801.5	10370.5	11653	9874.6	12654.5	12031.5	10311.1	11929.8
ENST00000351986	ENSG00000181163	NPM1	9273.97	11665.6	15435.1	8506.08	9962.69	9563.93	18525.4	22891.5	29161.2	14366.1	21748.9	16774.6
ENST00000323345	ENSG00000148303	RPL7A	11680.3	12452.8	13022.3	11094	10796.7	10359.2	11565.6	9801.5	12532.6	11911.5	10210.7	11817.4
ENST00000309311	ENSG00000167658	EEF2	22557.9	21289.5	18843.8	21425	20733.6	15389.7	14911.2	14348.9	12880.9	16313.3	14495.8	10982.5
ENST00000546500	ENSG00000135486	HNRNPA1	8375.11	9162.28	10813.7	10218.3	9895.73	9749.2	13527.5	14108.3	17744.5	16196.2	16459.7	17879.3
ENST00000340913	ENSG00000135486	HNRNPA1	8262.45	9050.44	10709.5	10164.2	9863.21	9674.64	13067.9	13598.6	17406.6	15811.7	16043.7	17409.9
ENST00000370321	ENSG00000122406	RPL5	8884.17	9276.31	10609.5	9196.41	8221.9	8977.63	14394.2	11222.9	14713.9	14650.9	13005.3	14195.5
ENST00000327892	ENSG00000196230	TUBB	14793	14907.9	15418.4	11551.3	11485.4	12732.7	13818.5	13447.4	13653.2	12219.4	9945.97	12241.9
ENST00000319622	ENSG00000067225	PKM	14930.3	13116.2	13418.2	11529.6	11693.9	12246.9	14115.7	13180.4	13030.3	10662.5	10818.4	11149.8
ENST00000550767	ENSG00000167552	TUBA1A	13495.2	16653.5	14034.9	13642.9	14009.6	14684.8	14140.7	11834.1	12438.4	14163.7	9603.01	12670.5
ENST00000568459	ENSG00000067225	PKM	14812.7	13001.1	13357.1	11434.3	11586.8	12124.9	14042	13088	12962.5	10603.3	10787.1	11120.3
ENST00000389093	ENSG00000067225	PKM	14883.4	12825.7	12832	11625	11290.3	12540.7	13156.6	12412.8	11589.1	10390.8	10136.4	10240.4
ENST00000380394	ENSG00000137154	RPS6	8264.91	10437.5	9803.89	8087.77	8869.43	8147.3	11340.8	10421.8	11401.8	10130.6	10352.8	10029.6
ENST00000396389	ENSG00000196230	TUBB	14428.6	14568	15012.8	11278.2	11152.5	12375.7	12869.4	12505.2	12306.2	11224.9	9120.51	11069.7
ENST00000424734	ENSG00000232421	TUBB	14431.9	14560.3	15010	11260.9	11139.2	12356.5	12634.6	12238.2	11892.5	10879.4	8829.71	10784.4
ENST00000321358	ENSG00000065978	YBX1	12064.3	11458.3	9312.17	12074.8	10377.8	10743.3	9236.48	9457.32	9580.2	10416.8	10617.6	10472.3
ENST00000354667	ENSG00000122566	HNRNPA2B1	9663.78	7633.77	9270.5	8642.63	6207.55	7838.9	12627.1	14678.9	12437.3	10651	11247.4	11137.1
ENST00000356674	ENSG00000122566	HNRNPA2B1	9635	7607.45	9252.44	8631.79	6175.99	7819.7	12559.7	14628.1	12302.8	10559.9	11130.1	11027.5
ENST00000202773	ENSG00000089009	RPL6	7399.77	9164.47	8985.74	7450.54	8579.62	7270.67	14084.5	13103.2	13319.9	12624.2	12248.9	11726
ENST00000621674	ENSG00000142541	RPL13A	7269.83	11346.5	8928.79	7111.34	9242.46	7829.86	10203.1	10516.3	11305.2	11362.2	11333.5	11626.3
ENST00000424576	ENSG00000089009	RPL6	7346.32	9083.33	8931.57	7379.02	8489.71	7181.42	14288.1	13323.5	13468.1	12802	12387.2	11831.5
ENST00000330914	ENSG00000196230	TUBB	13176.2	13288.4	13572.4	10301.8	10108.1	11328.5	11939	11531.5	11315.6	10273.7	8199.85	10088.6
ENST00000322723	ENSG00000115053	NCL	8239.42	7742.32	9795.55	7686.79	7239.59	7010.84	13492.5	15184.5	14972.5	11928.9	14847.9	12627
ENST00000489459	ENSG00000196262	PPIA	8019.02	9555.92	8566.25	6931.44	8065.03	8391.32	10870	11794.5	11815.5	10620.6	12135.5	12012.8
ENST00000307961	ENSG00000174444	RPL4	11575.8	15430.9	15121.2	11550.2	13918.7	12742.9	9880.88	9444.13	10668.5	8839.68	9657.78	9391.52
ENST00000316448	ENSG00000179218	CALR	9023.97	6698.46	8841.28	8909.22	7750.35	9177.58	12921.8	13414.9	10176.7	14762.2	13045.7	12285.4
ENST00000404735	ENSG00000143947	RPS27A	6822.46	8775.22	8292.61	6739.62	7664.27	7002.93	10617.7	10703.1	10134.1	8914.85	9612.14	8424.54
ENST00000272317	ENSG00000143947	RPS27A	6824.93	8785.09	8288.44	6741.79	7670.01	7026.66	10750.1	10864.5	10285.8	9073.86	9759.5	8573.52
ENST00000299767	ENSG00000166598	HSP90B1	7842.21	7010.96	9453.85	7466.8	7333.33	8105.51	9285.18	8616.67	7881.6	8625.73	9357.85	8836.35
ENST00000225430	ENSG00000108298	RPL19	8528.9	11059.2	8891.29	7470.05	9582.97	7392.67	9780.97	10505.1	9285.99	9098.44	9623.87	8357.07
ENST00000579260	ENSG00000108298	RPL19	8513.27	11036.2	8869.06	7462.46	9559.05	7385.9	9853.41	10607.6	9346.9	9138.91	9665.6	8345.83
ENST00000293831	ENSG00000161960	EIF4A1	9111.14	10170	10283.1	7783.24	9412.71	7408.49	9865.9	10415.7	10058.3	8553.45	9468.69	8274.15
ENST00000369850	ENSG00000196924	FLNA	22001.9	20024.1	19309.1	22155.5	26363.4	21756.6	8393.5	9083.7	6646.15	10198.5	11423.5	9398.54
ENST00000422373	ENSG00000196924	FLNA	21681.2	19767.5	19060.5	21844.4	26074.6	21512.6	8379.77	9104.01	6594.43	10291	11465.2	9371.84
ENST00000352983	ENSG00000147604	RPL7	7170.33	8860.74	8930.18	6592.24	7182.2	6384.99	12552.2	11335.6	12677.4	9241.55	10511.9	8764.67
ENST00000564595	#N/A	#N/A	7060.95	9799.34	8889.9	6094.81	8180.77	7155.44	8322.32	11128.5	9982.44	9425.13	9904.25	9631.86
ENST00000402285	ENSG00000143947	RPS27A	6457.32	8149.12	7770.33	6331.06	7199.42	6653.86	10475.3	10694.9	10118.1	8885.94	9573.02	8496.22
ENST00000316084	ENSG00000198034	RPS4X	8842.22	11438.6	9978.91	8167.96	9866.08	8402.61	8676.99	8120.2	10025	8028.71	9423.05	7959.32
ENST00000412304	ENSG00000149925	ALDOA	6880.85	9573.46	8610.7	5969.1	8006.69	7014.23	8005.11	10691.9	9551.47	8953.88	9304.38	8995.17
ENST00000564546	#N/A	#N/A	6879.2	9562.5	8610.7	5968.02	7992.34	7006.32	7965.15	10633	9445.74	8875.82	9239.18	8919.27
ENST00000563060	ENSG00000149925	ALDOA	6876.74	9571.27	8603.75	5962.6	7994.25	6999.54	7982.63	10719.3	9566.41	8987.13	9373.5	9049.98
ENST00000613865	ENSG00000138326	RPS24	7702.41	8024.12	7559.19	7885.11	7394.54	7406.23	13446.3	12520.4	12590.1	12012.7	13661.2	12369.8
ENST00000577269	ENSG00000161960	EIF4A1	7727.08	8358.55	8671.82	6603.08	7768.52	6211.02	8879.31	9383.21	9057.29	7755.5	8386.33	7401.34
ENST00000541364	ENSG00000167553	TUBA1C	24747	23338.8	21107.9	27032.2	21076	29249.9	8557.1	7093.75	7218.48	10471.7	6633.69	9387.3
ENST00000329251	ENSG00000254772	EEF1G	10315.1	12346.5	11334.6	11036.6	12409.4	10641.7	6407.84	5854.1	6679.48	7198.95	7302.67	6971.25
ENST00000540430	ENSG00000134333	LDHA	6216.37	6807.02	7939.79	5350.3	5919.65	6984.86	10296.7	11269.6	11469.6	8530.33	10422	12456.9
ENST00000422447	ENSG00000134333	LDHA	6182.65	6750	7884.23	5317.79	5869.91	6952.1	10225.6	11212.7	11162.7	8472.5	10347.6	12410.5
ENST00000531188	ENSG00000149273	RPS3	6569.17	8470.39	8659.31	6477.36	7131.51	7628.78	6869.91	7125.23	9029.71	7054.4	7318.32	8258.69
ENST00000544301	ENSG00000026025	VIM	10688.5	7764.25	6731.32	9896.49	8722.13	10521.9	13337.7	10115.2	9228.53	15104.8	14421.5	16511.8
ENST00000580261	ENSG00000265681	RPL17	5300.24	6734.65	6759.1	5244.1	5725.48	5819.02	8246.14	8028.83	9420.45	8844.01	8494.57	8742.18
ENST00000579248	ENSG00000265681	RPL17	5302.7	6734.65	6759.1	5241.93	5730.27	5821.28	8241.15	8042.03	9453.78	8848.35	8516.74	8744.99
ENST00000216146	ENSG00000100316	RPL3	8501.76	11422.1	9984.46	8571.1	10206.6	7716.89	7070.98	7297.83	7163.31	7037.05	7546.53	6759.02
ENST00000464716	ENSG00000138326	RPS24	6982	7089.91	6664.64	7164.44	6512.67	6713.73	12834.4	11970.1	12062.6	11450.4	13140.9	11870.8
ENST00000527446	ENSG00000149273	RPS3	6459.79	8127.19	8406.51	6341.9	6821.61	7487.57	6797.48	7052.13	8935.47	6924.29	7157.92	8075.97
ENST00000270625	ENSG00000142534	RPS11	6642.36	9076.75	6646.59	7488.47	8102.34	7248.07	7135.92	6861.26	7666.69	7112.22	8125.52	6981.09
ENST00000440692	ENSG00000138326	RPS24	6977.07	7081.14	6629.92	7154.69	6512.67	6699.05	13254	12320.4	12260.3	11813.2	13446	12125.2
ENST00000424325	#N/A	#N/A	5614.38	9245.61	8178.7	5171.49	7488.28	5412.33	8303.59	8703.99	9800.86	7910.17	8844.05	7579.83
ENST00000344746	ENSG00000147403	RPL10	5607.81	9228.07	8170.37	5167.15	7466.28	5398.78	8311.08	8742.57	9808.9	7904.39	8844.05	7591.08
ENST00000360830	ENSG00000138326	RPS24	6864.4	7023.02	6499.35	7059.32	6495.45	6665.16	13202.8	12274.7	12263.7	11762.6	13376.9	12076
ENST00000645440	ENSG00000138326	RPS24	6791.21	6993.42	6445.17	7002.97	6468.67	6631.26	13279	12324.5	12313.1	11827.7	13459.1	12158.9
ENST00000278572	ENSG00000149273	RPS3	6269.82	7824.56	8096.75	6168.51	6554.75	7300.04	6386.61	6628.76	8471.17	6509.41	6826.69	7595.29
ENST00000354811	ENSG00000174748	RPL15	5284.61	7281.8	6220.15	5265.77	6760.4	6003.16	7985.13	7487.68	8543.57	8057.62	9133.55	9180.69
ENST00000413699	ENSG00000174748	RPL15	5287.08	7285.09	6217.37	5263.6	6756.57	5998.64	7988.88	7501.9	8547.02	8061.96	9137.46	9168.04
ENST00000611050	ENSG00000174748	RPL15	5283.79	7277.41	6214.59	5266.86	6761.35	5996.38	7834.02	7395.29	8388.42	7965.11	8988.8	9037.33
ENST00000396465	ENSG00000147604	RPL7	6523.11	7915.57	8041.19	6038.46	6407.45	5736.55	9151.56	7855.21	9123.94	6661.2	7743.44	6264.29
ENST00000280326	ENSG00000150753	CCT5	7825.76	7565.79	9778.89	6975.87	6465.8	7068.45	7957.66	7566.87	9106.71	6419.79	7124.01	6836.33
ENST00000348462	ENSG00000136942	RPL35	5193.33	5187.5	6124.31	5051.2	4703.96	5274.51	6833.69	6505.91	9519.29	6633.73	5753.46	8375.34
ENST00000640218	ENSG00000153187	HNRNPU	6464.72	5769.74	6528.52	5929	5559.06	4974.01	10447.9	10796.5	10290.4	8061.96	9245.7	6886.92
ENST00000649126	#N/A	#N/A	5743.5	7441.88	7213.32	5668.91	6650.4	4977.4	6098.12	8411.59	7529.93	6364.86	8248.1	6629.72
ENST00000444376	ENSG00000153187	HNRNPU	6495.98	5771.93	6522.96	5969.1	5554.27	4969.49	10469.1	10771.1	10250.2	8038.83	9209.19	6853.19
ENST00000528957	ENSG00000161016	RPL8	8566.73	10824.6	9039.91	7039.81	8704.92	7660.41	6480.27	8120.2	7932.17	6324.38	6983.18	6922.06
ENST00000262584	ENSG00000161016	RPL8	8667.88	10975.9	9181.6	7124.34	8819.7	7795.97	6469.03	8089.74	7917.23	6301.25	6964.92	6910.82
ENST00000247461	ENSG00000127022	CANX	6088.9	5353.07	8066.19	4688.15	5095.16	5982.82	9323.9	10984.3	9319.32	7966.55	9386.54	8625.52
ENST00000639938	ENSG00000283777	CANX	6088.08	5350.88	8066.19	4683.82	5090.38	5972.66	9321.4	10978.2	9313.57	8009.92	9411.31	8645.2
ENST00000638706	ENSG00000283777	CANX	6065.05	5338.81	8039.8	4677.31	5088.47	5964.75	9202.76	10808.7	9125.09	7821.99	9164.85	8411.89
ENST00000452673	ENSG00000127022	CANX	6079.03	5346.49	8066.19	4675.15	5092.3	5969.27	9360.11	11004.6	9369.89	7998.35	9408.71	8648.01
ENST00000394920	ENSG00000161016	RPL8	8663.77	10966	9160.76	7122.18	8789.09	7767.73	6430.32	7996.34	7674.73	6226.08	6846.25	6788.54
ENST00000302182	ENSG00000170315	UBB	5430.99	6950.66	5978.46	6357.07	7491.15	6701.31	10579	13320.5	14410.5	12906.1	12925.7	11159.6
ENST00000395839	ENSG00000170315	UBB	5429.35	6945.17	5971.51	6351.65	7494.97	6701.31	7484.34	9125.33	10547.9	9140.36	9340.9	7827.2
ENST00000503026	ENSG00000150753	CCT5	7718.03	7383.77	9587.2	6872.92	6285.98	6949.84	7767.83	7307.98	8706.76	6169.7	6831.91	6525.71
ENST00000515676	ENSG00000150753	CCT5	7653.06	7294.95	9494.13	6824.15	6216.16	6893.35	7607.98	7181.07	8584.94	6062.73	6721.06	6441.38
ENST00000274242	ENSG00000145592	RPL37	7651.42	10528.5	9494.13	8432.39	9470.1	9218.25	6235.5	5161.68	7709.21	6015.03	7217.91	8296.64
ENST00000330244	#N/A	#N/A	5190.04	5775.22	6074.3	4698.99	4723.09	4698.37	5804.64	6437.88	8494.15	6714.69	6894.5	8518.7
ENST00000617731	ENSG00000278229	RPS17	5184.28	5774.12	6064.58	4688.15	4714.49	4681.42	5803.39	6450.07	8484.96	6700.23	6901.02	8527.14
ENST00000340384	ENSG00000188229	TUBB4B	10259.2	7148.02	8250.94	11733.4	6721.18	11801.8	7463.11	5621.6	6608.22	8731.26	5312.69	8607.25
ENST00000293842	#N/A	#N/A	5532.97	6422.15	5645.08	5757.78	5519.84	5499.32	11593.1	10641.1	10538.7	9730.15	10371.1	9141.34
ENST00000584164	ENSG00000161970	RPL26	5523.1	6411.18	5632.58	5746.94	5505.49	5483.5	11383.2	10434	10457.1	9582.7	10261.6	9013.44
ENST00000262746	ENSG00000117450	PRDX1	4588.05	6070.17	5874.28	4360.87	5178.38	4898.32	7381.94	7047.05	8445.88	6749.38	7157.92	7197.54
ENST00000319248	ENSG00000117450	PRDX1	4592.99	6069.08	5871.5	4360.87	5171.68	4893.81	7253.31	6920.14	8262	6655.42	7073.16	7128.67
ENST00000396222	ENSG00000134333	LDHA	4876.71	5313.6	6309.05	4274.17	4691.53	5546.76	8171.21	9220.76	9163.02	6941.64	8557.16	10704.2
ENST00000582556	ENSG00000161970	RPL26	5394.81	6205.04	5467.29	5617.98	5311.33	5283.55	11417	10414.7	10424.9	9562.46	10277.2	8968.46
ENST00000584895	ENSG00000215472	RPL17-C18orf32	4379.17	5538.38	5535.35	4264.42	4670.49	4714.19	5671.02	5642.92	7034.6	5832.89	5955.59	6123.74
ENST00000395587	ENSG00000184110	EIF3C	5235.27	7390.35	6638.25	5258.19	7162.12	5685.72	5767.18	7484.64	6280.69	5682.55	7242.68	6328.94
ENST00000338970	ENSG00000188846	RPL14	4691.67	6901.31	6593.8	4303.43	5466.28	4810.21	5838.36	6328.23	7475.91	5681.1	6297.25	6971.25
ENST00000314138	ENSG00000166441	RPL27A	6292.03	6800.44	6386.83	5769.7	5720.7	5629.23	5537.39	4607.34	6261.15	5650.74	5653.05	5820.15
ENST00000566501	ENSG00000184110	EIF3C	5227.87	7371.71	6643.81	5258.19	7151.6	5687.98	5762.18	7484.64	6273.79	5646.41	7219.21	6306.46
ENST00000357495	ENSG00000139675	HNRNPA1L2	4445.78	4481.36	5424.23	5322.12	4878.04	5291.46	10369.2	10499	13161.3	12288.8	12262	13463.2
ENST00000396203	ENSG00000188846	RPL14	4697.43	6902.41	6597.97	4313.19	5466.28	4815.86	5800.9	6303.87	7436.84	5631.95	6272.47	6974.07
ENST00000396651	ENSG00000142937	RPS8	5210.6	7069.08	6397.95	5111.88	6144.42	4395.61	12227.5	11216.8	9787.07	11607.9	10583.7	11121.7
ENST00000332680	ENSG00000182718	ANXA2	6225.41	5548.24	5402	6691.94	6807.26	9080.43	7177.13	5948.52	6310.57	7386.88	7892.1	9561.58
ENST00000380876	ENSG00000205609	EIF3CL	5199.08	7337.72	6591.02	5213.75	7116.21	5656.34	5729.71	7411.54	6251.95	5614.6	7210.08	6271.32
ENST00000396024	ENSG00000182718	ANXA2	6224.59	5539.47	5388.11	6680.02	6792.92	9077.04	6190.54	5220.56	5293.47	6327.27	6642.82	8123.76
ENST00000421017	ENSG00000182718	ANXA2	6227.06	5540.57	5388.11	6680.02	6798.65	9073.65	6166.81	5188.08	5276.24	6276.68	6606.31	8073.16
ENST00000451270	ENSG00000182718	ANXA2	6222.95	5542.76	5385.33	6686.52	6794.83	9062.35	6035.68	5040.86	5183.15	6159.59	6460.25	7904.5
ENST00000211372	ENSG00000096150	RPS18	5469.65	7662.28	6686.87	4960.16	6852.22	4944.64	5769.68	5401.28	7132.28	5546.66	6894.5	6549.61
ENST00000434122	ENSG00000226225	RPS18	5470.47	7662.28	6693.81	4962.33	6851.26	4942.38	5737.21	5387.07	7101.25	5537.99	6868.42	6535.55
ENST00000457341	ENSG00000223367	RPS18	5468.82	7662.28	6696.59	4959.08	6856.04	4944.64	5732.21	5357.63	7123.09	5519.2	6887.98	6541.17
ENST00000274065	ENSG00000145425	RPS3A	5618.5	6746.71	9381.62	5451.09	6141.55	7236.78	6091.88	4365.7	9268.75	5500.4	5510.91	7849.69
ENST00000543796	ENSG00000132341	RAN	4435.91	5583.33	5263.1	4266.59	5168.81	4521.01	6034.43	6630.79	7646	6201.51	6967.53	6676.1
ENST00000233893	ENSG00000115541	HSPE1	5631.65	5305.92	5453.4	4834.45	4246.77	4354.94	7620.47	7985.17	9467.57	6606.27	8360.25	5309.96
ENST00000324460	ENSG00000044574	HSPA5	6477.06	4131.58	8152.31	7630.44	6474.41	6119.52	7755.34	5297.73	6716.25	10622.1	9003.15	7606.54
ENST00000454021	ENSG00000235650	RPS18	5468.82	7646.93	6686.87	4961.25	6846.48	4938.99	5633.55	5295.7	7043.79	5439.69	6809.74	6448.41
ENST00000393193	ENSG00000011052	NME1-NME2	5769.81	6860.74	5470.06	5907.33	6644.66	6172.61	5759.69	6226.71	6887.49	5425.23	6455.04	5690.85
ENST00000479035	ENSG00000125691	RPL23	4425.22	5859.65	5210.31	4853.96	5282.63	4822.64	6385.36	6035.83	7193.19	6948.87	6508.5	5727.39
ENST00000430553	ENSG00000134333	LDHA	4784.6	5280.7	6088.19	4042.26	4607.36	5342.29	8906.78	9852.27	9727.3	7499.63	9108.78	11021.9
ENST00000422514	ENSG00000198242	RPL23A	5712.25	7685.31	5882.61	5727.43	6386.41	5692.49	6799.98	5281.48	6401.36	5365.97	5775.63	5168
ENST00000564243	ENSG00000184110	EIF3C	5006.65	7158.99	6409.06	5053.36	6940.21	5489.15	5340.07	6954.66	5853.16	5299.47	6726.28	5839.83
ENST00000515390	ENSG00000150753	CCT5	6352.88	6474.78	8167.59	5629.9	5470.1	5845	6460.29	6037.86	7203.54	5286.46	5596.97	5366.18
ENST00000396957	ENSG00000144713	RPL32	4381.64	5915.57	5057.52	4282.84	5079.86	4603.48	9397.58	9217.72	12703.9	9899.28	10454.6	11463.2
ENST00000429711	ENSG00000144713	RPL32	4374.24	5922.15	5051.96	4279.59	5067.43	4600.09	9541.2	9359.86	12892.4	10026.5	10603.2	11589.7
ENST00000222247	ENSG00000105640	RPL18A	4779.67	7612.94	5829.83	4293.68	6371.11	4678.04	6143.08	6152.59	6523.18	5383.31	5950.37	5100.54
ENST00000458500	ENSG00000147403	RPL10	4076.53	6906.8	5842.33	3851.52	5659.49	4056.71	6531.47	6628.76	7159.87	5892.15	6841.04	5756.91
ENST00000227157	ENSG00000134333	LDHA	4412.07	4598.68	5620.08	3840.69	4054.52	5018.07	8550.86	9510.12	9477.92	7067.41	8725.39	10930.5
ENST00000502553	ENSG00000113407	TARS1	3907.12	3967.1	4903.33	4041.17	3899.57	4300.72	5809.64	6390.17	6647.3	7172.93	6488.94	7153.97
ENST00000265112	ENSG00000113407	TARS1	3909.59	3967.1	4901.94	4041.17	3905.3	4290.55	5865.84	6446.01	6719.7	7242.32	6515.02	7190.51
ENST00000359462	ENSG00000197111	PCBP2	5387.41	5141.45	5286.71	4552.69	4561.45	3965.2	5981.98	6462.25	6116.34	5828.55	6961.01	5780.8
ENST00000506600	ENSG00000150753	CCT5	6185.12	6232.45	7907.84	5487.93	5224.29	5684.59	6228	5808.41	6873.7	5039.27	5321.82	5103.35
ENST00000262030	ENSG00000110955	ATP5F1B	5947.45	9338.81	7791.16	5976.69	8810.13	6466.33	5365.05	6356.66	5793.4	5016.14	6217.7	5248.12
ENST00000581373	ENSG00000265681	RPL17	3783.77	4939.69	4979.73	3744.24	4183.64	4058.97	5968.24	5500.78	6164.61	6156.69	5727.38	5593.87
ENST00000295688	ENSG00000163468	CCT3	6065.87	6826.75	7303.61	5492.27	5980.86	5154.76	6658.86	6786.13	6468.01	5519.2	5749.55	4844.74
ENST00000455217	ENSG00000113407	TARS1	3836.4	3856.36	4783.88	3947.97	3790.53	4179.84	5725.97	6241.94	6525.48	7041.39	6367.67	7013.42
ENST00000618723	#N/A	#N/A	3994.3	6652.41	5617.3	3675.96	5333.33	3992.31	6275.46	6485.6	6888.64	6036.71	6569.79	5703.5
ENST00000439930	ENSG00000197111	PCBP2	5199.08	4966.01	5129.75	4373.87	4406.5	3819.47	5897.06	6379	5994.52	5728.81	6814.96	5699.28
ENST00000512805	ENSG00000204628	RACK1	6842.2	10430.9	10406.7	6279.04	9751.31	9269.08	5187.71	5852.07	9260.71	4860.02	7234.86	6775.89
ENST00000376263	ENSG00000165119	HNRNPK	4387.39	3661.18	5374.22	4255.75	3751.31	4639.63	5894.56	5286.56	7071.37	5370.3	5287.91	5959.3
ENST00000376281	ENSG00000165119	HNRNPK	4383.28	3657.89	5378.39	4259	3750.36	4644.14	5877.08	5272.34	7079.42	5352.96	5260.53	5953.68
ENST00000645674	ENSG00000171863	RPS7	4801.05	6255.48	6114.58	4768.35	5701.57	5221.41	6161.81	5388.09	6763.37	4796.41	5693.47	5645.87
ENST00000350669	ENSG00000111716	LDHB	4930.16	6777.41	6289.6	4165.8	5557.14	5279.03	6371.62	7380.06	7895.39	4780.51	6670.21	6843.35
ENST00000396076	ENSG00000111716	LDHB	4926.05	6778.51	6290.99	4174.47	5557.14	5281.29	6376.62	7366.86	7826.43	4758.83	6623.26	6781.51
ENST00000351839	ENSG00000165119	HNRNPK	4342.99	3600.88	5290.88	4198.31	3696.79	4612.51	5858.34	5273.36	7043.79	5357.29	5260.53	5912.92
ENST00000360384	ENSG00000165119	HNRNPK	4341.34	3593.2	5278.38	4196.14	3696.79	4614.77	5853.35	5262.19	7050.69	5347.17	5250.1	5928.38
ENST00000373316	ENSG00000102144	PGK1	4842.17	5232.45	5340.88	4348.95	5186.03	4800.04	5506.17	5534.29	4700.46	4637.4	5131.43	5363.37
ENST00000643754	ENSG00000142676	RPL11	4518.98	5155.7	5003.34	4629.63	4521.28	4437.41	3996.31	4182.95	4333.85	4682.21	4652.84	4531.32
ENST00000359282	ENSG00000197111	PCBP2	4870.13	4502.19	4811.66	4125.7	4040.17	3611.61	5669.77	6120.1	5829.03	5467.16	6599.79	5520.78
ENST00000447282	ENSG00000197111	PCBP2	4913.72	4555.92	4801.93	4138.71	4040.17	3604.83	5623.56	6061.22	5750.88	5439.69	6575.01	5489.86
ENST00000296674	ENSG00000186468	RPS23	3646.43	5427.63	5311.71	3427.79	4079.38	3622.91	5760.93	5858.16	7724.15	5013.25	6129.03	6149.04
ENST00000368259	ENSG00000163468	CCT3	5444.15	6172.15	6560.47	4904.89	5348.63	4546.99	6056.91	6227.72	5902.58	5069.62	5213.58	4428.71
ENST00000275603	ENSG00000146731	CCT6A	5088.88	5625	5917.34	3910.04	4107.12	3803.66	6681.33	6929.28	6603.63	4524.64	5286.61	4823.66
ENST00000374550	ENSG00000142676	RPL11	4524.73	5154.6	5004.73	4628.55	4526.06	4446.45	3918.88	4096.65	4269.49	4505.85	4530.26	4371.09
ENST00000391555	ENSG00000212866	HSPA1B	4005.81	3398.03	5483.95	8661.05	5406.98	5112.96	4084.98	4547.43	6525.48	9362.98	7140.97	5777.99
ENST00000300289	ENSG00000167004	PDIA3	4434.27	3631.58	4303.27	4318.6	3604.97	4640.76	5257.65	4368.75	3713.25	5332.72	4860.19	4746.36
ENST00000312037	ENSG00000164587	RPS14	3176.03	5843.2	4860.27	3351.93	5540.88	3852.23	5995.72	7809.53	8153.97	5942.75	8113.79	7855.31
ENST00000407193	ENSG00000164587	RPS14	3177.67	5837.72	4850.55	3350.85	5536.1	3846.59	6034.43	7858.26	8183.85	5974.55	8190.73	7941.05
ENST00000251453	ENSG00000105193	RPS16	3953.18	5946.27	4262.98	4082.35	5396.46	4208.09	7461.86	7172.95	7818.39	8757.28	8219.41	8847.59
ENST00000303305	ENSG00000170515	PA2G4	3518.96	3542.76	4479.67	3362.77	3347.68	3578.85	5197.7	5467.28	5977.28	4435.02	4874.53	4536.94
ENST00000354359	ENSG00000087460	GNAS	5803.53	8703.95	6050.69	7784.33	12315.6	10141.2	3953.85	4762.67	3522.47	4541.99	5984.28	4820.85
ENST00000356920	ENSG00000188219	POTEE	3759.92	3552.63	4257.43	3774.58	3671.92	4958.2	14410.5	14277.9	14842.6	15730.7	13489.1	14954.5
ENST00000409602	ENSG00000222038	POTEJ	3741	3527.41	4239.37	3756.16	3652.79	4917.53	11942.7	12198.6	12695.8	13432.3	11520	12420.4
ENST00000308162	ENSG00000172757	CFL1	3722.91	4125	4226.87	3893.79	4831.18	5280.16	5780.92	5544.44	6049.68	6399.55	6409.4	7352.14
ENST00000265620	ENSG00000087460	GNAS	5687.58	8623.9	6009.01	7643.44	12174.1	9909.62	3915.14	4689.57	3477.65	4505.85	5937.33	4811.01
ENST00000294189	ENSG00000162244	RPL29	3441.66	4759.87	4747.76	3565.42	4409.37	3732.49	4238.59	4080.41	4598.17	4374.3	4427.24	4313.46
ENST00000437231	ENSG00000197111	PCBP2	4523.91	4168.86	4492.18	3807.09	3728.36	3403.75	5502.42	5945.47	5646.3	5303.81	6397.66	5387.26
ENST00000375651	ENSG00000204389	HSPA1A	3898.9	3289.47	5354.77	8437.81	5216.64	5005.64	3990.07	4467.23	6378.37	9251.67	7079.68	5718.96
ENST00000439602	ENSG00000231500	RPS18	5113.56	6989.03	6154.86	4571.11	6211.38	4532.31	4663.2	4390.07	5172.8	4336.72	5284	4912.2
ENST00000451531	ENSG00000196834	POTEI	3680.97	3451.75	4167.14	3703.05	3578.19	4801.17	11588.1	11792.5	11979.8	12924.9	11191.3	12039.5
ENST00000322203	ENSG00000198755	RPL10A	3178.5	4209.43	4239.37	3497.15	3867.05	3481.7	3736.55	4253	4272.93	4962.65	4528.96	5160.98
ENST00000326199	#N/A	#N/A	4582.3	6359.65	5565.91	4337.03	5494.02	4447.58	4242.34	4414.43	5215.32	4320.82	4453.32	4202.43
ENST00000375650	ENSG00000204388	HSPA1B	3880.81	3266.45	5322.83	8400.96	5222.38	4927.7	4078.74	4553.53	6516.28	9256	7133.14	5755.5
ENST00000370994	ENSG00000142864	SERBP1	4006.63	3479.17	4133.8	3727.98	3057.86	3513.33	5207.69	6271.38	6024.4	4648.96	4955.38	4335.95
ENST00000361219	ENSG00000142864	SERBP1	4037.06	3503.29	4132.41	3803.84	3111.43	3557.39	5168.98	6233.81	6014.06	4659.08	4944.95	4299.41
ENST00000409115	ENSG00000187514	PTMA	4245.12	4125	4126.86	4020.58	3261.59	3681.65	22791.5	27765.9	21372.7	19573.1	21691.5	17865.2
ENST00000393432	ENSG00000169045	HNRNPH1	3338.86	3241.23	4103.24	3678.13	3306.55	4312.02	3987.57	4282.45	5469.31	4436.46	4854.97	5607.92
ENST00000330899	ENSG00000086061	DNAJA1	3619.29	3462.72	4101.85	4549.44	4098.51	4853.14	5275.13	4952.53	5673.88	6640.96	6721.06	7191.92
ENST00000621356	ENSG00000124614	RPS10	4581.48	6351.97	5561.74	4333.78	5488.28	4444.19	4164.91	4344.38	5139.47	4268.78	4388.12	4158.86
ENST00000391548	ENSG00000224501	HSPA1B	3870.12	3230.26	5249.21	8322.93	5145.86	4945.77	3792.75	4203.26	6041.64	8609.83	6620.65	5345.1
ENST00000553300	ENSG00000092199	HNRNPC	3750.05	3228.07	4260.21	3824.43	3038.73	3465.88	6419.08	7202.39	7880.45	6422.68	6427.65	6149.04
ENST00000395837	ENSG00000170315	UBB	4565.85	5713.81	4938.06	5258.19	6121.47	5525.3	4154.92	5015.48	5315.31	4912.06	5051.88	4136.37
ENST00000262056	ENSG00000063046	EIF4B	4077.36	4510.96	4636.64	3667.29	3446.19	3309.98	5336.33	5774.91	5610.67	5217.07	4924.09	4206.65
ENST00000225655	ENSG00000108518	PFN1	4723.75	4993.42	4062.96	4537.51	4766.14	5668.77	6676.34	6691.7	6201.39	5065.29	5466.57	5582.63
ENST00000370990	ENSG00000142864	SERBP1	3944.13	3418.86	4056.02	3661.87	3010.04	3462.49	5158.99	6278.49	5955.45	4669.2	4941.04	4289.57
ENST00000430065	ENSG00000235941	HSPA1A	3790.35	3192.98	5176.98	8221.06	5032.99	4903.97	3655.38	4072.28	5885.34	8434.92	6475.9	5236.87
ENST00000370995	ENSG00000142864	SERBP1	3960.58	3436.4	4036.57	3724.73	3054.99	3494.12	5107.79	6183.05	5914.07	4657.64	4898	4279.73
ENST00000635728	ENSG00000283391	EEF1B2	3713.87	4359.65	4036.57	3571.92	4130.08	3688.43	5893.31	5414.48	6497.89	5749.04	6320.72	6725.29
ENST00000392221	ENSG00000114942	EEF1B2	3703.17	4351.97	4033.79	3566.51	4117.64	3668.09	5730.96	5285.54	6416.3	5617.5	6256.82	6662.05
ENST00000637253	ENSG00000283391	EEF1B2	3708.93	4351.97	4033.79	3570.84	4124.34	3679.39	5937.02	5478.45	6525.48	5796.75	6370.27	6780.11
ENST00000392222	ENSG00000114942	EEF1B2	3712.22	4353.07	4032.4	3571.92	4130.08	3686.17	5753.44	5286.56	6287.58	5598.7	6202.05	6614.26
ENST00000236957	ENSG00000114942	EEF1B2	3710.58	4355.26	4028.23	3565.42	4128.16	3685.04	5818.38	5408.39	6503.64	5731.7	6315.5	6680.32
ENST00000547649	ENSG00000092841	MYL6	4237.72	4627.19	3964.34	5177.99	4969.87	6920.46	5827.12	6048.02	5264.74	7311.71	7542.61	9397.14
ENST00000420463	ENSG00000063046	EIF4B	3929.33	4358.55	4454.67	3526.41	3295.07	3206.05	5288.87	5738.36	5562.4	5167.92	4905.83	4206.65
ENST00000430249	ENSG00000021826	CPS1	9559.34	14959.4	14419.7	6206.44	10158.8	7042.47	5725.97	10322.3	6140.48	4096.75	7792.99	4317.68
ENST00000233072	ENSG00000021826	CPS1	9528.91	14914.5	14368.3	6184.76	10109	7023.27	5700.99	10300	6093.36	4088.08	7749.96	4285.35
ENST00000563390	ENSG00000134419	RPS15A	3302.68	4430.92	4244.93	3062.58	3732.18	3795.75	5211.44	5129.19	5652.04	4552.11	5483.52	6088.6
ENST00000322989	ENSG00000134419	RPS15A	3298.56	4422.15	4243.54	3058.24	3731.23	3802.53	5261.4	5179.95	5710.65	4575.24	5542.2	6118.12
ENST00000261182	#N/A	#N/A	3644.79	3723.68	3914.33	4150.63	3777.14	3624.04	5410.01	5399.25	5592.28	5513.41	6211.18	5593.87
ENST00000335503	ENSG00000146731	CCT6A	4396.44	4955.04	5283.93	3349.76	3550.45	3182.33	6063.16	6232.8	5849.71	4135.78	4729.78	4357.03
ENST00000253788	ENSG00000131469	RPL27	3060.9	4118.42	3907.39	3035.49	3786.7	3522.37	4239.84	4226.61	5192.34	4361.29	4731.09	4298
ENST00000557201	ENSG00000092199	HNRNPC	3545.28	3067.98	4153.25	3563.26	2883.78	3199.27	6460.29	7192.24	7952.85	6429.91	6440.69	6170.12
ENST00000305218	ENSG00000168439	STIP1	4099.56	4257.67	4389.39	3766.99	3843.13	3300.95	5327.58	5245.95	4968.23	4648.96	4680.23	3919.93
ENST00000554455	ENSG00000092199	HNRNPC	3523.9	3053.73	4150.47	3567.59	2880.92	3198.14	6320.42	7051.11	7670.14	6265.11	6338.98	6070.33
ENST00000442819	ENSG00000169045	HNRNPH1	3278.83	3154.6	4010.18	3599.02	3209.94	4215.99	3632.9	3864.15	5082.01	4021.58	4438.98	5099.14
ENST00000264335	ENSG00000108953	YWHAE	3839.69	3396.93	3861.55	3821.18	3423.24	4266.83	8673.25	8261.33	7773.57	8257.11	8109.87	8396.43
ENST00000627231	ENSG00000274474	YWHAE	3836.4	3392.54	3846.27	3808.17	3420.37	4265.7	8640.78	8242.04	7708.06	8226.75	8043.37	8376.75
ENST00000394555	ENSG00000115380	EFEMP1	5102.86	3094.3	5778.43	4203.73	3035.87	5380.7	5634.8	3997.15	5495.74	4894.71	3607	5336.66
ENST00000589037	ENSG00000131469	RPL27	3023.07	4072.37	3876.83	2997.56	3750.36	3468.14	4274.81	4253	5196.94	4375.75	4745.43	4337.36
ENST00000358794	ENSG00000168439	STIP1	4069.13	4232.46	4365.77	3748.57	3803.92	3276.09	5255.15	5171.83	4947.55	4598.37	4630.67	3866.52
ENST00000396705	ENSG00000111669	TPI1	3424.39	4019.74	3785.15	3279.32	3620.27	3650.02	3515.51	3923.04	3674.17	4057.72	4120.79	4025.34
ENST00000613953	ENSG00000111669	TPI1	3425.21	4013.16	3783.76	3280.41	3624.1	3650.02	3576.7	4090.56	3914.37	4225.41	4328.14	4116.69
ENST00000550697	ENSG00000092841	MYL6	4147.26	4293.86	3778.21	5066.37	4619.79	6573.65	5451.22	5593.17	4868.25	6841.9	7020.99	8685.96
ENST00000269122	ENSG00000141367	CLTC	3845.45	3265.35	3992.12	3265.23	3388.81	3053.54	7408.16	6362.75	5837.07	6080.08	5857.78	5505.32
ENST00000621829	ENSG00000141367	CLTC	3837.22	3254.39	3965.73	3253.31	3383.07	3046.77	7393.18	6319.1	5793.4	6046.83	5799.1	5456.13
ENST00000593863	ENSG00000105372	RPS19	3436.72	5184.21	4404.67	3579.51	4863.7	4497.29	3651.63	3364.63	5198.09	3887.15	4128.62	5208.76
ENST00000371100	ENSG00000087460	GNAS	5581.49	8449.56	5867.33	7533.99	11966.5	9755.98	3532.99	4229.65	3085.75	4174.81	5473.09	4452.61
ENST00000462138	ENSG00000163931	TKT	6181	8315.79	9453.85	4785.69	5956	6507	4258.57	5051.01	5856.61	3879.92	4016.47	4501.8
ENST00000598742	ENSG00000105372	RPS19	3382.45	5091.01	4379.66	3510.15	4812.05	4354.94	3631.65	3355.5	5180.85	3874.14	4129.92	5180.65
ENST00000512737	ENSG00000243678	NME2	4632.46	5423.24	4062.96	4769.43	5295.07	5108.45	4398.44	4522.05	4984.32	3871.24	4553.74	4260.05
ENST00000372692	ENSG00000119335	SET	4090.52	2935.31	4349.1	3900.29	2865.61	3422.95	13297.7	11340.7	13747.4	12442	10352.8	11064.1
ENST00000514264	ENSG00000243678	NME2	4634.11	5436.4	4074.07	4775.93	5306.55	5123.13	4398.44	4519.01	4976.28	3864.02	4549.82	4258.65
ENST00000394440	ENSG00000115484	CCT4	4155.48	4529.6	4825.55	3868.86	4186.51	3666.97	5196.45	4749.48	5221.07	4307.81	4723.26	3755.48
ENST00000216181	ENSG00000100345	MYH9	4447.43	3413.38	3869.88	5426.16	5129.6	5701.53	3489.28	3167.67	3065.07	4265.89	3896.5	4115.29
ENST00000423525	ENSG00000163931	TKT	6156.33	8266.45	9380.23	4755.34	5938.78	6460.68	4221.1	5038.83	5829.03	3852.45	3987.78	4466.66
ENST00000393190	ENSG00000243678	NME2	4625.06	5415.57	4062.96	4758.59	5294.11	5109.58	4358.48	4496.67	4940.65	3840.89	4521.13	4226.32
ENST00000253039	ENSG00000130741	EIF2S3	3034.58	3185.31	3769.87	2945.54	3183.16	2998.19	5070.32	4765.72	5130.28	4085.19	4436.37	4127.94
ENST00000600467	ENSG00000105372	RPS19	3421.92	5161.18	4404.67	3578.43	4843.61	4455.49	3630.4	3355.5	5142.92	3830.77	4109.06	5110.38
ENST00000311549	ENSG00000122026	RPL21	3806.79	4146.93	4103.24	3426.71	3164.03	2989.15	7032.26	6397.27	8052.84	6974.89	6115.99	8050.67
ENST00000394077	ENSG00000114391	RPL24	2901.35	3912.28	3674.03	2903.27	3423.24	3626.3	5433.74	5821.61	6857.61	5565.46	5803.01	6652.21
ENST00000423516	ENSG00000163931	TKT	5974.59	8020.83	9070.47	4598.2	5760.87	6325.12	4193.63	5002.28	5762.37	3823.54	3927.79	4431.53
ENST00000322030	ENSG00000119335	SET	3992.65	2896.93	4193.53	3783.25	2815.87	3242.2	13883.4	11783.3	14097.9	12950.9	10847.1	11444.9
ENST00000196551	ENSG00000083845	RPS5	3001.68	5271.93	4261.59	2861.01	4636.05	3610.48	4478.37	4809.38	5562.4	4291.91	4794.98	4151.83
ENST00000538945	ENSG00000168439	STIP1	3782.12	3989.03	4085.19	3484.14	3597.32	3078.4	5027.86	4969.79	4725.74	4472.6	4466.36	3702.07
ENST00000510411	ENSG00000169045	HNRNPH1	2935.89	2899.12	3637.91	3137.36	2899.09	3756.21	3680.35	3902.73	5005.01	4033.15	4458.54	5113.19
ENST00000311528	ENSG00000167526	RPL13	3719.62	5875	4958.9	4382.54	5900.52	4809.08	3478.04	3972.79	4137.32	3771.5	4016.47	4338.76
ENST00000329433	ENSG00000169045	HNRNPH1	3616.82	3436.4	4326.88	3920.88	3450.02	4662.22	3597.93	3779.88	4736.08	3765.72	4178.17	4622.67
ENST00000541630	ENSG00000132341	RAN	3061.72	3982.46	3593.46	3025.73	3589.67	3178.94	4283.55	4440.83	4757.92	4355.51	4672.4	4392.17
ENST00000314754	ENSG00000196352	CD55	3834.76	2990.13	3574.02	4240.58	3788.61	5467.69	4333.5	3152.44	3291.47	4860.02	4099.93	4923.45
ENST00000393099	ENSG00000167526	RPL13	3704.82	5848.68	4947.78	4379.29	5883.3	4795.52	3455.56	3900.7	4083.31	3703.56	3956.48	4236.16
ENST00000369144	ENSG00000107581	EIF3A	3555.97	3042.76	3640.69	3439.71	2882.83	2893.13	3685.35	3924.05	3744.28	3879.92	3989.08	3941.01
ENST00000367064	ENSG00000196352	CD55	3790.35	2964.91	3551.79	4209.15	3785.74	5443.96	4355.98	3150.41	3279.98	4838.33	4156	4778.68
ENST00000258091	ENSG00000135624	CCT7	5468	5518.64	6617.42	5140.06	5025.34	5116.35	4353.48	4170.77	4480.95	3705	3884.76	3574.17
ENST00000601655	ENSG00000105193	RPS16	3359.42	4820.17	3524.01	3472.22	4421.8	3404.88	6312.92	5626.68	6286.43	7573.36	7027.52	7512.37
ENST00000409104	ENSG00000119335	SET	3893.97	2776.32	4110.19	3684.63	2717.36	3134.88	13286.5	11395.5	13610.6	12589.5	10411.5	11034.5
ENST00000645323	ENSG00000196352	CD55	3747.58	2928.73	3512.9	4162.55	3714.97	5378.44	4219.86	3061.07	3171.95	4738.59	4000.82	4777.28
ENST00000535020	ENSG00000187109	NAP1L1	3236.06	3304.82	3479.56	3664.04	3321.85	3211.7	4820.55	4766.74	5019.95	4835.44	5606.1	5000.75
ENST00000392132	ENSG00000079246	XRCC5	4489.37	4449.56	4504.68	3720.39	3599.23	3132.62	6015.7	5076.4	4402.8	4262.99	3944.75	3505.3
ENST00000396033	ENSG00000150093	ITGB1	6042.02	3375	4542.18	5750.19	4328.07	6268.63	5293.87	3401.18	2859.35	5809.76	4287.71	5259.36
ENST00000302278	ENSG00000150093	ITGB1	6041.2	3380.48	4542.18	5750.19	4325.2	6272.02	5241.41	3393.06	2858.2	5801.08	4279.89	5236.87
ENST00000393891	ENSG00000196531	NACA	3016.49	3644.74	4874.16	2829.58	3591.58	3333.71	3490.53	3370.73	5390.01	3593.69	4136.44	4645.16
ENST00000356769	ENSG00000196531	NACA	3037.05	3674.34	4910.28	2845.84	3623.14	3345	3496.77	3385.96	5372.77	3577.79	4132.53	4639.54
ENST00000341369	ENSG00000187514	PTMA	3544.46	3560.31	3432.33	3358.43	2844.57	3156.35	21227.9	25788.1	20152.2	18144.8	20375.8	16961.5
ENST00000552540	ENSG00000196531	NACA	3038.69	3676.53	4904.72	2843.67	3620.27	3348.39	3479.29	3364.63	5334.85	3563.34	4110.36	4586.13
ENST00000614077	ENSG00000241343	RPL36A	3308.43	3845.39	3422.61	3061.49	2978.48	3090.82	5457.46	6620.63	6939.21	7018.26	6897.11	6567.88
ENST00000592588	ENSG00000115268	RPS15	3125.86	4616.23	3404.55	2882.68	4065.04	3284	4288.54	5122.08	4899.28	4407.55	4675.01	3744.24
ENST00000593052	ENSG00000115268	RPS15	3126.69	4623.9	3400.39	2884.85	4063.12	3282.87	4525.82	5375.9	5300.37	4572.35	5003.63	4081.56
ENST00000361436	ENSG00000197958	RPL12	7595.5	7876.09	6360.44	7250.05	6976.56	7162.22	3499.27	3449.92	3499.49	3530.09	3424.43	4126.53
ENST00000549920	ENSG00000063177	RPL18	2758.26	3895.83	4211.59	2806.82	3345.76	3415.04	3173.32	3420.48	5477.36	3525.75	3214.48	4144.8
ENST00000282050	ENSG00000152234	ATP5F1A	3492.65	4580.04	4178.25	3217.55	3958.87	3208.31	3536.74	4085.48	4417.74	3514.19	4153.39	4064.69
ENST00000368567	#N/A	#N/A	3722.91	6585.52	4036.57	3674.88	5540.88	3560.77	3207.04	3754.5	3729.34	3498.29	4724.57	3780.78
ENST00000398752	ENSG00000152234	ATP5F1A	3489.36	4567.98	4167.14	3220.8	3957.91	3207.18	3523	4059.09	4413.14	3493.95	4128.62	4054.85
ENST00000544079	ENSG00000115484	CCT4	3987.72	4259.87	4556.07	3686.8	3957.91	3523.49	4568.28	4227.62	4715.4	3845.22	4205.56	3387.24
ENST00000290158	ENSG00000108424	KPNB1	3483.6	3260.96	4318.54	3070.16	3017.69	2854.72	3981.33	3995.12	4254.55	3511.3	3305.76	3371.78
ENST00000316403	ENSG00000120885	CLU	2807.6	5451.75	3536.51	4829.03	9699.66	11886.6	2973.51	5401.28	2944.39	6213.07	10989.2	10583.4
ENST00000344063	ENSG00000108107	RPL28	3666.17	5301.53	3604.58	4044.42	4567.19	4865.56	3476.79	3612.36	3785.65	3431.79	3746.53	4181.35
ENST00000372688	ENSG00000119335	SET	3757.45	2599.78	3940.72	3522.07	2534.67	3012.88	12667.1	10776.2	12847.5	11933.2	9764.71	10461.1
ENST00000639725	ENSG00000270800	RPS10-NUDT3	4089.69	5726.97	4899.17	3852.61	4915.35	3958.42	3699.09	3717.95	4429.23	3557.55	3732.19	3328.21
ENST00000293308	ENSG00000170421	KRT8	4058.44	4428.73	4226.87	4633.97	6398.85	10878.9	2943.53	3648.91	3678.77	4213.84	5431.36	10042.3
ENST00000335508	ENSG00000115524	SF3B1	4393.15	3858.55	3874.05	3740.98	3412.72	3467.01	4505.84	3756.53	3620.16	3407.22	3275.77	3295.89
ENST00000423113	ENSG00000150093	ITGB1	5592.18	3132.67	4225.48	5332.96	4030.6	5813.37	4996.64	3270.21	2683.51	5470.05	4011.25	4957.18
ENST00000491306	ENSG00000197756	RPL37A	3700.71	5083.33	4425.5	3811.43	4491.63	3964.07	3053.43	3039.75	4174.1	3369.63	3462.25	3837
ENST00000539919	ENSG00000135624	CCT7	4939.21	4993.42	6011.79	4576.53	4507.89	4470.17	4104.96	3841.82	4063.77	3375.41	3540.49	3276.21
ENST00000295955	ENSG00000163682	RPL9	3730.31	4457.24	3558.74	3434.29	3836.44	2620.87	5867.09	4690.59	4718.85	5459.93	4755.86	4067.5
ENST00000377890	ENSG00000168003	SLC3A2	3535.41	4485.74	3540.68	3938.22	5010.04	3994.57	2892.33	4114.93	2844.41	4005.68	4316.4	3283.24
ENST00000343986	ENSG00000171858	RPS21	2816.65	4063.6	3786.54	2508.8	3309.42	2936.06	4038.77	3871.26	5946.25	4232.64	5063.62	5229.85
ENST00000341423	ENSG00000189403	HMGB1	2823.23	2677.63	3208.7	3059.33	2580.58	2954.13	8979.21	8285.69	8505.65	9124.46	8151.6	8812.45
ENST00000339872	ENSG00000189403	HMGB1	2822.41	2673.25	3205.92	3060.41	2573.89	2951.87	9171.54	8523.27	8825.14	9540.78	8652.36	9519.42
ENST00000405805	ENSG00000189403	HMGB1	2826.52	2675.44	3205.92	3058.24	2570.06	2955.26	9231.48	8553.73	8809.05	9540.78	8570.2	9474.44
ENST00000317881	ENSG00000005022	SLC25A5	2859.41	3764.25	3335.1	2500.13	3129.6	2692.04	3888.91	4154.52	4140.77	3465.04	3905.62	3264.96
ENST00000380591	ENSG00000145741	BTF3	2628.32	3498.9	3198.97	2540.23	2837.87	2988.02	4575.78	5062.18	5424.49	4099.64	5126.21	4566.45
ENST00000335972	ENSG00000130985	UBA1	3768.97	3928.73	4175.47	3565.42	4157.82	3889.51	3000.98	3172.75	2931.75	3359.51	3337.06	3231.23
ENST00000379719	ENSG00000205339	IPO7	2940.01	2519.74	3368.44	2875.1	2687.71	2824.22	4010.05	3429.61	3931.61	3803.3	3623.95	3527.79
ENST00000377351	ENSG00000130985	UBA1	3768.14	3927.63	4172.7	3565.42	4155.9	3892.9	3003.48	3171.73	2935.2	3350.84	3324.02	3227.02
ENST00000335895	ENSG00000145741	BTF3	2594.61	3484.65	3180.92	2502.3	2811.09	2955.26	4293.54	4838.82	5218.77	3963.76	4911.05	4335.95
ENST00000368096	ENSG00000158710	TAGLN2	2874.22	3267.54	3176.75	2997.56	3425.15	4255.53	4288.54	5026.65	4699.31	5471.49	5126.21	7135.7
ENST00000377891	ENSG00000168003	SLC3A2	3477.02	4434.21	3443.45	3871.03	4917.26	3909.85	2888.58	4021.52	2823.72	3921.84	4243.37	3200.31
ENST00000593152	ENSG00000152234	ATP5F1A	3315.83	4303.73	3942.11	3061.49	3714.01	2978.99	3310.7	3786.99	4133.87	3287.23	3870.41	3777.97
ENST00000367063	ENSG00000196352	CD55	3415.34	2671.05	3137.86	3869.95	3425.15	5031.63	4106.21	2993.04	3051.28	4569.46	3836.51	4515.85
ENST00000590665	ENSG00000152234	ATP5F1A	3120.11	4178.73	3753.2	2865.34	3586.8	2831	3270.73	3750.44	4062.62	3246.76	3865.2	3779.38
ENST00000357214	ENSG00000116560	SFPQ	3297.74	2755.48	3108.69	3366.02	2669.53	2905.56	4494.6	4931.21	4687.82	4643.18	4926.69	5034.48
ENST00000552150	ENSG00000170421	KRT8	4090.52	4467.1	4254.65	4663.23	6436.15	10953.4	2783.68	3459.06	3536.26	3969.54	5139.25	9709.16
ENST00000368097	ENSG00000158710	TAGLN2	2820.76	3209.43	3089.24	2936.87	3340.98	4180.97	4144.93	4852.02	4405.1	5266.22	4849.75	6909.41
ENST00000644836	ENSG00000196352	CD55	3326.52	2604.17	3082.29	3789.75	3336.2	4952.55	4061.25	2944.31	3012.2	4495.73	3798.69	4459.64
ENST00000377889	ENSG00000168003	SLC3A2	3389.03	4315.79	3336.49	3766.99	4744.14	3795.75	2817.4	3901.72	2735.23	3840.89	4137.74	3113.17
ENST00000423485	ENSG00000131747	TOP2A	3718.8	2846.49	3617.08	4163.63	2505.98	3082.92	3931.37	3303.72	3089.2	4439.35	2884.55	3440.65
ENST00000254108	ENSG00000089280	FUS	3032.94	2963.82	3369.83	2900.02	2789.09	3395.84	2816.15	3172.75	3916.67	3193.27	3607	3872.14
ENST00000415930	ENSG00000105220	GPI	2965.5	4417.76	4533.85	2781.9	4392.15	3583.37	3286.97	4562.66	4067.22	3193.27	4007.34	3605.09
ENST00000451311	ENSG00000205542	TMSB4X	2483.59	2679.82	3068.4	2403.68	2315.64	3401.49	10882.5	8365.9	10681.2	9886.27	7961.21	11398.6
ENST00000546897	ENSG00000170421	KRT8	4059.26	4432.02	4219.92	4644.8	6398.85	10886.8	2757.46	3415.4	3453.51	3897.26	5040.15	9589.69
ENST00000639490	#N/A	#N/A	3217.97	3085.53	3918.5	3522.07	3110.47	4115.45	3065.92	3165.64	4137.32	3177.37	3607	3898.84
ENST00000225792	ENSG00000108654	DDX5	3504.16	3027.41	3619.85	3160.11	3224.29	3537.05	3275.73	2899.64	3091.5	3148.46	3370.96	3600.88
ENST00000448864	ENSG00000182899	RPL35A	2111.87	3074.56	3023.95	2375.5	2811.09	2808.4	4061.25	4098.68	5604.92	4835.44	5050.58	5104.76
ENST00000300026	ENSG00000166794	PPIB	3271.43	3071.27	3021.18	3073.42	2823.53	3121.33	4114.95	4607.34	3944.25	4374.3	3882.15	4104.04
ENST00000347512	ENSG00000130255	RPL36	3005.8	3898.03	3319.82	2560.82	3229.07	2453.68	3798.99	4529.16	4138.47	3618.27	4055.59	3391.46
ENST00000394580	ENSG00000130255	RPL36	3000.86	3889.25	3322.6	2551.07	3222.38	2446.9	3808.99	4576.88	4177.55	3632.72	4076.45	3416.76
ENST00000304858	ENSG00000170606	HSPA4	2738.52	2744.52	3810.15	2905.44	3092.3	2780.16	3245.75	3225.54	3546.6	3126.77	3738.71	3359.13
ENST00000530705	ENSG00000133112	TPT1	4881.64	5341.01	4390.78	6138.16	5420.37	4989.83	2983.5	2191.99	3631.65	3583.57	3661.77	5175.03
ENST00000336452	ENSG00000132507	EIF5A	2481.94	3182.02	4347.71	2336.49	3283.59	3017.39	5201.45	6636.88	8811.35	5386.2	6235.96	6414.68
ENST00000380244	ENSG00000089280	FUS	2981.13	2912.28	3353.16	2857.76	2740.31	3366.47	2751.21	3144.32	3792.55	3113.76	3488.33	3794.84
ENST00000409170	ENSG00000257529	RPL36A-HNRNPH2	3040.34	3368.42	2983.67	2758.05	2628.4	2854.72	4404.69	5325.14	5462.41	5506.19	5350.51	5173.63
ENST00000302763	ENSG00000044115	CTNNA1	2910.4	3031.8	3039.23	3625.03	4486.84	4409.17	2936.04	2898.62	2467.45	3619.71	4079.06	4771.65
ENST00000310118	ENSG00000175166	PSMD2	4342.99	3833.33	3705.98	4415.06	3762.79	3657.93	3706.58	3090.51	2531.81	3759.93	2870.21	3007.76
ENST00000332968	ENSG00000215472	RPL17-C18orf32	2863.53	3736.84	3762.93	2762.39	3126.73	2956.39	3285.72	2986.95	3815.53	3170.14	3197.53	2992.3
ENST00000578804	ENSG00000108654	DDX5	3486.89	2992.32	3571.24	3136.27	3173.6	3503.16	3210.79	2811.31	3021.39	3063.17	3282.29	3485.63
ENST00000588991	ENSG00000105220	GPI	2769.77	4110.74	4251.87	2608.5	4100.43	3342.74	3098.39	4302.75	3833.92	3061.72	3806.52	3384.43
ENST00000452368	ENSG00000167526	RPL13	2680.96	3951.75	3453.17	3054.99	4073.65	3322.41	2884.84	3173.76	3204.13	3048.71	3163.62	3387.24
ENST00000320307	ENSG00000158710	TAGLN2	2679.31	3005.48	2925.33	2775.39	3099.95	3918.89	4136.18	4829.68	4374.07	5208.4	4804.11	6877.09
ENST00000360079	ENSG00000196419	XRCC6	4511.57	5117.32	5240.87	3542.66	3906.26	3497.51	3831.46	4003.25	3666.13	3034.26	3258.82	3024.62
ENST00000552588	ENSG00000063177	RPL18	2580.63	3544.96	3836.55	2615	3019.6	3137.14	2804.91	3093.56	4554.5	3086.3	2734.59	3517.95
ENST00000248553	ENSG00000106211	HSPB1	2974.55	4390.35	3273.98	3668.38	4614.06	4906.23	2610.09	4098.68	3810.93	4044.71	4585.03	4799.76
ENST00000299300	ENSG00000166226	CCT2	2810.89	3391.45	3453.17	2702.79	3247.25	2904.43	3271.98	3672.26	3547.75	3021.25	3811.73	3437.84
ENST00000443003	ENSG00000168028	RPSA	10866.9	14604.2	11001.2	8075.84	10540.4	7966.55	3344.41	3066.14	3400.65	3018.36	3207.96	3159.55
ENST00000549259	ENSG00000196531	NACA	2635.73	3042.76	4226.87	2480.62	3077.95	2899.91	3028.46	2900.65	4739.53	3009.68	3347.49	4120.91
ENST00000325495	ENSG00000099783	HNRNPM	2522.24	2747.81	3098.96	2466.54	2603.54	2349.75	3860.19	4697.7	5028	3687.66	4298.14	4579.1
ENST00000370873	ENSG00000101182	PSMA7	2450.69	3038.38	2926.72	2301.81	2807.27	2345.23	6014.45	5328.18	4745.28	3949.3	3884.76	3874.95
ENST00000359308	ENSG00000196419	XRCC6	4512.4	5122.81	5233.93	3544.83	3907.22	3497.51	3766.52	3992.08	3609.81	2999.56	3224.91	2989.49
ENST00000262982	ENSG00000124207	CSE1L	4332.29	4721.49	4697.75	3648.87	3864.18	3182.33	4208.62	3881.41	4143.07	3106.54	3313.59	2912.19
ENST00000336458	ENSG00000132507	EIF5A	2371.74	3042.76	4197.7	2240.04	3164.03	2852.46	4485.86	5719.07	7303.52	4598.37	5244.88	5446.29
ENST00000416016	ENSG00000132507	EIF5A	2371.74	3048.24	4203.25	2240.04	3160.21	2855.85	4513.34	5703.84	7338	4589.69	5284	5474.4
ENST00000419711	ENSG00000132507	EIF5A	2365.16	3040.57	4201.87	2233.54	3154.47	2851.33	4493.35	5723.13	7304.67	4570.9	5273.57	5468.78
ENST00000535434	ENSG00000111669	TPI1	2727.01	3020.83	2889.22	2676.78	2746.05	2887.48	2565.13	2824.51	2612.26	3028.48	2962.8	2943.11
ENST00000360110	ENSG00000072274	TFRC	2846.26	3257.67	4304.65	2733.13	3717.83	3589.02	2891.08	4110.86	3037.48	2961.98	4418.11	3156.74
ENST00000301821	ENSG00000168028	RPSA	11360.3	15264.3	11486	8526.67	11011.9	8486.21	3326.93	3031.62	3432.83	2959.09	3204.05	3151.12
ENST00000392396	ENSG00000072274	TFRC	2847.9	3258.77	4308.82	2736.38	3715.92	3590.15	2874.85	4067.21	3028.29	2956.2	4384.21	3138.47
ENST00000391752	ENSG00000170889	RPS9	2599.54	3679.82	3524.01	2307.23	3256.81	2570.04	3149.59	3422.51	4474.05	2950.41	3466.16	3678.18
ENST00000537025	ENSG00000182481	KPNA2	2876.68	2766.45	2833.65	3871.03	2765.18	3701.99	4412.18	3839.79	3977.58	6360.52	4188.6	5752.69
ENST00000302907	ENSG00000170889	RPS9	2595.43	3676.53	3526.79	2303.98	3253.94	2562.13	3149.59	3418.44	4467.16	2947.52	3464.86	3668.34
ENST00000330459	ENSG00000182481	KPNA2	2875.04	2763.16	2830.88	3865.61	2763.27	3703.12	4414.68	3859.08	3981.02	6390.88	4200.34	5734.42
ENST00000540468	ENSG00000135624	CCT7	4585.59	4732.46	5665.92	4264.42	4264.94	4196.79	3604.17	3439.77	3656.93	3061.72	3119.28	2857.37
ENST00000610826	ENSG00000278270	RPS9	2589.67	3673.24	3517.07	2300.73	3247.25	2563.26	3103.39	3385.96	4409.7	2935.96	3432.25	3640.23
ENST00000338663	ENSG00000168003	SLC3A2	3341.33	4259.87	3294.82	3721.48	4677.18	3747.17	2722.49	3710.84	2598.47	3611.04	3926.49	2847.53
ENST00000540627	ENSG00000108424	KPNB1	3083.92	2854.17	3824.04	2736.38	2612.14	2469.5	3431.83	3433.67	3512.13	3080.52	2777.62	2847.53
ENST00000402580	ENSG00000196419	XRCC6	4243.48	4813.6	4882.5	3309.67	3680.53	3290.78	3570.46	3794.1	3421.34	2925.84	3077.55	2888.29
ENST00000348943	ENSG00000099783	HNRNPM	2455.63	2664.47	3015.62	2402.6	2473.46	2281.97	3714.07	4522.05	4826.88	3537.32	4162.52	4434.34
ENST00000188376	ENSG00000075415	SLC25A3	2325.69	3294.96	2853.1	2507.72	3542.8	2655.89	2807.41	3081.37	3092.65	2909.94	3460.94	3045.71
ENST00000314191	ENSG00000253729	PRKDC	4026.37	3461.62	4443.56	3015.98	3233.86	2419.79	4243.58	4210.36	3289.17	3227.96	3472.68	2825.04
ENST00000422465	ENSG00000149273	RPS3	2653.82	3891.45	3514.29	2800.32	3356.29	3433.12	2923.55	3001.16	3219.07	2904.16	2861.08	3211.56
ENST00000358901	ENSG00000165280	VCP	3180.14	3188.6	3854.6	2486.04	2667.62	2607.32	3631.65	3340.27	3393.75	3050.16	2893.68	2818.02
ENST00000343262	ENSG00000140988	RPS2	18044.6	25774.1	18902.1	16661	22083.2	20024.8	3192.05	3477.33	4347.64	2895.48	3384	3326.81
ENST00000620401	ENSG00000099783	HNRNPM	2408.75	2656.8	2964.22	2369	2488.76	2258.24	3722.81	4539.31	4916.52	3580.68	4148.18	4449.8
ENST00000338368	ENSG00000253729	PRKDC	3970.45	3411.18	4368.55	2968.3	3195.6	2372.34	4216.11	4194.12	3263.89	3183.15	3459.64	2802.56
ENST00000610953	ENSG00000278081	RPS9	2578.16	3660.09	3501.79	2302.89	3242.46	2553.09	3064.67	3306.76	4364.88	2873.8	3377.48	3571.36
ENST00000373856	ENSG00000147140	NONO	2564.18	2607.46	3144.8	2149.01	2441.89	2623.13	4564.54	4929.18	4968.23	3689.1	4152.09	4224.92
ENST00000398606	ENSG00000084207	GSTP1	2698.23	4135.96	3112.85	3395.28	4151.12	3765.25	2476.46	3183.92	2869.69	3420.23	3284.9	3110.36
ENST00000252699	ENSG00000130402	ACTN4	4253.35	3211.62	3956	4752.09	4195.12	5565.97	2472.72	2108.73	2484.69	3139.78	2734.59	3388.65
ENST00000276079	ENSG00000147140	NONO	2565.82	2609.65	3136.47	2145.76	2438.07	2624.26	4587.02	4956.59	4964.79	3723.8	4159.91	4216.48
ENST00000373841	ENSG00000147140	NONO	2565	2606.36	3143.41	2145.76	2441.89	2620.87	4579.52	4939.33	4990.07	3712.23	4165.13	4237.57
ENST00000395956	ENSG00000164924	YWHAZ	2682.6	2160.09	2978.12	2979.13	2826.4	3872.57	6721.3	6087.61	8842.38	7159.92	6954.49	11340.9
ENST00000457309	ENSG00000164924	YWHAZ	2677.67	2158.99	2973.95	2971.55	2813.96	3870.31	6635.13	5996.24	8648.15	7063.07	6794.09	11222.9
ENST00000353245	ENSG00000164924	YWHAZ	2676.85	2157.89	2976.73	2976.97	2823.53	3874.83	6662.6	6037.86	8842.38	7028.38	6903.63	11140
ENST00000395951	ENSG00000164924	YWHAZ	2681.78	2155.7	2978.12	2978.05	2821.61	3873.7	6828.7	6125.18	8989.48	7198.95	7047.08	11534.9
ENST00000616577	ENSG00000133112	TPT1	4367.66	4667.76	3907.39	5397.98	4702.05	4413.69	2646.31	1995.02	3039.78	3003.9	3057.99	4293.79
ENST00000395958	ENSG00000164924	YWHAZ	2678.49	2153.51	2979.5	2974.8	2826.4	3873.7	6882.4	6198.28	9012.47	7297.25	7104.45	11601
ENST00000355238	ENSG00000135316	SYNCRIP	2574.87	2270.83	2714.2	2682.19	2451.46	2218.71	5171.48	5442.91	4193.64	4585.36	5462.66	4250.22
ENST00000452790	ENSG00000082153	BZW1	3763.21	3225.88	2701.7	4078.02	4426.59	3574.33	6213.02	4331.18	3721.29	6586.03	6106.86	6331.75
ENST00000396192	ENSG00000124207	CSE1L	4000.05	4428.73	4360.22	3381.19	3604.97	2956.39	3948.86	3602.21	3850.01	2950.41	3102.33	2730.88
ENST00000409600	ENSG00000082153	BZW1	3747.58	3210.53	2693.36	4029.25	4404.59	3547.22	5848.35	4130.16	3447.77	6327.27	5726.08	6043.63
ENST00000409226	ENSG00000082153	BZW1	3745.12	3208.33	2690.58	4044.42	4407.46	3555.13	5971.99	4217.47	3548.9	6448.7	5829.09	6134.98
ENST00000543146	ENSG00000166226	CCT2	2697.4	3247.81	3294.82	2616.09	3076.99	2791.46	3029.7	3367.68	3220.22	2792.85	3479.2	3163.77
ENST00000369622	ENSG00000135316	SYNCRIP	2544.44	2230.26	2682.25	2646.43	2440.94	2200.63	5092.8	5354.58	4107.44	4520.31	5409.19	4194
ENST00000388837	ENSG00000111057	KRT18	3404.65	3370.61	3762.93	3099.43	3722.62	6073.2	2656.3	2674.24	3493.74	2785.62	3077.55	6348.62
ENST00000388835	ENSG00000111057	KRT18	3398.89	3370.61	3760.15	3087.5	3714.97	6072.07	2630.07	2662.06	3494.89	2779.84	3050.17	6338.78
ENST00000634960	ENSG00000282844	ACTN4	4261.57	3222.59	3958.78	4759.68	4197.99	5573.88	2392.79	2060	2411.14	3038.59	2655.04	3269.18
ENST00000361575	ENSG00000198918	RPL39	2634.9	3118.42	2640.58	2444.86	2720.23	2522.59	5171.48	4403.27	5703.76	5043.6	5343.99	5793.45
ENST00000368719	ENSG00000197956	S100A6	3342.15	3153.51	2633.63	3025.73	3503.58	3407.14	6484.02	5845.98	5257.85	7139.68	7532.18	9442.11
ENST00000389805	ENSG00000161011	SQSTM1	4217.98	4812.5	4179.64	3584.93	3507.41	4737.91	2505.19	3623.53	3186.89	2778.39	2472.48	3974.74
ENST00000627109	ENSG00000044115	CTNNA1	2501.68	2600.88	2664.19	3108.09	3871.83	3773.16	2460.23	2477.28	2157.15	3076.18	3514.41	4087.18
ENST00000456319	ENSG00000143933	CALM2	2577.34	2491.23	2604.46	3633.7	2816.83	4187.75	7263.3	5960.7	6646.15	8403.11	8961.42	9876.41
ENST00000379056	ENSG00000133112	TPT1	4319.96	4631.58	3797.65	5510.69	4633.19	4502.93	2706.25	1901.62	3147.81	3274.22	3271.86	4711.22
ENST00000456530	ENSG00000174748	RPL15	2269.77	3417.76	2922.55	2202.11	3223.34	2731.58	3167.08	2692.52	3652.34	2704.67	3236.65	3045.71
ENST00000599551	ENSG00000221983	UBA52	2051.84	3223.68	2598.91	2259.55	3184.12	2919.11	3365.64	3475.3	3393.75	3135.45	3381.4	3197.5
ENST00000342981	ENSG00000114867	EIF4G1	6549.43	6958.33	8589.86	6306.14	6804.39	6997.28	2632.57	2905.73	3198.38	2701.78	2966.71	2951.54
ENST00000596304	ENSG00000221983	UBA52	2047.72	3222.59	2596.13	2253.04	3176.47	2908.94	3313.19	3386.97	3278.83	3070.4	3307.07	3099.12
ENST00000442744	ENSG00000221983	UBA52	2053.48	3226.97	2594.74	2255.21	3181.25	2914.59	3396.87	3495.61	3428.23	3200.5	3419.21	3242.48
ENST00000430157	ENSG00000221983	UBA52	2051.84	3225.88	2593.35	2260.63	3179.34	2915.72	3620.41	3826.59	3750.02	3538.76	3695.67	3780.78
ENST00000451903	ENSG00000021826	CPS1	6789.56	11253.3	10369.2	4352.2	7245.33	5102.8	3535.49	6192.19	3614.41	2697.44	4631.98	2622.65
ENST00000595158	ENSG00000221983	UBA52	2051.01	3225.88	2590.57	2258.46	3182.21	2916.85	3230.77	3308.79	3142.07	2931.62	3196.22	3026.03
ENST00000272298	ENSG00000143933	CALM2	2563.36	2471.49	2589.18	3605.52	2784.31	4160.64	7292.02	5982.02	6718.55	8203.63	8969.24	9710.56
ENST00000233143	ENSG00000034510	TMSB10	3345.44	3475.88	2582.24	3981.57	4325.2	4118.84	6572.69	6868.36	5031.44	10630.7	9621.27	12185.6
ENST00000352767	ENSG00000114867	EIF4G1	6559.3	6939.69	8562.08	6313.72	6796.74	6983.73	2626.33	2894.56	3174.25	2687.32	2943.24	2941.7
ENST00000341394	ENSG00000135387	CAPRIN1	3004.15	2458.33	2875.33	2947.7	2854.13	2925.89	2914.81	3168.69	3019.1	2682.98	3168.84	3598.07
ENST00000346169	ENSG00000114867	EIF4G1	6593.02	6978.07	8603.75	6348.4	6842.65	7024.4	2622.58	2908.77	3196.08	2671.42	2945.84	2937.48
ENST00000372731	ENSG00000197694	SPTAN1	4689.21	3766.45	4456.06	4775.93	4400.76	4748.08	2299.13	2029.54	2552.5	2807.3	2773.71	3492.65
ENST00000552361	ENSG00000197728	RPS26	2072.4	3371.71	2541.95	2184.77	2720.23	2678.49	3207.04	3486.47	4289.02	2693.1	3367.05	2758.99
ENST00000409563	ENSG00000143933	CALM2	2523.06	2418.86	2539.18	3550.25	2720.23	4055.58	6806.22	5616.52	6161.16	7726.59	8386.33	9141.34
ENST00000558815	ENSG00000108107	RPL28	2693.29	3826.75	2743.37	2892.44	3369.68	3518.98	2723.74	2780.85	3040.93	2638.17	2901.51	3298.7
ENST00000579408	ENSG00000265681	RPL17	2031.28	2560.31	2528.06	2051.47	2273.55	2441.25	4237.34	4100.71	4511.98	4878.81	4547.22	4733.71
ENST00000628770	ENSG00000280831	RPS25	2204.8	2605.26	2526.68	2203.19	2150.17	2182.56	3219.53	3004.21	3596.02	3501.18	3457.03	3550.28
ENST00000527673	ENSG00000118181	RPS25	2205.62	2597.59	2519.73	2199.94	2143.47	2180.3	3228.27	3012.33	3613.26	3559	3466.16	3572.77
ENST00000353555	ENSG00000172270	BSG	3046.09	3072.37	2512.78	3225.14	3616.45	3437.64	3923.88	3971.77	3038.63	4917.84	5300.96	3891.82
ENST00000560583	ENSG00000108107	RPL28	2685.07	3800.44	2733.64	2880.51	3340.03	3503.16	2688.77	2758.51	3036.33	2613.6	2889.77	3273.4
ENST00000614404	ENSG00000170315	UBB	3710.58	4509.87	3936.56	4217.82	4765.18	4361.72	2537.66	3127.06	3169.65	3057.39	3193.61	2541.13
ENST00000618613	ENSG00000265681	RPL17	2018.12	2544.96	2511.4	2050.39	2256.33	2433.35	3617.91	3437.73	3945.4	4112.65	3951.27	4226.32
ENST00000372739	ENSG00000197694	SPTAN1	4657.13	3747.81	4435.22	4756.43	4359.63	4724.35	2254.17	2009.24	2541.01	2759.6	2752.85	3475.79
ENST00000392537	ENSG00000114867	EIF4G1	6488.57	6824.56	8477.35	6224.86	6647.53	6854.94	2516.43	2770.7	3020.25	2606.37	2842.82	2854.56
ENST00000630866	ENSG00000197694	SPTAN1	4602.04	3685.31	4362.99	4692.49	4293.64	4666.74	2249.17	1986.9	2514.57	2711.89	2715.03	3430.81
ENST00000358161	ENSG00000197694	SPTAN1	4621.77	3731.36	4417.17	4692.49	4367.28	4690.46	2246.68	2016.34	2519.17	2762.49	2741.11	3425.19
ENST00000604458	ENSG00000270757	HSPE1-MOB4	2636.55	2265.35	2489.17	2274.72	1881.39	2272.93	3973.83	4457.07	5091.2	3775.84	4688.05	3219.99
ENST00000350481	ENSG00000114867	EIF4G1	6264.89	6592.1	8214.82	6020.04	6355.8	6586.08	2453.99	2723.99	2935.2	2586.13	2767.19	2861.59
ENST00000420415	ENSG00000072274	TFRC	2481.12	2880.48	3747.65	2390.68	3292.2	3139.4	2419.02	3471.24	2580.08	2586.13	3759.57	2687.31
ENST00000339995	ENSG00000110321	EIF4G2	8281.36	7050.44	7148.03	8127.86	7817.3	7131.72	2462.73	2098.58	2697.3	2567.34	2413.79	2983.87
ENST00000367466	ENSG00000116711	PLA2G4A	3208.92	3902.41	2950.33	3380.11	3743.66	2309.08	3770.27	3893.6	2627.2	3791.74	4112.97	2493.35
ENST00000333511	ENSG00000172270	BSG	3027.18	2984.65	2455.83	3172.03	3518.89	3381.15	3927.63	3956.54	3020.25	4922.18	5312.69	3890.41
ENST00000526148	ENSG00000110321	EIF4G2	8273.14	7039.47	7141.09	8107.27	7804.87	7126.07	2437.75	2072.18	2670.87	2551.44	2390.32	2952.94
ENST00000228318	ENSG00000075415	SLC25A3	2132.43	3052.63	2686.42	2274.72	3234.81	2446.9	2432.76	2617.39	2651.33	2535.53	2982.36	2615.63
ENST00000550952	ENSG00000196531	NACA	2432.6	3024.12	3978.23	2292.06	3003.34	2714.64	2655.05	2478.3	4029.29	2531.2	3052.78	3087.87
ENST00000630804	ENSG00000197694	SPTAN1	4599.57	3716.01	4397.72	4680.57	4325.2	4678.04	2176.74	1957.46	2465.15	2687.32	2678.51	3370.38
ENST00000428575	ENSG00000196419	XRCC6	4065.02	4653.51	4736.65	3198.04	3544.71	3161.99	3159.58	3324.02	3034.04	2502.29	2653.74	2514.43
ENST00000644876	ENSG00000215301	DDX3X	2328.16	1890.35	2460	2250.88	2179.82	2288.75	3208.29	2909.79	3130.57	3148.46	3147.97	3357.73
ENST00000389645	ENSG00000135387	CAPRIN1	2812.54	2294.96	2687.8	2768.89	2669.53	2719.16	2727.48	2984.92	2836.36	2487.83	2913.24	3318.37
ENST00000396525	ENSG00000110321	EIF4G2	7800.27	6633.77	6697.98	7603.34	7263.5	6766.83	2394.04	2052.89	2621.45	2487.83	2332.94	2923.43
ENST00000409733	ENSG00000071082	RPL31	1734.4	2726.97	3458.73	1859.65	2683.88	2840.03	4040.02	3486.47	7871.26	3940.63	4257.72	7329.66
ENST00000331483	ENSG00000185624	P4HB	3569.95	3277.41	2380.83	3421.29	3301.77	2644.6	3620.41	4106.8	2074.41	4541.99	3897.8	2736.5
ENST00000217182	ENSG00000101210	EEF1A2	2653	6439.69	3386.49	3943.64	7275.94	4779.71	2138.03	4605.31	2875.44	3602.37	5553.94	4233.35
ENST00000366923	ENSG00000136628	EPRS1	2774.71	2380.48	3876.83	2593.33	1936.87	1924.99	3244.51	2994.06	3553.5	2889.7	2688.95	2844.72
ENST00000357388	ENSG00000113810	SMC4	2922.74	2391.45	2350.27	3136.27	2370.16	2162.22	3671.61	3239.76	2496.18	3347.95	3464.86	2697.14
ENST00000321153	ENSG00000177600	RPLP2	2388.19	2891.45	2348.88	2162.01	2385.46	1914.82	4287.29	4343.36	4744.13	4330.94	4661.97	3974.74
ENST00000646319	ENSG00000215301	DDX3X	2245.92	1850.88	2382.21	2169.6	2120.51	2235.65	2768.7	2512.82	2773.16	2742.25	2795.88	2948.73
ENST00000616122	ENSG00000135316	SYNCRIP	2227.83	2005.48	2376.66	2312.65	2115.73	1905.78	4678.18	4949.49	3710.95	4245.65	4959.29	3852.46
ENST00000469762	ENSG00000113810	SMC4	2900.53	2378.29	2340.54	3111.35	2351.03	2152.05	3589.19	3154.47	2449.06	3248.2	3414	2619.84
ENST00000344722	ENSG00000113810	SMC4	2915.34	2392.54	2337.76	3136.27	2369.2	2161.09	3616.66	3178.84	2436.42	3297.35	3424.43	2656.39
ENST00000304043	ENSG00000169567	HINT1	2069.93	2790.57	2336.38	2007.04	2445.72	2174.65	3556.72	4537.28	4686.67	3603.81	4672.4	4340.17
ENST00000439383	ENSG00000175166	PSMD2	3772.25	3460.53	3347.6	3851.52	3353.42	3190.24	3068.42	2505.71	2006.6	3152.79	2312.08	2354.2
ENST00000592741	ENSG00000130175	PRKCSH	2756.62	2805.92	2819.76	3079.92	2917.26	3108.9	2151.76	2791	1922.71	3375.41	3111.46	2671.85
ENST00000640444	ENSG00000284099	SQSTM1	2993.46	3291.67	2866.99	2495.8	2352.94	3303.21	2177.99	3196.1	2809.93	2469.04	2175.15	3470.17
ENST00000358528	ENSG00000009307	CSDE1	5371.78	3742.32	4717.2	4710.91	3576.28	3767.51	2696.26	2045.79	2539.86	2405.43	2262.52	2484.91
ENST00000535149	ENSG00000147140	NONO	2152.17	2219.3	2644.74	1803.3	2070.78	2133.98	3419.34	3777.85	3760.37	2839.11	3170.14	3318.37
ENST00000587327	ENSG00000130175	PRKCSH	2740.17	2785.09	2801.71	3052.83	2911.52	3086.31	2136.78	2764.6	1911.21	3321.93	3077.55	2631.09
ENST00000591462	ENSG00000130175	PRKCSH	2748.39	2792.76	2805.87	3058.24	2910.57	3084.05	2150.52	2771.71	1910.06	3334.94	3094.51	2635.3
ENST00000369530	ENSG00000009307	CSDE1	5361.91	3737.94	4715.81	4672.98	3560.02	3757.34	2710	2038.68	2532.96	2401.1	2261.22	2489.13
ENST00000303577	ENSG00000169564	PCBP1	2397.24	2836.62	2539.18	2220.53	2361.55	1875.28	3127.11	3422.51	3207.57	3129.67	3201.44	2742.12
ENST00000339438	ENSG00000009307	CSDE1	5361.91	3736.84	4721.37	4674.06	3564.8	3756.21	2695.01	2021.42	2530.66	2385.2	2244.27	2476.48
ENST00000367549	ENSG00000135829	DHX9	3392.32	2997.81	4033.79	2569.49	2791.01	2505.65	3446.82	3386.97	3559.25	2493.61	2759.37	2317.66
ENST00000322535	ENSG00000087365	SF3B2	2637.37	2652.41	2739.2	2434.02	2376.85	2106.87	2501.44	2617.39	2259.44	2382.3	2193.41	2375.29
ENST00000261443	ENSG00000009307	CSDE1	5360.27	3734.65	4718.59	4670.81	3559.06	3752.82	2700.01	2025.48	2530.66	2379.41	2249.48	2468.05
ENST00000360718	ENSG00000161011	SQSTM1	3931.8	4541.67	3978.23	3311.83	3320.9	4478.08	2106.81	3070.2	2675.47	2427.12	2137.33	3568.55
ENST00000320027	ENSG00000120694	HSPH1	2171.08	1861.84	2284.98	2499.05	2010.52	1845.91	2982.25	2589.98	2745.57	3411.55	3048.86	2671.85
ENST00000439590	ENSG00000172809	RPL38	2113.52	2740.13	2480.84	1867.24	2147.3	2312.47	2948.53	2595.05	3158.16	2357.73	2600.27	2676.06
ENST00000423828	ENSG00000139644	TMBIM6	2183.42	2053.73	2264.15	2467.62	2519.37	3058.06	4397.19	3761.61	4141.92	5149.13	5010.15	4951.56
ENST00000457138	ENSG00000215301	DDX3X	2179.31	1778.51	2318.32	2152.26	2079.39	2166.74	3014.72	2762.57	2935.2	3022.69	2940.63	3175.01
ENST00000248437	ENSG00000127824	TUBA4A	2569.94	2360.75	2430.83	2557.57	2325.2	4832.8	2443.99	2032.59	2483.54	2635.28	2108.65	3804.67
ENST00000589838	ENSG00000130175	PRKCSH	2750.86	2804.82	2815.6	3072.33	2916.31	3099.86	2124.29	2726.02	1857.2	3307.47	3061.9	2586.11
ENST00000265333	ENSG00000213585	VDAC1	2002.49	2171.05	2600.29	2021.13	2414.15	2324.9	2375.31	2801.15	3344.34	2330.26	3131.02	2670.44
ENST00000329305	ENSG00000198467	TPM2	2095.42	1787.28	2237.75	2437.28	2200.86	3713.28	2212.96	2122.95	2746.72	3032.81	3020.18	4899.55
ENST00000311111	ENSG00000172809	RPL38	2119.27	2746.71	2480.84	1869.41	2154.95	2319.25	2902.32	2546.32	3114.48	2325.93	2550.72	2581.89
ENST00000267115	ENSG00000139644	TMBIM6	2154.63	2016.45	2218.31	2435.11	2458.15	2964.3	3403.11	2921.97	2853.6	3829.32	3670.9	3697.86
ENST00000435761	ENSG00000175166	PSMD2	3583.11	3333.33	3171.19	3688.97	3210.9	3018.52	2990.99	2424.49	1930.75	3076.18	2245.57	2241.76
ENST00000630972	ENSG00000120694	HSPH1	2133.25	1833.33	2255.81	2436.19	1979.91	1796.2	2924.8	2510.79	2684.66	3329.15	2987.57	2597.35
ENST00000300403	ENSG00000088325	TPX2	2140.65	2031.8	2207.19	2693.03	2097.56	2711.25	2819.9	2478.3	2474.35	3624.05	3069.73	3643.04
ENST00000323853	ENSG00000144028	SNRNP200	3988.54	3546.05	3671.25	3612.02	3764.7	2670.58	2889.83	2941.26	2210.02	2768.27	2718.94	2231.93
ENST00000374980	ENSG00000125977	EIF2S2	2037.03	2142.54	2203.03	2201.03	1889.05	2049.25	3745.29	3594.09	3539.71	2899.82	3432.25	2768.82
ENST00000380087	ENSG00000102054	RBBP7	2121.74	2167.76	2196.08	1956.11	1996.17	2233.39	2817.4	2688.46	2537.56	2713.34	2921.07	2954.35
ENST00000380084	ENSG00000102054	RBBP7	2117.63	2162.28	2191.92	1956.11	1988.52	2228.87	2662.54	2518.91	2314.6	2560.11	2722.85	2670.44
ENST00000260379	ENSG00000137818	RPLP1	5393.16	6210.52	5575.63	4954.75	5738.88	5093.76	2647.56	2369.66	2658.23	2279.67	2250.79	3033.06
ENST00000374517	ENSG00000136810	TXN	2185.88	1876.1	2328.04	2001.62	1505.5	1839.13	5188.96	3864.15	5569.3	3626.94	3001.92	3603.69
ENST00000525634	ENSG00000110700	RPS13	1707.26	2637.06	2519.73	1704.68	2112.86	1877.54	4272.31	4217.47	5622.16	3878.47	4509.4	4493.37
ENST00000287667	ENSG00000103512	NOMO1	3227.02	3053.73	3754.59	3023.56	3514.1	3921.14	2206.71	2170.67	1805.48	2336.05	2642	2504.59
ENST00000320623	ENSG00000181019	NQO1	2205.62	2891.45	2679.47	1702.52	1877.57	1914.82	3107.13	3487.48	3322.5	2521.08	2535.07	2224.9
ENST00000571133	ENSG00000171490	RSL1D1	1685.88	1953.95	2323.87	1720.94	1876.61	1988.25	2596.35	2559.52	2693.86	2270.99	2613.31	2566.43
ENST00000392088	ENSG00000127824	TUBA4A	2509.9	2314.69	2361.38	2522.89	2274.51	4745.82	2314.11	1940.2	2342.18	2529.75	2033.01	3644.45
ENST00000619292	ENSG00000274779	NOMO1	3223.73	3053.73	3747.65	3025.73	3501.67	3915.5	2201.72	2166.61	1790.54	2337.49	2631.57	2489.13
ENST00000378292	ENSG00000198467	TPM2	2017.3	1700.66	2259.98	2483.87	2180.77	3679.39	2138.03	2040.71	2701.9	3006.79	2998.01	4863.01
ENST00000401558	ENSG00000082898	XPO1	4150.55	3664.47	3971.28	3536.16	3036.82	2704.47	3321.93	2557.49	2476.65	2437.24	2154.29	2171.49
ENST00000397938	ENSG00000182944	EWSR1	2801.85	3058.11	2791.98	3062.58	3141.08	3047.9	1929.47	2245.8	2181.29	2230.52	2502.47	2240.36
ENST00000406548	ENSG00000182944	EWSR1	2812.54	3075.66	2803.1	3076.67	3139.16	3064.84	1924.47	2278.29	2180.14	2272.44	2525.94	2229.11
ENST00000237530	ENSG00000118705	RPN2	4006.63	3926.53	4204.64	3765.91	3913.91	4429.5	2537.66	2372.71	1769.85	2818.87	2635.48	2213.65
ENST00000396183	ENSG00000168036	CTNNB1	1654.63	1680.92	2176.64	1752.37	1956	2088.79	2987.24	2401.13	2639.84	2938.85	3253.6	3519.36
ENST00000336097	ENSG00000239672	NME1	1853.64	2572.37	2312.76	1796.8	2324.24	1738.59	2553.89	2924	2854.75	2422.78	2910.64	2153.22
ENST00000366794	ENSG00000143799	PARP1	2783.75	2677.63	3657.36	2768.89	2527.02	2984.63	2352.83	2239.71	2658.23	2265.21	1997.8	2372.48
ENST00000396185	ENSG00000168036	CTNNB1	1649.69	1671.05	2157.19	1740.45	1956	2087.66	2988.49	2388.95	2631.8	2918.61	3245.78	3502.49
ENST00000622306	ENSG00000185164	NOMO2	3154.65	2995.61	3685.14	2897.85	3337.16	3755.08	2153.01	2077.26	1751.47	2198.72	2518.12	2386.53
ENST00000261574	ENSG00000065150	IPO5	3859.43	3821.27	3649.02	3063.66	3481.58	2183.69	4439.65	3916.95	3153.56	3118.1	3331.84	2134.95
ENST00000193403	ENSG00000072110	ACTN1	2661.22	1855.26	2407.22	2908.69	2776.66	3569.81	1895.75	1563.53	1939.94	2315.81	2143.86	2740.71
ENST00000544040	ENSG00000111642	CHD4	2609.41	2582.24	3104.52	2664.86	2678.14	2511.29	2126.79	2283.36	2066.36	2192.93	2308.17	2160.25
ENST00000295598	ENSG00000163399	ATP1A1	4292.82	4017.54	4743.59	4195.06	4354.85	4827.15	2204.22	2118.89	1742.27	2308.58	2327.73	2154.62
ENST00000611106	ENSG00000278087	NOMO3	3004.15	2903.51	3460.11	2785.15	3230.99	3615	2149.27	2084.37	1742.27	2194.38	2531.16	2396.37
ENST00000537345	ENSG00000163399	ATP1A1	4287.89	4012.06	4738.04	4196.14	4353.89	4822.64	2212.96	2119.9	1739.97	2317.25	2339.46	2170.08
ENST00000289371	ENSG00000158417	EIF5B	2056.77	1789.47	2247.48	1971.28	1609.75	1708.09	3278.23	2916.9	2921.41	2625.16	2608.1	2826.45
ENST00000414183	ENSG00000182944	EWSR1	2776.35	3004.39	2746.14	3026.82	3057.86	2998.19	1887.01	2247.83	2174.39	2240.64	2477.69	2195.38
ENST00000645022	ENSG00000111642	CHD4	2605.3	2586.62	3107.3	2659.44	2676.23	2520.33	2111.8	2259	2056.02	2181.37	2284.69	2168.68
ENST00000399336	ENSG00000103226	NOMO3	2945.76	2869.52	3403.16	2715.79	3186.03	3569.81	2134.28	2077.26	1739.97	2175.59	2516.81	2376.69
ENST00000534699	ENSG00000009307	CSDE1	5159.61	3616.23	4582.46	4519.09	3453.85	3567.55	2488.95	1854.91	2334.14	2175.59	2090.39	2219.28
ENST00000225698	ENSG00000108561	C1QBP	2289.5	3054.82	2751.7	1930.1	2235.29	1770.22	3627.9	4336.26	3631.65	2813.08	3283.59	2109.65
ENST00000296255	ENSG00000163902	RPN1	2754.97	2476.97	2261.37	2344.08	2285.03	2174.65	2560.14	2387.94	1930.75	2505.18	2381.19	2109.65
ENST00000394419	ENSG00000072110	ACTN1	2611.05	1800.44	2362.77	2837.17	2713.53	3488.47	1872.02	1552.36	1911.21	2307.13	2108.65	2691.52
ENST00000337970	ENSG00000169813	HNRNPF	2275.52	2190.79	2080.79	2037.38	1959.83	1960.01	2331.6	2768.67	2411.14	2259.43	2610.7	2267.06
ENST00000356053	ENSG00000169813	HNRNPF	2277.17	2195.17	2079.4	2037.38	1963.65	1960.01	2310.37	2732.12	2383.56	2233.41	2553.33	2254.41
ENST00000357065	ENSG00000169813	HNRNPF	2279.64	2192.98	2079.4	2037.38	1965.56	1956.62	2330.35	2784.91	2426.08	2266.66	2621.14	2274.09
ENST00000443950	ENSG00000169813	HNRNPF	2281.28	2192.98	2079.4	2035.22	1960.78	1960.01	2317.86	2746.33	2384.71	2263.77	2589.84	2265.66
ENST00000393196	ENSG00000239672	NME1	1819.1	2532.89	2276.65	1775.13	2296.51	1706.96	2517.68	2850.9	2777.75	2375.08	2857.17	2101.21
ENST00000544000	ENSG00000169813	HNRNPF	2276.35	2189.69	2075.24	2031.97	1961.74	1950.97	2304.12	2719.93	2353.68	2240.64	2571.58	2248.79
ENST00000286788	ENSG00000156261	CCT8	2515.66	3385.96	2996.17	2467.62	2986.13	2463.85	2685.02	2955.48	2570.89	2161.13	2734.59	2087.16
ENST00000644934	#N/A	#N/A	1845.42	2842.1	2793.37	1756.7	2766.14	2314.73	2086.82	2746.33	2546.75	2143.78	2516.81	2281.12
ENST00000369722	ENSG00000116459	ATP5PB	2440	2607.46	2560.01	2442.69	2261.12	2135.11	2871.1	2336.16	2534.11	2385.2	2475.08	2080.13
ENST00000340385	ENSG00000117592	PRDX6	1657.09	2325.66	2143.3	1602.81	2138.69	1854.95	2946.03	3403.22	2900.72	3246.76	3454.42	2884.08
ENST00000220849	ENSG00000104408	EIF3E	2449.05	2856.36	3167.03	2268.22	2340.5	2201.76	2743.72	2495.56	2703.05	2151.01	2562.45	2073.1
ENST00000360876	ENSG00000106263	EIF3B	2576.51	3002.19	3023.95	2501.21	2778.57	2400.59	2143.02	2350.37	2454.81	2124.99	2163.42	2066.08
ENST00000409028	ENSG00000071082	RPL31	1514	2280.7	3044.79	1593.06	2292.68	2442.38	3576.7	3161.58	7537.97	3622.61	3919.97	7000.77
ENST00000409320	ENSG00000071082	RPL31	1513.18	2283.99	3029.51	1587.64	2282.16	2435.61	3665.37	3225.54	7604.63	3696.33	3961.7	7064.02
ENST00000438964	ENSG00000072110	ACTN1	2534.57	1716.01	2291.93	2760.22	2624.58	3368.73	1829.56	1498.55	1846.85	2205.94	2030.4	2573.46
ENST00000260665	ENSG00000138095	LRPPRC	2554.31	3277.41	2992.01	2787.32	3357.24	1937.41	2914.81	3299.66	2589.27	2868.02	3421.82	2057.64
ENST00000301764	ENSG00000167986	DDB1	2755.79	2849.78	2953.11	2475.21	2641.8	2220.97	2434	2452.91	2176.69	2341.83	2283.39	2057.64
ENST00000380405	ENSG00000120694	HSPH1	1962.2	1673.25	2091.9	2235.7	1787.66	1653.86	2839.88	2510.79	2609.96	3222.18	2917.16	2518.65
ENST00000397011	ENSG00000106263	EIF3B	2578.98	3001.1	3023.95	2501.21	2781.44	2403.97	2144.27	2348.34	2447.92	2104.75	2152.98	2068.89
ENST00000394805	ENSG00000015479	MATR3	2963.03	2641.45	3094.8	2358.16	2398.85	2464.98	2473.97	2854.96	2950.14	2100.42	2746.33	2879.86
ENST00000509990	ENSG00000280987	MATR3	2933.43	2627.19	3067.01	2338.66	2394.07	2454.81	2471.47	2829.58	2929.45	2098.97	2709.81	2844.72
ENST00000645482	ENSG00000198467	TPM2	2006.61	1587.72	2083.57	2261.71	1922.52	3428.6	2036.87	1929.03	2513.42	2691.66	2666.78	4392.17
ENST00000354185	ENSG00000165732	DDX21	1916.14	1585.53	2432.22	2129.5	2063.13	1909.17	3425.59	3457.03	3877.59	3726.69	4122.1	3453.3
ENST00000353411	ENSG00000113558	SKP1	1864.33	1981.36	2004.39	1876.99	1759.92	2377.99	3755.28	4138.28	4245.35	3960.87	4103.84	5085.08
ENST00000361059	ENSG00000280987	MATR3	2966.32	2642.54	3092.02	2356	2399.81	2467.24	2467.72	2837.7	2936.35	2081.62	2717.64	2855.97
ENST00000445273	ENSG00000120694	HSPH1	1896.41	1642.54	2033.56	2210.78	1769.49	1625.62	2738.72	2357.48	2572.04	3170.14	2807.62	2475.08
ENST00000358344	ENSG00000197451	HNRNPAB	1781.27	1895.83	2437.78	1782.71	2083.21	2356.53	1961.94	2641.76	2861.65	2068.61	2810.22	2926.24
ENST00000352035	ENSG00000131473	ACLY	2271.41	2687.5	3732.37	2733.13	3331.42	3718.93	1778.36	2283.36	2757.07	2486.39	2939.32	3567.15
ENST00000373622	ENSG00000118705	RPN2	3703.17	3631.58	3907.39	3478.73	3621.23	4099.64	2436.5	2285.39	1644.59	2622.27	2498.56	2000.02
ENST00000392524	ENSG00000170144	HNRNPA3	2095.42	1930.92	2321.1	1862.91	1354.37	1804.11	3390.62	3716.94	3675.32	3079.07	2833.7	3054.14
ENST00000626972	ENSG00000156261	CCT8	2464.67	3321.27	2917	2422.1	2931.61	2401.72	2625.08	2867.15	2486.99	2075.84	2621.14	1990.18
ENST00000234875	ENSG00000116251	RPL22	1966.31	2115.13	2051.62	1779.46	1576.28	1589.47	3626.65	3554.49	3856.9	3423.12	3419.21	3686.61
ENST00000422285	ENSG00000131828	PDHA1	2086.38	2353.07	2257.2	2081.82	2106.17	1947.58	2611.34	2921.97	2377.81	2364.96	2640.7	1976.13
ENST00000546591	ENSG00000229117	RPL41	2123.38	2406.8	1948.83	1950.69	2113.82	1827.83	7936.43	8646.12	7488.55	8015.7	7873.84	6527.12
ENST00000501597	ENSG00000229117	RPL41	2125.03	2405.7	1947.44	1950.69	2111.91	1827.83	7812.79	8494.84	7301.22	7775.74	7480.02	6309.27
ENST00000379806	ENSG00000131828	PDHA1	2038.68	2313.6	2179.41	2033.05	2053.56	1906.91	2626.33	2916.9	2364.02	2373.63	2644.61	1966.29
ENST00000379046	ENSG00000181019	NQO1	1971.24	2560.31	2294.7	1513.95	1663.32	1721.64	2838.63	3167.67	2999.56	2353.39	2331.64	2030.94
ENST00000353196	ENSG00000131473	ACLY	2240.16	2660.09	3664.3	2683.28	3270.2	3664.71	1733.4	2221.43	2697.3	2434.34	2897.59	3510.93
ENST00000368300	ENSG00000160789	LMNA	3254.98	2911.18	3111.46	2843.67	2904.83	3331.45	2054.35	2219.4	2018.09	2005.01	2190.8	2684.5
ENST00000368299	ENSG00000160789	LMNA	3140.67	2817.98	3033.68	2763.47	2818.74	3233.17	2029.38	2204.17	1992.81	2000.67	2169.94	2650.76
ENST00000545074	ENSG00000131828	PDHA1	1991.8	2226.97	2182.19	1959.36	2029.65	1802.98	2596.35	2874.25	2318.05	2331.71	2587.23	1945.2
ENST00000374612	ENSG00000125944	HNRNPR	1943.28	1721.49	1918.27	2105.66	1488.28	1835.74	2399.04	2493.53	2199.68	2003.56	2276.87	2032.35
ENST00000394936	ENSG00000197746	PSAP	2655.46	2457.24	2398.88	3165.53	3044.47	3630.82	2522.67	2337.17	1583.68	3703.56	2823.26	3498.28
ENST00000529230	ENSG00000175216	CKAP5	1829.79	1661.18	1996.06	2389.59	1644.19	1931.77	1719.66	1698.56	1735.38	2317.25	2060.4	2066.08
ENST00000647435	ENSG00000198467	TPM2	1939.17	1506.58	2101.63	2322.4	1906.26	3394.71	1996.91	1878.27	2454.81	2698.88	2679.82	4382.33
ENST00000355899	ENSG00000102024	PLS3	1675.19	1688.6	1905.77	2283.39	2458.15	3059.19	2525.17	2444.79	2247.95	2823.2	3553.53	4007.07
ENST00000411529	ENSG00000170144	HNRNPA3	2063.35	1894.74	2282.2	1830.39	1312.29	1777	3354.4	3628.61	3579.93	2977.88	2786.75	3020.41
ENST00000539310	ENSG00000102024	PLS3	1674.36	1684.21	1905.77	2285.56	2458.15	3060.32	2517.68	2421.44	2241.05	2807.3	3543.1	3978.96
ENST00000369496	ENSG00000163399	ATP1A1	4162.88	3927.63	4619.97	4050.93	4263.03	4689.33	2021.88	1907.71	1574.48	2075.84	2112.56	1933.96
ENST00000374616	ENSG00000125944	HNRNPR	1942.46	1711.62	1902.99	2091.57	1473.93	1825.57	2422.76	2512.82	2210.02	2022.36	2291.21	2053.43
ENST00000648006	ENSG00000166710	B2M	1972.89	1685.31	1901.6	2443.78	2258.25	3930.18	4763.1	3949.44	3923.56	7106.44	5936.03	10296.7
ENST00000529639	ENSG00000149806	FAU	1604.46	2331.14	2298.87	1482.52	2060.26	2044.73	2958.52	3794.1	5032.59	2998.12	3859.98	5020.43
ENST00000617605	ENSG00000273686	B2M	1969.6	1684.21	1900.22	2439.44	2252.51	3927.92	4743.12	3938.27	3927.01	7135.35	5950.37	10307.9
ENST00000302418	ENSG00000170759	KIF5B	2177.66	1746.71	1898.83	2579.24	2022.95	2016.49	1889.51	1762.52	1617	2275.33	1950.86	2109.65
ENST00000332035	ENSG00000182944	EWSR1	2527.99	2698.46	2507.23	2715.79	2836.92	2685.27	1760.88	2038.68	2053.72	1970.32	2246.87	2029.53
ENST00000271638	ENSG00000163191	S100A11	1829.79	2053.73	1891.88	2125.17	2497.37	2641.21	3590.44	3058.02	3422.48	4167.59	4951.47	4296.6
ENST00000272227	ENSG00000143870	PDIA6	1764.83	1768.64	1891.88	1706.85	1721.66	1844.78	1990.66	1909.74	1685.96	2140.89	2104.73	2314.85
ENST00000262105	ENSG00000104738	MCM4	2552.67	2976.97	3246.2	1958.27	2647.53	2366.69	2922.3	2926.03	2699.6	1965.98	2353.81	2335.93
ENST00000366955	ENSG00000117724	CENPF	3490.18	1854.17	3175.36	3872.11	2032.52	2567.78	2339.09	1791.97	1731.93	2532.64	1830.88	1911.47
ENST00000221419	ENSG00000104824	HNRNPL	1838.84	2104.17	2221.09	1471.69	1942.61	2237.91	2907.32	2981.87	2896.13	2301.35	2437.27	2590.33
ENST00000404371	ENSG00000143870	PDIA6	1766.47	1762.06	1886.32	1702.52	1718.79	1838	1958.19	1885.37	1658.38	2106.2	2061.7	2297.98
ENST00000634753	ENSG00000282947	HNRNPL	1838.84	2106.36	2216.92	1469.52	1946.44	2239.04	2893.58	2969.69	2888.08	2297.02	2422.92	2583.3
ENST00000404824	ENSG00000143870	PDIA6	1765.65	1760.96	1882.16	1706.85	1718.79	1840.26	1971.93	1886.39	1666.42	2129.33	2078.65	2310.63
ENST00000523944	#N/A	#N/A	2560.07	2983.55	3255.92	1962.61	2657.1	2373.47	2938.54	2913.85	2700.75	1958.75	2352.5	2348.58
ENST00000381611	ENSG00000143870	PDIA6	1760.71	1754.39	1875.21	1702.52	1716.88	1835.74	1966.94	1887.4	1652.63	2122.1	2065.61	2299.39
ENST00000009589	ENSG00000008988	RPS20	4141.5	4723.68	4332.44	3510.15	3747.49	3334.84	2245.43	2189.96	2642.14	1950.08	2103.43	2001.42
ENST00000339594	ENSG00000009954	BAZ1B	2073.22	1666.67	1966.89	1909.51	1864.18	1616.58	2219.2	2297.58	1765.26	2247.87	2299.04	1890.39
ENST00000355836	ENSG00000197451	HNRNPAB	1656.27	1654.6	2219.7	1672.17	1803.92	2105.74	1832.06	2449.87	2646.74	1929.84	2614.62	2750.55
ENST00000312055	ENSG00000175216	CKAP5	1744.27	1581.14	1902.99	2308.31	1576.28	1863.98	1665.96	1649.83	1667.57	2223.29	1980.85	2000.02
ENST00000330188	ENSG00000143549	TPM3	1830.62	2109.65	1847.43	2001.62	2245.81	2489.83	3035.95	3528.09	2977.72	3071.84	3779.13	3572.77
ENST00000339399	ENSG00000136938	ANP32B	1870.91	1452.85	2303.04	2087.24	1347.68	1756.66	3920.13	3235.69	4141.92	3790.29	2957.58	3502.49
ENST00000368301	ENSG00000160789	LMNA	3124.22	2812.5	3025.34	2760.22	2803.44	3234.29	2006.9	2170.67	1939.94	1913.94	2111.25	2566.43
ENST00000289290	ENSG00000102024	PLS3	1600.35	1600.88	1837.71	2177.18	2330.94	2908.94	2425.26	2299.61	2120.38	2681.54	3370.96	3770.94
ENST00000646974	ENSG00000167460	TPM4	2304.31	1535.09	1836.32	3054.99	2464.85	3408.27	3835.21	3063.1	2975.42	4835.44	4617.63	5277.63
ENST00000320676	ENSG00000147274	RBMX	1542.78	1588.82	1834.93	1615.82	1646.1	1638.05	2467.72	2830.6	3063.92	2469.04	2754.15	2496.16
ENST00000398422	ENSG00000135624	CCT7	3451.53	3473.68	4079.63	3190.46	3043.52	3086.31	2507.69	2461.04	2601.92	2113.43	2145.16	1855.25
ENST00000620315	ENSG00000165732	DDX21	1718.77	1444.08	2182.19	1897.59	1879.48	1722.77	2990.99	3062.08	3353.53	3300.24	3627.86	2996.51
ENST00000338920	ENSG00000117523	PRRC2C	2279.64	1442.98	2314.15	2571.66	1988.52	2111.39	2103.06	2406.21	2059.47	2830.43	3025.39	2924.83
ENST00000360270	ENSG00000147065	MSN	1991.8	1442.98	2082.18	1939.85	1761.83	2463.85	2878.59	2533.12	2589.27	3115.21	2701.99	3852.46
ENST00000366815	ENSG00000163041	H3-3A	1834.73	1625	1826.6	2063.39	1905.31	2436.74	2927.3	1821.41	2698.45	2726.35	2202.54	2874.24
ENST00000300933	ENSG00000167460	TPM4	2347.07	1566.89	1825.21	3125.43	2503.11	3431.99	4262.32	3603.23	3484.54	5364.52	5109.26	5655.71
ENST00000356638	ENSG00000089597	GANAB	4361.08	4167.76	4611.63	3967.48	4133.9	3244.46	2430.26	2442.76	1848	3024.14	2795.88	1846.82
ENST00000540387	ENSG00000044115	CTNNA1	1734.4	1902.41	1850.21	2094.82	2736.49	2660.41	1882.01	1834.61	1506.67	2292.68	2553.33	2912.19
ENST00000346916	ENSG00000172270	BSG	2232.76	2260.96	1819.65	2232.45	2709.71	2415.27	3470.55	3412.35	2570.89	4306.36	4682.84	3250.91
ENST00000281589	ENSG00000151846	PABPC3	3134.91	3423.24	3223.98	2949.87	3398.37	3027.56	1634.74	1692.47	2496.18	1947.19	2141.25	2556.6
ENST00000379047	ENSG00000181019	NQO1	1834.73	2493.42	2346.1	1417.5	1620.28	1537.5	2977.25	3347.37	3191.48	2434.34	2437.27	2157.43
ENST00000264279	ENSG00000055044	NOP58	1894.76	1627.19	1811.32	1987.53	1744.62	1828.96	2224.2	2057.97	1815.82	1965.98	2246.87	1870.71
ENST00000328159	ENSG00000143549	TPM3	1777.98	1893.64	1808.54	1876.99	1991.39	2204.02	2737.47	3260.06	2809.93	2658.41	3209.26	3159.55
ENST00000334828	ENSG00000171314	PGAM1	1734.4	2161.18	1808.54	1560.55	2131.04	1746.5	2772.44	3016.39	2946.69	2820.31	2846.74	2528.49
ENST00000346178	ENSG00000089597	GANAB	4369.3	4176.53	4618.58	3956.64	4113.82	3246.72	2420.27	2436.67	1861.8	3025.58	2790.66	1828.55
ENST00000540249	ENSG00000131828	PDHA1	1970.42	2185.31	2105.79	1961.52	1952.17	1843.65	2387.8	2681.35	2165.2	2136.56	2437.27	1825.74
ENST00000367679	ENSG00000116161	CACYBP	1379.95	1442.98	1866.88	1406.66	1398.37	1531.86	2153.01	2536.17	3174.25	2243.53	2683.73	2493.35
ENST00000540844	ENSG00000156261	CCT8	2180.13	2932.02	2582.24	2118.66	2592.06	2089.92	2355.33	2602.16	2259.44	1919.72	2373.37	1821.52
ENST00000399808	ENSG00000142089	IFITM3	1517.29	1967.1	1912.72	1438.09	1665.23	2223.22	1693.44	2344.28	2635.24	1870.57	2085.17	2341.55
ENST00000370768	ENSG00000162613	FUBP1	2037.86	1714.91	1794.65	1564.88	1472.02	1525.08	2708.75	2593.02	2572.04	1951.52	2025.19	2185.54
ENST00000348956	ENSG00000166165	CKB	1718.77	1870.61	2421.11	2425.35	2141.56	3029.82	1612.26	1736.13	2472.05	2431.45	1953.46	2840.51
ENST00000368531	ENSG00000143549	TPM3	1751.67	1872.81	1791.87	1854.24	1966.52	2176.91	2456.48	2931.11	2542.15	2350.5	2917.16	2971.22
ENST00000296417	ENSG00000164032	H2AZ1	1700.68	1718.2	1784.92	1662.42	1732.18	1805.24	2678.78	2422.46	2768.56	2881.03	2964.1	2676.06
ENST00000290541	ENSG00000159377	PSMB4	1908.74	2259.87	2307.21	1690.6	1900.52	1822.19	2111.8	2058.99	2389.3	2113.43	1905.21	1799.03
ENST00000241704	ENSG00000122218	COPA	2016.47	2037.28	1811.32	2128.42	2439.02	2262.76	1862.03	1969.64	1467.6	2184.26	2171.24	1924.12
ENST00000520547	ENSG00000253626	EIF5AL1	1458.9	1860.75	2568.35	1382.82	1979.91	1838	3794	4788.06	5467.01	3757.04	4225.12	4323.3
ENST00000368069	ENSG00000122218	COPA	1989.34	2008.77	1783.54	2096.99	2405.55	2235.65	1845.8	1952.38	1459.56	2177.03	2163.42	1904.45
ENST00000409914	ENSG00000196604	POTEF	1587.19	1513.16	1761.31	1675.42	1552.37	1895.62	8249.89	7769.93	8873.41	8877.26	8000.33	8174.36
ENST00000001008	ENSG00000004478	FKBP4	2097.07	2031.8	2218.31	2029.8	1838.35	1609.8	2364.07	2105.69	2730.63	2204.5	1974.33	1777.95
ENST00000549117	ENSG00000135404	CD63	2796.09	2470.39	2075.24	2919.53	2453.37	3518.98	2322.86	1992.99	1453.81	2188.6	1914.34	1928.34
ENST00000215909	ENSG00000100097	LGALS1	2616.81	2595.39	1755.75	3209.96	3461.5	3497.51	2712.5	2276.26	1751.47	4251.43	3314.89	3392.86
ENST00000361891	ENSG00000143621	ILF2	2337.2	3337.72	2571.12	2338.66	3199.42	2387.03	2221.7	3044.82	2118.08	2208.84	3069.73	1775.14
ENST00000545507	ENSG00000172270	BSG	2162.04	2120.61	1750.2	2154.43	2545.19	2328.29	3350.66	3287.47	2500.78	4160.36	4467.67	3135.66
ENST00000420846	ENSG00000135404	CD63	2795.27	2467.1	2071.07	2922.78	2457.2	3523.49	2305.37	1984.87	1444.62	2190.04	1914.34	1924.12
ENST00000257857	ENSG00000135404	CD63	2790.33	2463.82	2073.85	2922.78	2448.59	3516.72	2322.86	1982.84	1441.17	2182.81	1915.65	1919.91
ENST00000256442	ENSG00000134057	CCNB1	1367.62	1708.33	1737.7	2047.14	1978.96	2235.65	1633.49	1472.15	1793.99	2334.6	2233.83	2387.94
ENST00000347559	#N/A	#N/A	2942.47	2689.69	2840.6	2592.25	2698.23	3058.06	1829.56	1929.03	1776.75	1808.41	1976.94	2404.8
ENST00000357790	ENSG00000137818	RPLP1	3249.22	3489.03	3348.99	2981.3	3140.12	2742.88	1998.16	1852.88	1976.72	1805.52	1726.56	2431.51
ENST00000374515	ENSG00000136810	TXN	1837.2	1464.91	1843.26	1650.5	1194.64	1460.69	3343.17	2517.89	3712.1	2401.1	1926.08	2399.18
ENST00000310931	ENSG00000115677	HDLBP	3101.19	3294.96	3321.21	3142.77	3281.68	3104.38	1732.15	1851.87	1808.93	1799.74	1768.29	2075.92
ENST00000360240	ENSG00000047849	MAP4	1817.46	1542.76	1726.58	1942.02	1888.09	1935.15	2128.04	2140.21	1783.65	2519.63	2469.87	2647.95
ENST00000531120	ENSG00000149100	EIF3M	1761.54	1975.88	2137.74	1810.89	1835.48	1832.35	2596.35	2457.99	2768.56	1796.85	2327.73	1858.06
ENST00000391976	ENSG00000115677	HDLBP	3103.66	3292.76	3323.99	3146.02	3275.94	3104.38	1697.18	1831.56	1774.45	1795.4	1752.64	2052.02
ENST00000600873	ENSG00000104824	HNRNPL	1665.32	1944.08	2032.17	1342.72	1783.83	2035.7	2537.66	2502.66	2452.51	1968.87	2038.23	2106.84
ENST00000391975	ENSG00000115677	HDLBP	3102.02	3293.86	3326.77	3146.02	3280.72	3103.25	1702.18	1825.47	1769.85	1789.62	1759.16	2044.99
ENST00000395734	ENSG00000047849	MAP4	1842.95	1566.89	1719.64	1964.78	1909.13	2017.62	2096.82	2080.31	1726.18	2422.78	2407.27	2576.27
ENST00000634237	ENSG00000282947	HNRNPL	1666.14	1942.98	2032.17	1341.64	1790.53	2034.57	2570.13	2538.2	2504.23	2000.67	2089.09	2157.43
ENST00000313511	ENSG00000178952	TUFM	2671.91	3089.91	2944.78	2521.8	2495.45	2377.99	1720.91	2280.32	3604.07	1788.17	1821.76	1925.53
ENST00000525566	ENSG00000198431	TXNRD1	2597.9	2980.26	2962.84	2363.58	2560.49	2967.69	1718.41	2157.47	2358.27	1780.95	1870	2775.85
ENST00000286091	ENSG00000155660	PDIA4	2152.17	1835.53	2607.24	1713.35	1752.27	1946.45	2066.84	1944.26	1958.33	1773.72	1841.32	1865.09
ENST00000301740	ENSG00000167978	SRRM2	5684.29	4399.12	6072.91	4849.62	4533.71	4234.07	1875.77	2210.26	2159.45	1749.14	2113.86	2164.46
ENST00000427183	ENSG00000115677	HDLBP	2981.13	3148.03	3178.14	3006.23	3128.64	2977.86	1632.24	1776.74	1707.79	1747.7	1691.35	2011.26
ENST00000617382	ENSG00000276833	TAF15	1454.79	1339.91	1765.48	1515.03	1152.56	1427.92	1735.9	1965.58	2201.97	1757.82	1945.64	1960.67
ENST00000380191	ENSG00000057608	GDI2	1577.32	1561.4	1762.7	1510.7	1543.76	1564.62	2141.77	1997.05	2011.2	1740.47	1976.94	1879.15
ENST00000605844	ENSG00000270647	TAF15	1450.68	1324.56	1761.31	1518.28	1151.6	1430.18	1750.88	2002.13	2223.81	1783.84	1974.33	1981.75
ENST00000356948	ENSG00000011304	PTBP1	2033.74	2041.67	2255.81	1694.93	2193.21	2459.33	2164.25	2416.36	2582.38	1731.8	2124.29	2463.83
ENST00000526691	ENSG00000198431	TXNRD1	2601.19	2984.65	2968.39	2363.58	2559.54	2969.95	1687.19	2089.44	2314.6	1731.8	1823.06	2716.82
ENST00000265462	ENSG00000126432	PRDX5	2614.34	3085.53	1964.11	3083.17	3077.95	3434.25	1700.93	1876.24	1374.51	2000.67	2224.71	2067.48
ENST00000478691	ENSG00000125944	HNRNPR	1705.61	1546.05	1661.3	1827.14	1322.81	1589.47	2128.04	2301.64	1961.78	1812.75	2052.57	1832.77
ENST00000273550	ENSG00000167996	FTH1	33785.8	33663.4	27283.6	32716.3	26670.5	25819	1609.76	1774.71	2020.39	2087.41	1558.34	2969.81
ENST00000303887	ENSG00000166508	MCM7	2404.64	2919.96	3308.71	1935.52	2539.45	2486.44	2036.87	2452.91	2685.81	1723.12	2035.62	2305.01
ENST00000540933	ENSG00000089597	GANAB	4157.95	3921.05	4350.49	3768.08	3890	3042.25	2221.7	2241.74	1636.54	2714.79	2527.25	1675.35
ENST00000394601	ENSG00000011304	PTBP1	1968.78	1975.88	2191.92	1623.41	2113.82	2354.27	2121.79	2384.89	2521.47	1720.23	2065.61	2407.61
ENST00000265073	ENSG00000113387	SUB1	1396.4	1301.53	1754.37	1429.42	1189.86	1600.77	3358.15	3050.91	4103.99	3164.36	3656.55	4574.89
ENST00000614328	ENSG00000110958	PTGES3	1738.51	1637.06	1648.8	1533.46	1414.63	1348.85	3617.91	3472.25	3262.74	2782.73	3301.85	2839.1
ENST00000262033	ENSG00000110958	PTGES3	1740.15	1638.16	1647.41	1532.37	1418.46	1347.72	3551.72	3427.58	3228.26	2750.93	3269.25	2791.31
ENST00000337273	ENSG00000083312	TNPO1	1496.73	1501.1	1758.53	1457.6	1585.84	1582.69	2310.37	2211.28	1945.69	1747.7	1956.07	1664.11
ENST00000388854	ENSG00000198431	TXNRD1	2541.97	2902.41	2894.77	2319.15	2481.11	2910.07	1687.19	2117.87	2266.33	1710.11	1817.84	2690.12
ENST00000434724	ENSG00000103342	GSPT1	1518.93	1649.12	1641.85	1663.5	1816.35	1730.68	2195.47	2356.46	2180.14	2444.46	2691.56	2798.34
ENST00000648273	ENSG00000089597	GANAB	4157.95	3923.24	4344.94	3765.91	3890	3047.9	2229.19	2224.48	1629.65	2688.77	2503.77	1658.48
ENST00000395422	ENSG00000106153	CHCHD2	1392.29	2180.92	1630.74	1279.87	1978.96	1906.91	2291.64	2655.97	2654.78	2438.68	2657.65	3166.58
ENST00000256689	ENSG00000134294	SLC38A2	1505.78	1286.18	1646.02	1422.92	1549.5	1493.45	2486.46	2194.02	1829.62	2421.33	2520.72	1867.9
ENST00000559082	ENSG00000041357	PSMA4	1552.65	1315.79	1627.96	1355.73	1120.04	1451.65	2553.89	2130.06	2437.57	1799.74	1759.16	1964.88
ENST00000604841	ENSG00000270647	TAF15	1438.34	1303.73	1725.2	1504.2	1119.08	1398.55	1730.9	1960.5	2188.18	1766.49	1969.11	1962.07
ENST00000439109	ENSG00000181019	NQO1	1636.54	2202.85	2001.62	1264.7	1429.94	1374.83	2682.52	3009.29	2858.2	2203.05	2228.62	1939.58
ENST00000308025	ENSG00000174243	DDX23	2258.25	2083.33	2148.85	2344.08	2277.38	1893.36	1456.16	1568.61	1526.21	1806.97	1747.42	1662.7
ENST00000360541	ENSG00000120705	ETF1	1562.52	1560.31	1666.86	1499.86	1722.62	1432.44	2084.33	2149.35	2059.47	1682.65	2106.04	1654.27
ENST00000216479	ENSG00000100591	AHSA1	1951.51	2111.84	2137.74	2040.64	1971.3	1886.58	1785.85	1900.6	2014.65	1824.31	2042.14	1634.59
ENST00000631482	ENSG00000276833	TAF15	1437.52	1298.25	1721.03	1495.53	1112.39	1392.9	1718.41	1956.44	2167.5	1744.81	1950.86	1943.8
ENST00000439887	ENSG00000103342	GSPT1	1490.97	1630.48	1612.68	1626.66	1796.27	1693.4	2166.75	2310.78	2129.57	2388.09	2623.74	2743.53
ENST00000372797	ENSG00000131236	CAP1	1527.98	1307.02	1609.9	1906.25	1894.79	2662.67	2171.75	1935.12	1981.32	2570.23	2582.02	3443.46
ENST00000353703	ENSG00000166913	YWHAB	1493.44	1362.94	1600.18	1500.95	1445.24	1783.78	2923.55	2685.41	3294.92	2818.87	2729.37	3191.88
ENST00000313899	ENSG00000138668	HNRNPD	1977	1404.6	1597.4	1705.77	1164.04	1336.42	3655.38	3302.7	3119.08	3154.24	2801.1	2872.83
ENST00000534779	ENSG00000089597	GANAB	4016.5	3819.08	4212.98	3610.94	3729.31	2911.2	2174.24	2189.96	1587.12	2651.18	2464.65	1616.32
ENST00000315758	ENSG00000146701	MDH2	1912.85	2370.61	1596.01	1805.47	2226.68	1631.27	1633.49	1965.58	1588.27	1922.61	2150.38	1676.76
ENST00000287038	ENSG00000156482	RPL30	3554.32	4755.48	3892.11	3576.26	4346.24	3737.01	2204.22	2116.86	2690.41	1779.5	2039.53	1613.51
ENST00000349038	ENSG00000011304	PTBP1	1895.58	1905.7	2125.24	1564.88	2012.43	2258.24	2088.07	2300.62	2496.18	1659.52	2055.18	2359.83
ENST00000372839	ENSG00000166913	YWHAB	1490.97	1358.55	1594.63	1496.61	1437.59	1775.87	2957.27	2713.84	3290.32	2811.64	2711.12	3201.72
ENST00000642810	ENSG00000111642	CHD4	1820.75	1758.77	2172.47	1841.23	1940.7	1671.94	1632.24	1770.65	1618.15	1659.52	1764.38	1638.81
ENST00000381125	ENSG00000067057	PFKP	2245.92	1916.67	2128.02	2435.11	2626.49	3112.29	1432.43	1472.15	1435.42	1835.88	1804.8	1888.99
ENST00000372134	ENSG00000165678	GHITM	1738.51	1859.65	1719.64	1466.27	1468.2	1418.89	2392.79	2354.43	1875.59	2025.25	1760.46	1610.7
ENST00000392514	ENSG00000089157	RPLP0	11937.7	16569.1	12708.4	10809	15074.1	11098	2520.17	2525	2955.89	1656.63	2146.46	1689.4
ENST00000503014	ENSG00000120705	ETF1	1504.13	1487.94	1596.01	1438.09	1621.23	1365.79	2039.37	2095.54	2018.09	1662.41	2074.74	1609.29
ENST00000228306	ENSG00000089157	RPLP0	11938.5	16562.5	12704.2	10800.3	15079.9	11093.5	2528.92	2546.32	2959.33	1653.74	2146.46	1695.03
ENST00000423316	ENSG00000104529	EEF1D	2405.46	3175.44	2665.58	2151.17	2308.94	2220.97	1916.98	2071.17	2128.42	1652.29	1786.55	1905.85
ENST00000373232	ENSG00000180817	PPA1	1380.78	1654.6	1584.9	1310.21	1501.67	1299.14	2296.63	2108.73	2268.63	1918.28	2315.99	1703.46
ENST00000512576	ENSG00000128050	PAICS	1705.61	1685.31	2107.18	1306.96	1382.11	1351.11	2270.4	2158.48	2670.87	1646.51	1953.46	1821.52
ENST00000433176	ENSG00000123562	MORF4L2	1889.83	1799.34	1580.73	2163.1	1982.78	1757.79	2578.87	2453.93	2120.38	2765.38	3124.5	2438.53
ENST00000420576	ENSG00000103342	GSPT1	1438.34	1538.38	1579.35	1544.29	1713.05	1630.14	1960.69	2070.15	1856.05	2192.93	2258.61	2448.37
ENST00000422154	#N/A	#N/A	1893.12	1797.15	1577.96	2162.01	1982.78	1756.66	2585.11	2465.1	2128.42	2766.83	3128.41	2445.56
ENST00000451301	ENSG00000123562	MORF4L2	1893.94	1798.25	1577.96	2159.84	1975.13	1760.05	2568.88	2441.75	2103.14	2732.13	3084.07	2416.05
ENST00000615950	ENSG00000143621	ILF2	2286.21	3217.1	2505.84	2272.55	3082.73	2329.42	2073.09	2715.87	1952.59	1987.66	2785.45	1593.83
ENST00000522552	ENSG00000113558	SKP1	1551.83	1539.47	1569.62	1574.64	1375.42	1996.16	2964.76	3190.01	3386.86	3032.81	3266.64	4077.34
ENST00000613570	ENSG00000116161	CACYBP	1204.79	1246.71	1584.9	1225.68	1165.95	1276.55	1752.13	2074.22	2388.15	1883.58	2193.41	1985.96
ENST00000317198	ENSG00000104529	EEF1D	2273.06	3032.89	2537.79	2046.05	2213.29	2114.77	1899.5	2042.74	2077.86	1632.05	1774.81	1880.55
ENST00000442189	ENSG00000104529	EEF1D	2401.35	3186.4	2669.75	2153.34	2307.98	2217.58	1898.25	2060	2100.84	1630.61	1759.16	1870.71
ENST00000253452	ENSG00000131143	COX4I1	1402.98	1946.27	1565.46	1552.96	1850.79	1801.85	1509.86	1901.62	1700.9	1769.38	2122.99	2084.35
ENST00000322611	ENSG00000176788	BASP1	1693.28	1481.36	1564.07	2281.22	1794.36	2980.12	1604.77	2152.39	2151.41	2107.65	2286	2854.56
ENST00000499810	ENSG00000120705	ETF1	1467.95	1457.24	1564.07	1422.92	1585.84	1328.51	2015.64	2083.35	1988.21	1647.95	2044.75	1593.83
ENST00000395119	ENSG00000104529	EEF1D	2270.59	3035.09	2539.18	2048.22	2210.42	2115.9	1892	2050.86	2066.36	1626.27	1770.9	1870.71
ENST00000378024	ENSG00000124942	AHNAK	2500.03	1623.9	2265.53	2350.58	1827.83	2347.49	1584.79	1356.41	1291.76	2129.33	1888.26	1690.81
ENST00000561569	ENSG00000131143	COX4I1	1398.05	1946.27	1561.29	1561.63	1846.96	1795.07	1516.1	1911.77	1706.65	1788.17	2133.42	2116.68
ENST00000381075	ENSG00000067057	PFKP	2153.81	1869.52	2062.73	2315.9	2552.84	2982.37	1402.46	1435.6	1411.29	1808.41	1760.46	1855.25
ENST00000616743	ENSG00000176788	BASP1	1692.46	1491.23	1558.51	2296.39	1800.09	2988.02	1587.29	2117.87	2116.93	2096.08	2254.7	2833.48
ENST00000427764	ENSG00000125944	HNRNPR	1578.97	1427.63	1557.12	1752.37	1185.08	1513.78	2236.69	2310.78	2035.33	1913.94	2136.03	1932.56
ENST00000506351	ENSG00000083312	TNPO1	1495.09	1498.9	1758.53	1465.18	1578.19	1582.69	2190.48	2090.46	1759.51	1643.62	1840.01	1571.34
ENST00000399688	ENSG00000128050	PAICS	1602	1638.16	2022.45	1238.69	1339.07	1261.86	2229.19	2117.87	2640.99	1617.6	1926.08	1793.41
ENST00000380181	ENSG00000057608	GDI2	1434.23	1390.35	1575.18	1379.57	1380.2	1421.15	1956.94	1827.5	1892.82	1603.14	1866.09	1752.65
ENST00000264221	ENSG00000128050	PAICS	1707.26	1683.11	2111.35	1304.79	1382.11	1352.24	2235.44	2106.7	2599.62	1600.25	1902.61	1747.03
ENST00000327741	ENSG00000205426	KRT81	1943.28	2494.52	1534.9	2652.93	3439.5	2704.47	1898.25	2450.88	1919.26	3235.19	3969.52	3328.21
ENST00000346798	ENSG00000142192	APP	2233.58	2047.15	2112.74	2175.02	2207.55	2242.43	1944.46	1769.63	1267.63	2273.89	1923.47	1749.84
ENST00000356708	ENSG00000165629	ATP5F1C	1307.58	1678.73	1544.62	1194.25	1380.2	1298.01	2110.55	2106.7	1934.2	1937.07	1991.28	1955.04
ENST00000503506	ENSG00000198431	TXNRD1	2480.3	2838.82	2816.99	2255.21	2424.67	2808.4	1568.55	1908.72	2165.2	1593.02	1662.66	2529.89
ENST00000215793	ENSG00000099995	SF3A1	1443.28	1475.88	1529.34	1503.11	1614.54	1360.14	1541.08	1869.13	1548.05	1780.95	1680.92	1576.97
ENST00000340748	ENSG00000130816	DNMT1	2214.67	2441.89	2491.95	2151.17	2287.9	1989.38	1669.71	2101.63	1702.05	1590.13	1780.03	1695.03
ENST00000359526	ENSG00000130816	DNMT1	2210.56	2435.31	2489.17	2150.09	2289.81	1981.47	1657.22	2063.05	1695.15	1588.68	1770.9	1685.19
ENST00000261303	ENSG00000100764	PSMC1	1781.27	1664.47	1643.24	1319.96	1218.55	1238.14	2547.65	2298.59	2187.03	2031.03	1824.36	1977.53
ENST00000419152	ENSG00000104529	EEF1D	2275.52	3036.18	2537.79	2046.05	2205.64	2113.64	1870.77	1982.84	2021.54	1584.35	1729.17	1825.74
ENST00000395812	ENSG00000153113	CAST	1236.86	1200.66	1571.01	1363.31	1498.8	1905.78	1707.17	1658.97	1634.24	1688.43	1750.03	1952.23
ENST00000336812	ENSG00000109606	DHX15	1613.51	1452.85	1625.18	1338.39	1387.85	1425.67	1774.61	1729.02	1683.66	1580.01	1768.29	1665.51
ENST00000260641	ENSG00000138071	ACTR2	1494.26	1273.03	1515.45	1601.73	1538.02	1474.24	2928.55	2392	2170.94	2602.03	2561.15	2420.26
ENST00000332556	ENSG00000185896	LAMP1	2541.15	1941.89	1512.67	2587.91	1909.13	1633.53	3097.14	2288.44	1420.48	3765.72	2372.06	1658.48
ENST00000357903	ENSG00000142192	APP	2232.76	2057.02	2114.13	2172.85	2197.03	2231.13	1929.47	1743.23	1246.94	2231.96	1911.73	1731.57
ENST00000533603	ENSG00000149257	SERPINH1	1802.66	1360.75	1507.12	2089.4	1848.87	2227.74	2004.4	1809.23	1685.96	2800.07	2446.39	2421.67
ENST00000358171	ENSG00000149257	SERPINH1	1791.96	1343.2	1501.56	2087.24	1842.18	2217.58	1946.95	1781.81	1671.02	2778.39	2421.62	2424.48
ENST00000353341	ENSG00000138668	HNRNPD	1865.98	1327.85	1500.17	1586.56	1050.21	1221.19	3405.61	3101.68	2835.22	2882.47	2582.02	2643.74
ENST00000285930	ENSG00000085662	AKR1B1	1693.28	2669.96	1894.66	2091.57	2836.92	2000.68	1532.34	1960.5	1594.02	2000.67	1928.69	1516.53
ENST00000338662	ENSG00000135390	ATP5MC2	1490.15	2043.86	1629.35	1166.08	1573.41	1354.5	3045.94	3969.74	4138.47	3016.91	3912.14	2923.43
ENST00000216218	ENSG00000100380	ST13	1591.3	1687.5	1883.55	1691.68	1580.1	1751.02	1536.08	1817.35	1992.81	1552.55	1877.83	2149
ENST00000519807	ENSG00000008988	RPS20	3693.31	3955.04	3744.87	3103.76	3075.08	2917.98	1940.71	1941.21	2022.69	1551.1	1727.86	1651.46
ENST00000352301	ENSG00000138668	HNRNPD	1826.5	1301.53	1487.67	1573.55	1095.17	1224.58	3215.78	2802.17	2723.74	2694.55	2430.75	2462.43
ENST00000367478	ENSG00000047410	TPR	3408.76	2378.29	2703.08	3628.28	3122.9	2446.9	2108.05	2452.91	1726.18	1978.99	2266.44	1501.07
ENST00000309190	ENSG00000153113	CAST	1210.54	1169.96	1554.34	1337.3	1472.98	1847.04	1767.12	1714.81	1654.93	1718.79	1781.33	1987.37
ENST00000253024	ENSG00000130726	TRIM28	2888.2	3651.31	3958.78	2402.6	3438.54	2795.98	1678.45	2021.42	1987.06	1539.54	1810.02	1860.88
ENST00000417647	ENSG00000113141	IK	1630.78	1415.57	1479.33	1691.68	1561.93	1699.05	1623.5	1804.15	1479.09	1668.19	1880.44	1762.49
ENST00000436063	ENSG00000067334	DNTTIP2	1557.59	1167.76	1551.56	1723.11	1258.73	1462.95	2179.24	1523.93	1926.15	2223.29	1858.27	2052.02
ENST00000337620	ENSG00000122565	CBX3	1308.41	1319.08	1477.95	1249.52	1255.86	1329.64	3692.84	3707.8	3655.78	2876.69	3239.26	3287.45
ENST00000396386	ENSG00000122565	CBX3	1304.29	1316.89	1476.56	1244.1	1259.68	1328.51	3699.09	3711.86	3675.32	2896.93	3253.6	3286.05
ENST00000551018	ENSG00000123349	PFDN5	1596.24	1892.54	1476.56	1620.15	1768.53	1521.69	1954.45	1675.21	1758.36	1601.69	1946.94	1768.11
ENST00000428931	ENSG00000143569	UBAP2L	2597.07	2376.1	2428.05	2592.25	2593.97	2405.1	1593.53	1932.08	1753.76	1533.75	1952.16	1668.32
ENST00000348990	ENSG00000142192	APP	2019.76	1866.23	1944.66	1945.27	1975.13	1981.47	1847.05	1704.65	1217.06	2151.01	1856.96	1679.57
ENST00000395813	ENSG00000153113	CAST	1199.03	1160.09	1543.23	1328.63	1460.54	1842.52	1692.19	1658.97	1604.36	1637.83	1716.13	1933.96
ENST00000292644	ENSG00000161057	PSMC2	1473.7	1585.53	1589.07	1228.93	1176.47	1256.21	1991.91	2077.26	2056.02	1527.97	1557.03	1555.88
ENST00000335698	ENSG00000165629	ATP5F1C	1217.12	1563.6	1469.61	1145.49	1291.25	1247.17	2063.1	2035.63	1830.77	1867.68	1890.87	1817.3
ENST00000529546	ENSG00000198431	TXNRD1	2372.56	2646.93	2623.91	2145.76	2257.29	2677.36	1514.85	1819.38	2018.09	1526.52	1572.68	2437.13
ENST00000373019	ENSG00000183431	SF3A3	1377.49	1293.86	1475.17	1393.66	1311.33	1191.82	1880.76	1852.88	1793.99	1694.21	1723.95	1591.02
ENST00000264932	ENSG00000073578	SDHA	2565	2807.02	2658.63	2506.63	2647.53	2489.83	1794.59	1812.27	1722.74	1805.52	1810.02	1474.36
ENST00000216297	ENSG00000092201	SUPT16H	1699.04	1469.3	1827.98	1482.52	1433.76	1182.78	1965.69	2004.16	1767.56	1730.35	1976.94	1555.88
ENST00000350030	ENSG00000132780	NASP	1327.32	1148.03	1586.29	1240.85	1006.22	1234.75	1870.77	1937.15	2016.94	1539.54	1557.03	1914.28
ENST00000271877	ENSG00000143569	UBAP2L	2571.58	2353.07	2389.16	2546.73	2551.89	2372.34	1552.32	1869.13	1726.18	1507.73	1933.9	1641.62
ENST00000357325	ENSG00000143321	HDGF	2614.34	2254.39	2630.85	2781.9	2080.34	2366.69	1611.01	1683.33	1692.85	1705.78	1538.78	1464.53
ENST00000358918	ENSG00000142192	APP	2141.48	1941.89	2028.01	2093.74	2106.17	2164.48	1875.77	1701.61	1196.38	2190.04	1849.14	1657.08
ENST00000379802	ENSG00000096696	DSP	1875.03	1428.73	1990.5	2776.48	2697.27	2776.77	1297.55	1290.42	1246.94	2471.93	2986.27	3241.07
ENST00000613315	ENSG00000143569	UBAP2L	2506.61	2315.79	2350.27	2468.7	2488.76	2306.82	1640.99	1905.68	1775.6	1501.95	1943.03	1643.02
ENST00000236051	ENSG00000117395	EBNA1BP2	1916.14	1882.68	2189.14	1996.2	1750.36	1781.52	1832.06	1766.59	1996.26	1585.79	1693.96	1458.9
ENST00000323144	ENSG00000143549	TPM3	1444.92	1557.02	1441.83	1567.05	1599.23	1842.52	2324.11	2733.13	2384.71	2328.82	2764.58	2723.85
ENST00000343815	ENSG00000143569	UBAP2L	2577.34	2369.52	2436.39	2528.31	2551.89	2365.57	1597.28	1919.89	1771	1500.5	1932.6	1636
ENST00000431635	ENSG00000117395	EBNA1BP2	1928.48	1889.25	2190.53	1997.29	1762.79	1781.52	1835.81	1772.68	1998.56	1588.68	1682.22	1457.5
ENST00000326195	ENSG00000204574	ABCF1	1439.99	1463.82	1547.4	1365.48	1335.25	1281.07	1644.73	1850.85	1502.08	1653.74	1553.12	1456.09
ENST00000643794	ENSG00000177954	RPS27	1489.33	2457.24	1437.66	1484.69	2129.12	1494.58	1833.31	2193	2203.12	2312.92	3065.82	2445.56
ENST00000540494	ENSG00000143870	PDIA6	1578.97	1589.91	1677.97	1563.8	1586.8	1675.33	1509.86	1400.07	1376.81	1494.72	1553.12	1617.72
ENST00000606561	ENSG00000125944	HNRNPR	1449.85	1365.13	1436.27	1589.81	1125.78	1391.77	2065.59	2232.6	1860.65	1778.05	1991.28	1772.33
ENST00000361675	ENSG00000122786	CALD1	1306.76	1241.23	1434.88	1981.03	1705.4	2463.85	1779.61	2128.02	1944.54	2970.65	3065.82	4677.49
ENST00000315717	ENSG00000163466	ARPC2	1561.7	1438.6	1433.5	2061.23	1880.44	2013.1	3043.44	2768.67	3577.63	4197.94	3587.44	3995.82
ENST00000295685	ENSG00000163466	ARPC2	1563.34	1435.31	1432.11	2060.14	1879.48	2013.1	3022.21	2753.44	3552.35	4176.26	3554.84	3959.28
ENST00000377982	ENSG00000138071	ACTR2	1408.74	1211.62	1429.33	1476.02	1453.85	1334.16	2871.1	2361.54	2137.62	2563	2515.51	2369.66
ENST00000641023	ENSG00000092621	PHGDH	1780.45	2942.98	2672.53	1855.32	2360.59	2118.16	1285.06	1964.56	1823.87	1603.14	1815.23	1890.39
ENST00000223321	ENSG00000106588	PSMA2	1223.7	1543.86	1697.41	1114.06	1316.12	1237.01	1998.16	1907.71	2203.12	1630.61	1923.47	1925.53
ENST00000262854	ENSG00000086758	HUWE1	2434.24	1917.76	2347.49	2114.33	1873.74	1849.3	1812.08	1788.92	1531.96	1649.4	1690.05	1443.44
ENST00000543351	ENSG00000165637	VDAC2	1286.2	1628.29	1618.24	1189.92	1551.41	1459.56	1682.2	1578.76	1983.62	1477.38	1978.24	1689.4
ENST00000338252	ENSG00000153113	CAST	1152.98	1119.52	1479.33	1266.86	1407.94	1779.26	1699.68	1610.23	1582.53	1647.95	1718.74	1945.2
ENST00000521861	ENSG00000147677	EIF3H	1371.73	1432.02	1416.83	1431.59	1481.59	1499.1	1880.76	1505.66	1612.41	1708.67	1764.38	1917.09
ENST00000354725	ENSG00000197157	SND1	1878.31	2014.25	2169.69	1384.99	1678.62	1675.33	1677.2	1917.86	1723.88	1468.7	1533.56	1607.89
ENST00000216605	#N/A	#N/A	1718.77	1975.88	1979.39	1395.82	1716.88	1398.55	1743.39	1947.31	1750.32	1467.26	1581.81	1534.8
ENST00000311487	ENSG00000137309	HMGA1	1457.26	1484.65	1457.11	1283.12	1531.32	1145.5	1986.92	2525	2989.22	1965.98	2186.89	1876.34
ENST00000217426	ENSG00000101444	AHCY	1518.93	2149.12	2173.86	1337.3	1770.44	1586.08	1649.73	2051.88	2119.23	1464.37	1748.73	1605.08
ENST00000310955	ENSG00000117399	CDC20	1873.38	1793.86	1583.51	2408.01	2354.85	2199.5	1486.13	1304.63	1163.05	2171.25	1721.34	1630.37
ENST00000353999	ENSG00000106682	EIF4H	1311.7	1244.52	1405.71	1262.53	1361.07	1426.8	2645.06	3026.55	3221.37	3027.03	3228.82	3439.25
ENST00000447654	ENSG00000137309	HMGA1	1459.72	1485.75	1464.05	1287.45	1531.32	1143.24	1960.69	2510.79	2960.48	1948.63	2179.06	1867.9
ENST00000321394	ENSG00000120438	TCP1	2823.23	2974.78	3276.76	2527.22	2664.75	2323.77	2530.17	2455.96	2373.21	1724.57	2090.39	1419.55
ENST00000373586	ENSG00000084623	EIF3I	2007.43	2381.58	1930.77	2026.55	2239.12	1705.83	2026.88	2015.33	1825.02	1976.1	1956.07	1419.55
ENST00000537739	ENSG00000143321	HDGF	2615.17	2252.19	2621.13	2772.14	2073.65	2357.66	1564.81	1636.63	1631.94	1645.06	1511.39	1419.55
ENST00000546939	ENSG00000135404	CD63	1984.4	1762.06	1422.38	2129.5	1675.75	2525.98	2005.65	1717.85	1159.6	1846	1587.03	1593.83
ENST00000292807	ENSG00000161203	AP2M1	3048.56	3118.42	2871.16	2575.99	2964.13	2653.64	1768.37	1697.55	1595.17	1608.92	1474.88	1416.74
ENST00000296511	ENSG00000164111	ANXA5	2264.83	1429.82	1400.16	2742.88	1871.83	2388.16	3213.28	2061.02	1911.21	3715.12	2897.59	3201.72
ENST00000215754	ENSG00000240972	MIF	1730.29	2424.34	1397.38	2040.64	2241.03	2043.6	3263.24	3934.21	3801.74	3469.37	4234.24	3101.93
ENST00000354192	ENSG00000142192	APP	1910.39	1752.19	1859.93	1848.82	1848.87	1892.23	1772.11	1633.58	1156.15	2067.17	1776.11	1610.7
ENST00000263238	ENSG00000115091	ACTR3	1203.14	1101.97	1402.94	1239.77	1354.37	1975.82	1463.65	1381.79	1420.48	1621.93	1778.72	2052.02
ENST00000613839	ENSG00000276701	MIF	1730.29	2421.05	1395.99	2043.89	2240.07	2043.6	3314.44	4014.41	3882.19	3519.97	4286.41	3146.9
ENST00000313132	ENSG00000165637	VDAC2	1260.71	1592.1	1596.01	1169.33	1502.63	1417.76	1644.73	1550.33	1926.15	1449.91	1931.3	1630.37
ENST00000368206	ENSG00000143321	HDGF	2469.61	2130.48	2519.73	2613.92	1952.17	2224.35	1533.58	1604.14	1600.91	1646.51	1459.23	1409.71
ENST00000383588	ENSG00000206490	ABCF1	1421.07	1435.31	1534.9	1344.89	1305.59	1268.64	1598.52	1806.18	1453.81	1590.13	1517.91	1408.31
ENST00000261590	ENSG00000046604	DSG2	1895.58	1349.78	1746.03	1729.61	1832.61	1696.79	1868.28	1494.49	1150.41	1900.93	1892.17	1673.94
ENST00000404933	ENSG00000102172	SMS	2477.83	1885.96	1922.44	2999.72	2370.16	2723.68	1690.94	1288.39	1397.5	1484.6	1354.91	1405.49
ENST00000372858	ENSG00000090621	PABPC4	2037.86	2213.82	2315.54	2106.74	2346.24	2027.79	1693.44	1679.27	1272.23	1705.78	1750.03	1404.09
ENST00000337859	ENSG00000065548	ZC3H15	1316.63	1094.3	1395.99	1323.22	1128.65	1281.07	2103.06	1802.12	1966.38	1717.34	1983.46	1935.37
ENST00000368209	ENSG00000143321	HDGF	2467.14	2126.1	2518.34	2600.92	1941.65	2210.8	1527.34	1598.05	1603.21	1629.16	1455.32	1402.68
ENST00000267884	ENSG00000140319	SRP14	1575.68	1384.87	1382.1	1557.3	1287.42	1899	1979.42	1885.37	1843.41	1846	1854.36	2071.7
ENST00000600659	ENSG00000233927	RPS28	1292.78	2187.5	1627.96	1239.77	2254.42	1429.05	1482.38	1506.67	1864.09	1431.12	1480.09	1638.81
ENST00000419893	ENSG00000232169	ABCF1	1424.36	1432.02	1532.12	1340.56	1304.64	1269.77	1584.79	1776.74	1431.97	1593.02	1504.87	1390.03
ENST00000292475	ENSG00000241468	ATP5MF	1402.98	1437.5	1370.99	1537.79	1359.16	1771.35	2046.86	2123.96	2079	2268.1	2278.17	2449.78
ENST00000302516	ENSG00000189091	SF3B3	2356.94	2156.8	2262.76	2001.62	1896.7	1513.78	1692.19	1556.42	1634.24	1434.01	1319.7	1384.41
ENST00000382456	ENSG00000161203	AP2M1	2909.58	2978.07	2822.54	2443.78	2898.13	2584.72	1713.42	1629.52	1558.39	1553.99	1450.1	1383.01
ENST00000550776	ENSG00000135404	CD63	1876.67	1677.63	1366.82	2001.62	1597.32	2391.55	1990.66	1700.59	1150.41	1837.32	1566.16	1578.37
ENST00000394434	ENSG00000133706	LARS1	1795.25	2239.03	2193.3	1598.48	2000.95	1330.77	1709.67	2285.39	1879.03	1624.82	2039.53	1380.2
ENST00000372856	ENSG00000090621	PABPC4	1949.86	2117.32	2215.53	2031.97	2255.38	1961.14	1659.72	1589.93	1226.26	1649.4	1696.57	1378.79
ENST00000287022	ENSG00000156467	UQCRB	1543.61	1385.96	1361.27	1523.7	1220.47	1740.85	3732.81	4170.77	3654.63	4017.25	4145.57	4558.02
ENST00000304992	ENSG00000174231	PRPF8	4630.82	4200.66	5053.35	4067.18	3972.26	3155.22	1918.23	2209.25	1676.76	1650.84	1641.8	1377.38
ENST00000539276	ENSG00000174437	ATP2A2	2227	1970.39	2682.25	2139.25	2413.2	2437.87	1280.07	1365.55	1279.12	1413.77	1601.37	1416.74
ENST00000372857	ENSG00000090621	PABPC4	1989.34	2151.32	2280.81	2052.56	2290.77	1975.82	1650.98	1653.89	1257.29	1672.53	1718.74	1373.17
ENST00000625241	ENSG00000280548	FBL	1305.12	1756.58	1925.22	1223.51	1313.25	1287.84	1700.93	1796.03	1954.88	1406.54	1490.53	1526.37
ENST00000449870	ENSG00000129351	ILF3	2509.9	2252.19	2707.25	2375.5	2340.5	2080.88	1723.41	1997.05	1846.85	1558.33	1770.9	1366.14
ENST00000221801	ENSG00000105202	FBL	1299.36	1752.19	1925.22	1217.01	1310.38	1285.58	1695.94	1783.85	1946.84	1400.76	1494.44	1524.96
ENST00000231572	ENSG00000113643	RARS1	1412.03	1657.89	1647.41	1361.15	1600.19	1327.38	1472.39	1543.22	1682.51	1399.31	1675.7	1579.78
ENST00000621914	ENSG00000006125	AP2B1	1458.9	1464.91	1393.21	1340.56	1667.14	1290.1	1584.79	1520.89	1298.66	1396.42	1472.27	1420.96
ENST00000259457	ENSG00000136930	PSMB7	1773.87	1467.1	1891.88	1727.44	1412.72	1587.21	1782.11	1275.19	1761.81	1676.86	1258.41	1366.14
ENST00000510191	ENSG00000133706	LARS1	1719.6	2148.03	2068.29	1541.04	1923.48	1264.12	1698.43	2256.97	1849.15	1624.82	2013.45	1354.9
ENST00000610402	ENSG00000006125	AP2B1	1450.68	1464.91	1387.66	1329.72	1664.27	1292.36	1584.79	1542.21	1304.41	1390.64	1478.79	1427.98
ENST00000418115	ENSG00000067560	RHOA	1236.04	1314.69	1334.87	1323.22	1393.59	1514.91	3114.63	3131.12	2423.78	3068.95	2866.3	2716.82
ENST00000614672	ENSG00000274442	PRPF8	4639.86	4202.85	5056.13	4070.43	3974.17	3158.61	1893.25	2175.74	1653.78	1621.93	1605.28	1350.68
ENST00000375780	ENSG00000213719	CLIC1	1731.93	1786.18	1709.92	1839.06	1959.83	2083.14	1295.05	1253.87	1175.69	1387.75	1450.1	1357.71
ENST00000375784	ENSG00000213719	CLIC1	1727.82	1785.09	1707.14	1834.73	1957.91	2078.62	1306.29	1263.01	1166.5	1387.75	1455.32	1356.3
ENST00000590261	ENSG00000129351	ILF3	2520.59	2253.29	2700.31	2362.5	2336.68	2085.4	1718.41	1990.96	1825.02	1543.87	1747.42	1347.87
ENST00000621267	ENSG00000152795	HNRNPDL	1563.34	1190.79	1577.96	1407.75	917.264	1299.14	2490.2	2253.92	2715.69	2145.23	1952.16	1957.85
ENST00000216554	ENSG00000100664	EIF5	1768.94	1050.44	1352.93	1800.05	1120.04	1430.18	2758.7	1773.69	1171.09	2604.92	1813.93	1456.09
ENST00000265753	ENSG00000106682	EIF4H	1180.94	1175.44	1330.71	1159.58	1327.59	1323.99	2622.58	2975.78	3145.51	2941.74	3131.02	3318.37
ENST00000392715	ENSG00000100664	EIF5	1772.23	1050.44	1352.93	1803.3	1119.08	1431.31	2801.17	1790.95	1179.14	2651.18	1829.58	1482.8
ENST00000383405	ENSG00000206394	CLIC1	1728.64	1785.09	1711.31	1841.23	1955.04	2083.14	1306.29	1259.96	1171.09	1383.41	1446.19	1352.09
ENST00000405356	ENSG00000166197	NOLC1	2337.2	2428.73	2980.89	2481.71	2879	2418.66	1338.76	1691.45	1603.21	1380.52	1739.6	1496.85
ENST00000393183	ENSG00000243678	NME2	1852.82	1868.42	1322.37	2067.73	1876.61	2183.69	2600.1	2667.14	2591.57	2084.52	2364.24	2238.95
ENST00000619580	#N/A	#N/A	1307.58	1333.33	1322.37	1837.98	1415.59	1948.71	3284.47	4174.83	4090.2	4160.36	4725.87	5593.87
ENST00000371817	ENSG00000130635	COL5A1	6037.09	2316.89	4117.13	6093.73	3820.18	8094.21	1854.54	1184.83	1089.49	3158.58	2083.87	3558.71
ENST00000488254	ENSG00000166197	NOLC1	2356.12	2456.14	3015.62	2501.21	2905.78	2437.87	1306.29	1655.92	1584.82	1370.4	1735.69	1491.23
ENST00000430524	ENSG00000099901	RANBP1	1319.92	1467.1	1315.43	1185.58	1299.86	1224.58	2415.27	2534.14	2378.96	1934.18	2069.52	1730.16
ENST00000308664	ENSG00000174437	ATP2A2	2123.38	1836.62	2565.57	2040.64	2253.47	2301.17	1257.59	1323.92	1226.26	1364.62	1515.3	1350.68
ENST00000315579	ENSG00000010292	NCAPD2	1698.21	1531.8	1750.2	1732.86	1491.15	1755.53	1312.54	1249.81	1191.78	1582.9	1300.14	1325.38
ENST00000356245	ENSG00000145907	G3BP1	1044.42	1216.01	1715.47	1103.22	1321.85	1499.1	1278.82	1731.05	2089.35	1363.18	1832.19	1803.25
ENST00000420458	ENSG00000226651	CLIC1	1728.64	1785.09	1712.69	1836.9	1959.83	2078.62	1270.08	1218.33	1133.17	1370.4	1422.72	1322.57
ENST00000431921	ENSG00000226248	CLIC1	1724.53	1788.38	1709.92	1840.15	1958.87	2080.88	1275.07	1233.56	1163.05	1358.84	1426.63	1338.03
ENST00000262776	ENSG00000108679	LGALS3BP	2364.34	3225.88	2766.98	3108.09	4150.16	4454.36	1172.67	1672.16	1092.94	2087.41	2409.88	1901.63
ENST00000331821	ENSG00000099901	RANBP1	1324.85	1440.79	1304.31	1182.33	1294.12	1213.28	2410.28	2541.24	2378.96	1934.18	2066.92	1762.49
ENST00000504465	ENSG00000153113	CAST	1048.53	1027.41	1389.05	1137.9	1269.25	1586.08	1477.39	1402.1	1425.08	1419.55	1525.74	1676.76
ENST00000376545	ENSG00000204574	ABCF1	1351.17	1406.8	1472.39	1261.44	1266.38	1206.51	1519.85	1721.91	1392.9	1526.52	1430.54	1315.54
ENST00000402752	ENSG00000099901	RANBP1	1314.16	1422.15	1300.15	1160.66	1274.03	1208.77	2414.02	2549.37	2339.89	1938.51	2044.75	1754.06
ENST00000602871	#N/A	#N/A	1291.96	1716.01	1397.38	1014.36	1323.77	1117.26	2967.26	3922.02	4015.5	2974.99	3835.21	2846.13
ENST00000383587	ENSG00000206490	ABCF1	1338.01	1373.9	1458.5	1245.19	1236.73	1199.73	1511.11	1694.5	1373.36	1500.5	1424.02	1314.14
ENST00000515818	ENSG00000145425	RPS3A	1074.03	1381.58	2043.29	1013.27	1373.5	1530.73	1814.58	1295.5	3128.28	1632.05	1936.51	2649.36
ENST00000535589	ENSG00000115091	ACTR3	1125.84	1035.09	1297.37	1160.66	1250.12	1826.7	1272.58	1189.91	1176.84	1423.89	1508.78	1747.03
ENST00000222399	ENSG00000091136	LAMB1	3452.35	2167.76	2675.3	4011.91	3571.49	3618.39	2019.39	1375.7	1072.26	2917.17	2507.68	2036.56
ENST00000230050	ENSG00000112306	RPS12	2630.79	4616.23	3794.87	2329.99	3460.54	2449.16	2197.97	2257.98	2242.2	1348.72	1799.59	1517.93
ENST00000411763	ENSG00000161203	AP2M1	2957.28	3041.67	2769.76	2500.13	2894.31	2585.85	1659.72	1568.61	1469.9	1520.74	1369.25	1309.92
ENST00000373715	ENSG00000112081	SRSF3	1060.87	1194.08	1341.82	1096.72	1134.38	1051.74	2116.8	2242.75	2273.23	2221.85	2169.94	2160.25
ENST00000424922	ENSG00000122786	CALD1	1199.03	1194.08	1290.42	1767.54	1531.32	2165.61	1608.52	1906.69	1656.08	2594.8	2718.94	3910.09
ENST00000605788	ENSG00000166197	NOLC1	2354.47	2455.04	2989.23	2497.96	2896.22	2419.79	1292.56	1650.84	1568.73	1342.94	1695.26	1467.34
ENST00000264670	ENSG00000037474	NSUN2	1574.86	1303.73	1814.09	1709.02	1759.92	1708.09	1166.42	1105.64	1311.3	1341.49	1397.94	1477.18
ENST00000426013	ENSG00000185787	MORF4L1	1970.42	1751.1	1844.65	1685.18	1590.62	1603.03	1855.79	1862.02	2174.39	1341.49	1628.76	1755.46
ENST00000393118	ENSG00000122786	CALD1	1197.38	1196.27	1287.65	1774.04	1524.63	2171.26	1614.76	1933.09	1700.9	2613.6	2730.68	3949.44
ENST00000361901	ENSG00000122786	CALD1	1206.43	1192.98	1286.26	1809.8	1568.63	2241.3	1647.23	1972.69	1728.48	2665.64	2840.22	4126.53
ENST00000311672	ENSG00000173660	UQCRH	1186.69	1485.75	1284.87	1277.7	1473.93	1481.02	2108.05	2399.1	1972.12	2083.07	2484.21	2220.68
ENST00000314616	ENSG00000109111	SUPT6H	1276.33	1130.48	1283.48	1370.9	1148.73	1218.93	1295.05	1332.05	1372.21	1480.27	1596.15	1506.69
ENST00000373237	ENSG00000126067	PSMB2	1243.44	1313.6	1391.82	1098.89	1169.77	1264.12	1602.27	1510.74	1736.53	1364.62	1407.07	1298.68
ENST00000347486	ENSG00000109111	SUPT6H	1275.51	1131.58	1282.09	1368.73	1147.78	1221.19	1228.87	1270.11	1304.41	1393.53	1512.7	1399.87
ENST00000369367	ENSG00000139218	SCAF11	1389	1121.71	1282.09	1226.77	1215.69	1183.91	1621	1377.73	1110.18	1473.04	1352.3	1331
ENST00000301843	ENSG00000085733	CTTN	1658.74	1265.35	1568.23	1733.94	1422.28	1603.03	1434.93	1369.61	1279.12	1368.96	1317.09	1295.87
ENST00000618395	ENSG00000130635	COL5A1	5943.34	2279.6	4050.46	6017.87	3769.48	7973.33	1809.58	1161.48	1058.46	3115.21	2052.57	3512.33
ENST00000354283	ENSG00000145833	DDX46	1555.12	1496.71	1841.88	1290.7	1035.87	1038.18	1593.53	1849.84	1882.48	1335.71	1233.63	1444.85
ENST00000538132	ENSG00000101444	AHCY	1379.13	2009.87	1951.61	1225.68	1633.67	1435.83	1498.62	1859.99	1866.39	1328.48	1519.22	1408.31
ENST00000481195	ENSG00000113575	PPP2CA	1082.25	1157.89	1275.14	1117.31	1448.11	1477.63	1647.23	1514.8	1658.38	1473.04	1946.94	1711.89
ENST00000269349	#N/A	#N/A	957.25	1255.48	1272.37	1040.37	1294.12	1383.87	1800.84	1906.69	2044.53	1874.91	2063	2373.88
ENST00000389266	ENSG00000106105	GARS1	1339.66	1774.12	1721.03	1353.56	1567.67	1365.79	1355	1672.16	1505.53	1324.14	1506.18	1418.14
ENST00000422748	ENSG00000122786	CALD1	1187.52	1169.96	1272.37	1775.13	1536.11	2202.89	1597.28	1922.94	1683.66	2625.16	2764.58	4061.88
ENST00000465139	ENSG00000140350	ANP32A	1082.25	1093.2	1270.98	1017.61	1124.82	1040.44	3379.38	3814.4	3699.46	3371.08	3582.22	3212.96
ENST00000238081	ENSG00000134308	YWHAQ	1696.57	1413.38	1269.59	1670	1515.06	1694.53	3631.65	2846.84	2775.45	3324.82	3089.29	3238.26
ENST00000302445	ENSG00000065427	KARS1	1777.98	2432.02	2519.73	1685.18	2269.73	1926.12	1655.97	1845.78	1882.48	1321.25	1588.33	1392.85
ENST00000352435	ENSG00000126432	PRDX5	1775.52	2054.82	1343.21	2113.24	2121.47	2394.94	1330.02	1421.39	1050.42	1626.27	1819.15	1737.19
ENST00000377390	ENSG00000168066	SF1	1872.56	1702.85	1943.28	1548.63	1664.27	1974.69	1474.89	1456.93	1481.39	1321.25	1233.63	1353.49
ENST00000375643	ENSG00000196305	IARS1	2627.5	2077.85	2733.64	2338.66	1737.92	1570.27	2020.64	1507.69	1853.75	1574.23	1231.02	1283.22
ENST00000621632	ENSG00000089737	DDX24	1368.44	1221.49	1643.24	1469.52	1603.06	1741.98	1282.57	1295.5	1303.26	1318.36	1394.03	1620.54
ENST00000246069	ENSG00000125868	DSTN	882.413	1130.48	1300.15	985.097	1104.73	1547.67	1453.66	1488.4	1825.02	1363.18	1636.58	2213.65
ENST00000397239	#N/A	#N/A	1222.06	1103.07	1261.25	1145.49	1005.26	1082.24	2134.28	1955.43	1883.63	1575.67	1563.55	1509.5
ENST00000613280	ENSG00000273761	DDX24	1370.91	1222.59	1644.63	1476.02	1604.97	1744.24	1283.82	1298.54	1313.6	1309.69	1392.72	1626.16
ENST00000301522	ENSG00000167815	PRDX2	1511.53	1992.32	1255.7	1706.85	2293.64	1708.09	1873.27	2220.42	1673.32	2626.61	2851.95	2272.69
ENST00000254810	ENSG00000132475	H3-3B	1267.29	1355.26	1251.53	1313.46	1394.55	1475.37	1767.12	1699.58	1768.71	1983.33	1883.05	1852.44
ENST00000537798	ENSG00000132780	NASP	1197.38	1019.74	1372.38	1112.98	873.266	1073.2	1599.77	1650.84	1687.11	1302.46	1283.18	1599.45
ENST00000588301	ENSG00000125743	SNRPD2	1043.6	1303.73	1251.53	1021.94	1058.82	1380.48	2202.97	2020.41	2361.72	1814.19	1866.09	2192.57
ENST00000643490	ENSG00000284832	POLR2A	2008.25	1571.27	2337.76	2414.52	2341.46	2468.37	1125.21	1300.57	1277.97	1634.94	1755.25	1692.22
ENST00000360803	ENSG00000107937	GTPBP4	1123.37	1009.87	1266.81	1222.43	1238.64	1147.76	1308.79	1293.47	1310.15	1413.77	1477.49	1262.13
ENST00000539945	ENSG00000014641	MDH1	1311.7	1673.25	1247.36	1586.56	1774.27	1232.49	2424.01	2341.23	1947.99	2675.76	2606.79	1912.88
ENST00000233114	ENSG00000014641	MDH1	1308.41	1674.34	1245.97	1587.64	1778.09	1229.1	2445.24	2370.68	1961.78	2688.77	2618.53	1917.09
ENST00000407004	ENSG00000129351	ILF3	2188.35	2025.22	2405.83	2081.82	2070.78	1824.45	1592.28	1822.43	1688.26	1412.32	1627.45	1260.73
ENST00000215829	ENSG00000100028	SNRPD3	1047.71	1106.36	1243.2	1016.52	901.003	1205.38	1568.55	1622.42	1808.93	1561.22	1515.3	1856.66
ENST00000337526	ENSG00000115310	RTN4	1282.91	1184.21	1243.2	1623.41	1670.97	1993.9	1832.06	1693.49	1680.21	2109.09	1885.65	2251.6
ENST00000331268	ENSG00000185787	MORF4L1	1870.09	1675.44	1746.03	1607.15	1514.11	1538.63	1800.84	1776.74	2095.09	1292.34	1570.07	1669.73
ENST00000452510	ENSG00000145833	DDX46	1575.68	1505.48	1841.88	1306.96	1045.43	1055.13	1528.59	1799.07	1838.81	1292.34	1191.9	1401.28
ENST00000432020	ENSG00000146701	MDH2	1490.97	1859.65	1239.03	1402.33	1715.92	1270.9	1397.46	1711.76	1367.61	1634.94	1841.32	1411.12
ENST00000503811	ENSG00000015479	MATR3	2180.13	1991.23	2287.76	1749.12	1746.53	1831.22	1533.58	1737.14	1805.48	1288.01	1786.55	1966.29
ENST00000588852	ENSG00000160633	SAFB	1562.52	1346.49	1398.77	1007.85	1001.43	1218.93	2025.63	1970.66	1868.69	1288.01	1424.02	1707.68
ENST00000317610	ENSG00000115310	RTN4	1255.77	1173.25	1234.86	1602.81	1648.97	1962.27	1714.67	1571.65	1488.29	2020.91	1783.94	2039.37
ENST00000418664	ENSG00000096696	DSP	1555.12	1270.83	1712.69	2254.13	2329.03	2362.18	1108.98	1124.93	1082.6	2083.07	2596.36	2816.61
ENST00000292123	ENSG00000160633	SAFB	1572.39	1347.59	1394.6	1010.02	1004.3	1216.67	2045.61	1978.78	1910.06	1282.22	1447.49	1720.33
ENST00000250241	ENSG00000129351	ILF3	2154.63	1978.07	2366.93	2025.46	2020.08	1783.78	1573.55	1822.43	1658.38	1376.19	1596.15	1243.86
ENST00000263398	ENSG00000026508	CD44	2773.06	970.395	1477.95	3037.65	1953.13	3224.13	3551.72	1565.56	1811.23	4810.87	3076.25	3208.74
ENST00000233084	ENSG00000079785	DDX1	1348.7	1601.97	1533.51	1128.15	1263.51	1067.55	1546.07	1674.2	1374.51	1345.83	1470.97	1242.46
ENST00000319410	ENSG00000065427	KARS1	1784.56	2423.25	2497.51	1689.51	2266.86	1926.12	1604.77	1794	1774.45	1277.89	1516.61	1339.44
ENST00000591382	ENSG00000108883	EFTUD2	1680.12	1734.65	1987.73	1524.79	1812.53	1314.96	1599.77	1582.82	1674.47	1535.2	1514	1241.05
ENST00000337138	ENSG00000100644	HIF1A	1433.41	967.105	1398.77	1699.27	1350.55	2139.63	1644.73	1089.39	1264.18	1763.6	1573.99	1865.09
ENST00000619920	ENSG00000165916	PSMC3	1303.47	1362.94	1572.4	974.26	1058.82	1038.18	1398.71	1493.48	1525.06	1273.55	1177.56	1273.38
ENST00000357732	ENSG00000115310	RTN4	1248.37	1168.86	1220.97	1590.89	1642.27	1955.49	1697.18	1580.79	1466.45	2015.13	1793.07	2060.46
ENST00000351223	ENSG00000132780	NASP	1017.28	962.719	1312.65	1008.94	873.266	1069.81	1527.34	1667.09	1605.51	1316.92	1345.78	1623.35
ENST00000409338	ENSG00000257529	RPL36A-HNRNPH2	1277.98	1595.39	1433.5	951.502	1318.98	1191.82	2259.17	2666.12	2593.87	2461.81	2369.46	2334.53
ENST00000426333	ENSG00000108883	EFTUD2	1682.59	1731.36	1987.73	1528.04	1811.57	1317.22	1604.77	1597.03	1674.47	1551.1	1507.48	1234.02
ENST00000539097	ENSG00000100644	HIF1A	1422.72	961.623	1393.21	1688.43	1344.81	2129.46	1606.02	1054.87	1196.38	1695.66	1520.52	1769.52
ENST00000283131	ENSG00000153147	SMARCA5	1287.02	960.526	1652.97	1179.08	1048.3	1544.28	1887.01	1571.65	1834.21	1686.98	1656.14	2224.9
ENST00000506139	ENSG00000037474	NSUN2	1541.96	1270.83	1787.7	1679.76	1719.75	1658.38	1102.73	1044.72	1229.7	1266.32	1306.66	1394.25
ENST00000510361	ENSG00000073578	SDHA	2175.19	2495.61	2348.88	2111.08	2362.5	2082.01	1521.1	1532.06	1468.75	1536.64	1517.91	1228.4
ENST00000627148	ENSG00000135346	CGA	1448.21	1389.25	1214.03	3556.75	3609.75	3918.89	3072.17	2206.2	2126.12	8296.14	7092.72	6164.5
ENST00000303904	ENSG00000168090	COPS6	1293.6	1573.46	1352.93	1143.32	1229.08	1021.24	1609.76	1639.68	1469.9	1392.09	1457.93	1225.59
ENST00000354230	ENSG00000166508	MCM7	1887.36	2335.53	2583.63	1485.77	1997.13	1973.56	1414.94	1750.34	1883.63	1260.54	1476.18	1638.81
ENST00000368884	ENSG00000159352	PSMD4	1001.66	1555.92	1629.35	945	1230.99	1258.47	1311.29	1888.42	2066.36	1439.79	1560.95	2125.11
ENST00000372967	ENSG00000168653	NDUFS5	1430.12	1571.27	1209.86	1585.48	1490.19	1624.49	2526.42	2422.46	2142.21	2246.42	2562.45	2345.77
ENST00000265748	ENSG00000011426	ANLN	1358.57	953.947	1408.49	1802.22	1316.12	2349.75	1553.57	1259.96	1394.05	2029.58	1731.78	2798.34
ENST00000621318	ENSG00000166508	MCM7	1885.72	2338.82	2585.02	1487.94	1995.22	1974.69	1406.2	1757.45	1893.97	1257.65	1472.27	1650.05
ENST00000357086	ENSG00000150995	ITPR1	1189.98	1751.1	1471	1677.59	2196.08	1538.63	1085.25	1874.21	1223.96	1606.03	2112.56	1390.03
ENST00000358334	ENSG00000138119	MYOF	1797.72	1066.89	1569.62	2166.35	1855.57	1841.39	1243.85	994.973	998.704	1439.79	1373.16	1510.91
ENST00000372969	ENSG00000168653	NDUFS5	1427.65	1574.56	1207.08	1581.14	1489.24	1625.62	2520.17	2423.47	2149.11	2266.66	2582.02	2359.83
ENST00000382361	ENSG00000075618	FSCN1	1363.51	1233.55	1202.91	1534.54	1730.27	2182.56	1733.4	1803.14	1868.69	1853.22	2031.71	2213.65
ENST00000624234	ENSG00000100129	EIF3L	1680.12	2500	2211.36	1731.78	2219.99	1650.47	1717.17	1538.15	1706.65	1251.87	1605.28	1224.19
ENST00000266079	ENSG00000101161	PRPF6	1313.34	1571.27	1514.06	1182.33	1293.16	1138.72	1147.69	1424.44	1317.05	1250.42	1311.87	1253.7
ENST00000196371	ENSG00000083720	OXCT1	1259.06	1019.74	1305.7	1057.71	902.916	1255.08	1392.47	1218.33	1234.3	1248.97	1133.22	1367.55
ENST00000334944	ENSG00000168066	SF1	1926.84	1744.52	2025.23	1591.98	1698.71	2019.88	1451.16	1415.3	1425.08	1247.53	1167.12	1322.57
ENST00000394894	ENSG00000112984	KIF20A	1618.44	1586.62	1334.87	2630.18	2083.21	2284.23	1382.47	1275.19	991.808	2486.39	1850.44	1973.31
ENST00000270142	ENSG00000142168	SOD1	1161.2	1277.41	1207.08	933.079	845.528	1261.86	2617.58	3000.15	2794.99	2103.31	2262.52	2498.97
ENST00000302640	ENSG00000150995	ITPR1	1174.36	1734.65	1451.55	1661.34	2176.95	1521.69	1075.26	1874.21	1223.96	1603.14	2099.52	1370.36
ENST00000589998	ENSG00000129351	ILF3	2194.11	2024.12	2401.66	2078.57	2067.91	1830.09	1527.34	1760.49	1626.2	1354.5	1585.72	1208.73
ENST00000592576	ENSG00000108883	EFTUD2	1625.02	1682.02	1916.88	1460.85	1758.01	1251.69	1569.8	1553.38	1656.08	1506.29	1489.22	1207.32
ENST00000356657	ENSG00000160752	FDPS	960.539	1521.93	1666.86	1208.34	1500.72	1624.49	1071.51	1295.5	1481.39	1386.3	1489.22	1799.03
ENST00000368356	ENSG00000160752	FDPS	961.362	1525.22	1669.63	1209.43	1497.85	1619.97	1071.51	1296.51	1489.44	1394.98	1503.57	1818.71
ENST00000265866	ENSG00000096746	HNRNPH3	1354.46	939.693	1218.19	1552.96	1107.6	1430.18	2387.8	2242.75	2237.6	2456.03	2295.12	2470.86
ENST00000650309	ENSG00000131174	COX7B	1172.71	1457.24	1190.41	1182.33	1260.64	1320.6	2101.81	2553.43	2321.5	2360.62	2928.89	2156.03
ENST00000234420	ENSG00000116062	MSH6	1533.74	1625	1527.95	1054.45	1322.81	965.883	1905.74	1922.94	1752.62	1248.97	1661.36	1246.67
ENST00000359263	ENSG00000138119	MYOF	1815.81	1075.66	1583.51	2190.19	1865.13	1865.11	1246.35	989.897	982.614	1444.13	1366.64	1505.28
ENST00000428193	ENSG00000108107	RPL28	1209.72	1915.57	1446	1237.6	1704.45	1747.63	1462.4	1365.55	1723.88	1235.96	1553.12	1562.91
ENST00000357559	ENSG00000114416	FXR1	1097.88	1007.68	1186.25	1180.17	971.783	999.773	1345.01	1251.84	1281.42	1338.6	1373.16	1349.28
ENST00000456211	ENSG00000150995	ITPR1	1180.11	1740.13	1458.5	1665.67	2175.03	1519.43	1065.27	1859.99	1172.24	1590.13	2085.17	1360.52
ENST00000222005	ENSG00000105401	CDC37	1904.63	1817.98	1805.76	2005.96	1912.96	2145.28	1243.85	1471.14	1363.02	1308.24	1309.26	1197.48
ENST00000612232	ENSG00000134294	SLC38A2	1120.08	964.912	1264.03	1069.63	1181.25	1095.8	1920.73	1551.35	1188.33	1759.26	1806.11	1197.48
ENST00000368654	ENSG00000148773	MKI67	2419.44	1416.67	2298.87	2823.08	2034.43	2795.98	1331.27	1091.42	978.017	2005.01	1465.75	1775.14
ENST00000246533	ENSG00000126247	CAPNS1	1252.48	1254.39	1179.3	1149.82	1150.64	1501.35	1441.17	1406.16	1055.02	1319.81	1306.66	1686.59
ENST00000412330	ENSG00000225859	DDX39B	1412.03	1449.56	1650.19	1428.34	1722.62	1312.7	1386.22	1300.57	1464.15	1467.26	1543.99	1193.27
ENST00000430784	ENSG00000235439	DDX39B	1325.68	1372.81	1559.9	1342.72	1627.93	1214.41	1356.25	1287.37	1458.41	1435.45	1519.22	1193.27
ENST00000368533	ENSG00000143549	TPM3	1141.46	1280.7	1177.91	1236.52	1438.54	1536.37	1346.26	1609.22	1306.7	1360.28	1718.74	1609.29
ENST00000431360	ENSG00000235439	DDX39B	1324.85	1378.29	1557.12	1342.72	1629.84	1215.54	1368.74	1293.47	1460.7	1445.57	1529.65	1191.86
ENST00000504203	ENSG00000280987	MATR3	2065.82	1871.71	2161.36	1675.42	1631.75	1734.07	1452.41	1632.57	1656.08	1225.85	1704.39	1865.09
ENST00000588815	ENSG00000126247	CAPNS1	1253.31	1255.48	1177.91	1150.91	1147.78	1500.22	1418.69	1386.87	1046.97	1299.57	1291.01	1673.94
ENST00000474024	ENSG00000125868	DSTN	817.445	1040.57	1212.64	917.907	1044.48	1438.09	1437.42	1435.6	1751.47	1325.59	1568.77	2129.32
ENST00000376387	ENSG00000125304	TM9SF2	1925.19	1354.17	1175.13	1703.6	1329.51	1011.07	1999.41	1508.7	1043.52	2064.28	1516.61	1316.95
ENST00000346329	ENSG00000085733	CTTN	1494.26	1149.12	1429.33	1561.63	1313.25	1484.41	1327.53	1266.05	1182.58	1260.54	1208.85	1187.64
ENST00000428726	ENSG00000026508	CD44	2665.33	925.438	1380.71	2941.2	1872.79	3171.03	3525.5	1543.22	1819.27	4854.23	3073.64	3266.37
ENST00000315939	ENSG00000060237	WNK1	2291.97	1544.96	1789.09	2416.68	1946.44	1972.43	1052.78	1017.31	973.42	1241.75	1109.74	1446.25
ENST00000376561	ENSG00000085733	CTTN	1649.69	1308.11	1583.51	1724.19	1450.02	1648.21	1336.27	1266.05	1186.03	1263.43	1216.68	1184.83
ENST00000396172	ENSG00000198563	DDX39B	1323.21	1375	1559.9	1342.72	1628.88	1214.41	1361.24	1273.16	1442.32	1435.45	1517.91	1184.83
ENST00000265056	ENSG00000073111	MCM2	1319.1	1809.21	1832.15	1155.24	1692.97	1133.08	1316.29	1763.54	1568.73	1217.17	1538.78	1283.22
ENST00000300093	ENSG00000166851	PLK1	1551.01	1686.4	1502.95	2017.88	1669.06	2189.33	1051.53	1017.31	988.36	1421	1178.86	1281.81
ENST00000592224	ENSG00000160633	SAFB	1570.74	1344.3	1412.66	1014.36	1009.09	1221.19	1674.7	1772.68	1748.02	1217.17	1314.48	1554.48
ENST00000616552	ENSG00000112118	MCM3	1913.68	2073.46	2093.29	1412.08	1800.09	1483.28	1472.39	1868.11	1429.67	1215.73	1500.96	1302.89
ENST00000433892	ENSG00000026508	CD44	2632.44	921.052	1368.21	2911.94	1850.79	3119.07	3519.25	1536.12	1800.88	4792.07	3035.82	3210.15
ENST00000431533	ENSG00000108107	RPL28	1218.77	1930.92	1451.55	1253.86	1724.53	1748.76	1443.67	1338.14	1676.76	1212.84	1550.51	1524.96
ENST00000336767	ENSG00000113460	BRIX1	1000.01	925.438	1180.69	993.767	831.18	946.678	1649.73	1485.35	1566.44	1383.41	1304.05	1271.97
ENST00000524896	ENSG00000149100	EIF3M	1316.63	1445.18	1523.78	1381.74	1324.72	1321.73	1935.71	1869.13	1947.99	1211.39	1626.15	1283.22
ENST00000503064	ENSG00000243678	NME2	2058.42	2421.05	1946.05	1944.18	2393.11	2105.74	1361.24	1431.54	1642.29	1209.94	1455.32	1315.54
ENST00000326739	ENSG00000178035	IMPDH2	2043.61	2639.25	2822.54	1564.88	2242.94	1757.79	1645.98	2001.11	1952.59	1207.05	1751.34	1193.27
ENST00000374116	ENSG00000137309	HMGA1	1203.96	1142.54	1158.46	1041.45	1206.12	945.548	1829.56	2275.24	2734.08	1804.07	1995.19	1692.22
ENST00000632704	ENSG00000282019	GPI	1314.16	1896.93	2057.18	1207.26	1962.7	1520.56	1407.45	2105.69	1762.96	1205.61	1707	1572.75
ENST00000396068	ENSG00000011426	ANLN	1309.23	913.377	1332.1	1689.51	1258.73	2246.95	1511.11	1231.53	1359.57	1987.66	1693.96	2750.55
ENST00000262710	ENSG00000100813	ACIN1	1168.6	1213.82	1304.31	1230.02	1082.73	1178.26	1293.81	1205.14	1217.06	1202.72	1189.29	1294.46
ENST00000331817	ENSG00000135480	KRT7	1813.35	1421.05	1172.36	2808.99	3262.55	3598.05	1345.01	1134.07	955.032	2298.46	2394.23	2676.06
ENST00000401473	ENSG00000137309	HMGA1	1204.79	1142.54	1154.3	1042.53	1208.99	944.419	1860.78	2318.9	2781.2	1872.02	2042.14	1759.68
ENST00000619951	ENSG00000275903	PSMB3	987.678	1334.43	1216.8	931.995	1098.04	938.77	1954.45	1920.91	1929.6	1778.05	1626.15	1689.4
ENST00000222673	ENSG00000105953	OGDH	1827.33	1629.39	1768.26	1731.78	1678.62	1774.74	1163.93	1274.18	1081.45	1199.83	1210.16	1204.51
ENST00000347617	ENSG00000137309	HMGA1	1200.67	1139.25	1155.69	1037.12	1206.12	937.64	1875.77	2352.4	2806.48	1883.58	2064.31	1769.52
ENST00000518406	ENSG00000156467	UQCRB	1402.16	1191.89	1152.91	1392.57	1012.91	1600.77	2681.28	2884.41	2626.05	2584.68	2652.43	3069.6
ENST00000619426	ENSG00000277791	PSMB3	988.5	1335.53	1214.03	926.576	1093.26	937.64	1956.94	1930.05	1939.94	1786.73	1639.19	1692.22
ENST00000261366	ENSG00000113368	LMNB1	963.829	975.877	1230.7	898.4	907.699	983.958	1223.87	1568.61	1437.72	1292.34	1545.3	1647.24
ENST00000419869	ENSG00000023734	STRAP	1417.78	1485.75	1332.1	1377.4	1442.37	1159.06	1396.21	1264.02	1275.67	1198.38	1442.28	1187.64
ENST00000243997	ENSG00000124172	ATP5F1E	1453.97	1882.68	1457.11	1576.81	2056.43	2276.32	1596.03	1269.1	951.584	1600.25	1867.4	1384.41
ENST00000632407	ENSG00000282019	GPI	1314.98	1903.51	2055.79	1208.34	1967.48	1518.3	1403.7	2100.61	1754.91	1195.49	1705.69	1571.34
ENST00000234677	ENSG00000031698	SARS1	1241.79	1279.6	1358.49	1402.33	1255.86	1351.11	1150.19	1218.33	1215.91	1191.15	1160.6	1182.02
ENST00000322213	ENSG00000072501	SMC1A	1740.98	1519.74	2005.78	1362.23	1113.34	1460.69	1685.94	1901.62	1652.63	1212.84	1074.54	1257.92
ENST00000447866	ENSG00000160752	FDPS	898.038	1421.05	1551.56	1129.23	1401.24	1539.76	1029.05	1248.79	1429.67	1302.46	1443.58	1730.16
ENST00000283195	ENSG00000153201	RANBP2	1801.01	1360.75	2059.96	1676.51	1554.28	1558.97	1192.65	1202.09	1022.84	1189.71	1225.81	1187.64
ENST00000323666	ENSG00000111142	METAP2	939.98	912.281	1143.19	1136.82	1114.3	1108.22	1441.17	1547.29	1644.59	1452.8	1666.57	1489.82
ENST00000438307	ENSG00000170445	HARS1	894.749	1046.05	1143.19	994.85	1208.03	1248.3	1079	1259.96	1327.39	1259.09	1390.12	1484.2
ENST00000340908	ENSG00000060237	WNK1	2154.63	1445.18	1702.97	2249.79	1834.53	1856.08	1025.3	979.744	958.48	1208.5	1082.36	1413.93
ENST00000391932	ENSG00000125743	SNRPD2	978.632	1178.73	1140.41	947.167	949.784	1262.99	2061.85	1912.79	2128.42	1669.64	1721.34	2011.26
ENST00000457527	ENSG00000170445	HARS1	902.15	1054.82	1137.63	1012.19	1223.34	1260.73	1061.52	1245.75	1283.72	1257.65	1395.33	1482.8
ENST00000361956	ENSG00000198732	SMOC1	1485.22	1197.37	1275.14	1360.06	1110.47	1208.77	1562.31	1371.64	1237.75	1510.62	1279.27	1148.29
ENST00000381280	ENSG00000198732	SMOC1	1455.61	1180.92	1244.59	1332.97	1080.82	1186.17	1568.55	1358.44	1244.64	1501.95	1274.05	1148.29
ENST00000302206	ENSG00000143549	TPM3	1087.19	1348.68	1133.46	1175.83	1491.15	1564.62	2391.54	2713.84	2247.95	2364.96	2859.78	2685.9
ENST00000413382	ENSG00000041357	PSMA4	1195.74	941.886	1132.07	991.599	779.531	1051.74	2031.88	1721.91	1760.66	1416.66	1375.77	1470.15
ENST00000333188	ENSG00000184432	COPB2	1625.02	1555.92	1691.86	1471.69	1433.76	1555.58	1424.94	1354.38	1225.11	1176.7	1229.72	1269.16
ENST00000224073	ENSG00000107223	EDF1	1597.88	1237.94	1289.03	1602.81	932.567	1467.46	1521.1	1485.35	1645.73	1617.6	1060.19	1333.81
ENST00000487273	ENSG00000168615	ADAM9	2309.24	1662.28	1901.6	2235.7	1901.48	2487.57	1443.67	1131.02	934.345	1460.03	1189.29	1264.95
ENST00000254480	ENSG00000173473	SMARCC1	990.145	890.351	1136.24	1003.52	1108.56	1046.09	1133.95	1238.64	1143.51	1215.73	1247.97	1205.91
ENST00000453386	ENSG00000136527	TRA2B	974.52	911.184	1127.91	1076.13	1120.04	1030.27	1331.27	1354.38	1589.42	1331.37	1538.78	1174.99
ENST00000610426	ENSG00000164346	NSA2	1023.04	1099.78	1123.74	1024.11	978.478	961.364	2351.58	2279.3	1928.45	1607.48	1751.34	1583.99
ENST00000227503	ENSG00000168066	SF1	1768.94	1603.07	1898.83	1433.75	1554.28	1838	1386.22	1310.73	1323.94	1168.02	1053.67	1158.13
ENST00000350498	ENSG00000106244	PDAP1	1515.65	1221.49	1143.19	1367.65	1019.61	912.787	2557.64	2451.9	2004.3	2211.73	2066.92	1593.83
ENST00000315491	ENSG00000258947	TUBB3	1377.49	1061.4	1119.57	1738.28	1247.25	2200.63	1803.34	1564.54	1975.57	2450.25	1673.09	2885.48
ENST00000354695	ENSG00000096746	HNRNPH3	1263.17	883.772	1139.02	1456.51	1033.95	1347.72	2221.7	2039.7	2085.9	2284.01	2155.59	2305.01
ENST00000394186	ENSG00000241468	ATP5MF	1154.62	1078.95	1119.57	1227.85	1069.34	1288.97	1975.68	2025.48	1965.23	2113.43	2196.02	2316.26
ENST00000249364	ENSG00000128595	CALU	1389	882.675	1333.48	1199.67	890.482	1226.84	2302.88	1989.95	1772.15	1896.59	1713.52	1578.37
ENST00000418458	ENSG00000163938	GNL3	1122.55	1189.69	1430.72	1230.02	1337.16	1215.54	1202.64	1236.61	1213.61	1202.72	1216.68	1131.42
ENST00000457657	ENSG00000100813	ACIN1	1164.49	1206.14	1291.81	1223.51	1076.04	1174.87	1247.6	1172.65	1182.58	1163.69	1150.17	1257.92
ENST00000479257	ENSG00000128595	CALU	1390.64	881.579	1332.1	1201.84	890.482	1226.84	2407.78	2053.91	1859.5	1945.74	1763.07	1607.89
ENST00000545606	ENSG00000111530	CAND1	1267.29	1180.92	1457.11	871.307	1008.13	918.436	1794.59	1731.05	1679.06	1227.29	1380.99	1416.74
ENST00000454510	ENSG00000160633	SAFB	1430.94	1245.61	1275.14	914.655	909.612	1107.09	1604.77	1674.2	1639.99	1159.35	1210.16	1427.98
ENST00000537687	ENSG00000060237	WNK1	2212.2	1487.94	1736.31	2323.49	1882.35	1889.97	1001.58	956.393	936.644	1182.48	1074.54	1380.2
ENST00000260956	ENSG00000138385	SSB	824.847	967.105	1289.03	872.391	882.83	904.88	1705.93	2149.35	1993.96	1636.39	2072.13	1931.15
ENST00000312783	ENSG00000087586	AURKA	1222.88	1139.25	1112.63	1524.79	1021.52	1508.13	1462.4	1315.8	1417.03	1720.23	1258.41	1512.31
ENST00000368653	ENSG00000148773	MKI67	2384.08	1402.41	2264.15	2793.82	2007.65	2774.51	1265.08	1027.46	920.554	1899.48	1407.07	1669.73
ENST00000371356	ENSG00000087586	AURKA	1223.7	1141.45	1112.63	1524.79	1023.43	1508.13	1398.71	1264.02	1375.66	1639.28	1203.64	1456.09
ENST00000377394	ENSG00000168066	SF1	1851.18	1645.83	1964.11	1520.45	1597.32	1921.6	1366.24	1305.65	1300.96	1157.9	1049.76	1130.02
ENST00000394799	ENSG00000163938	GNL3	1120.9	1188.6	1430.72	1234.35	1334.29	1209.9	1191.4	1216.3	1172.24	1185.37	1195.81	1125.8
ENST00000395914	ENSG00000087586	AURKA	1223.7	1142.54	1112.63	1523.7	1021.52	1509.26	1466.15	1315.8	1427.38	1714.45	1240.15	1512.31
ENST00000409333	ENSG00000138385	SSB	824.024	966.009	1284.87	869.139	879.004	904.88	1713.42	2153.41	1992.81	1633.5	2085.17	1924.12
ENST00000228825	ENSG00000111229	ARPC3	1158.73	1262.06	1111.24	1130.31	1256.81	1115	1953.2	1693.49	1513.57	1649.4	1793.07	1582.59
ENST00000256854	ENSG00000134440	NARS1	1027.15	1038.38	1220.97	998.102	993.782	903.75	1457.41	1548.3	1600.91	1516.41	1469.66	1443.44
ENST00000299138	ENSG00000069329	VPS35	1048.53	1072.37	1229.31	955.837	1054.04	1022.37	1256.34	1241.69	1184.88	1234.52	1266.23	1124.4
ENST00000301785	ENSG00000214753	HNRNPUL2	1250.84	1190.79	1233.47	1343.81	1138.21	1058.52	1261.34	1458.96	1128.57	1361.73	1254.49	1122.99
ENST00000347343	ENSG00000087586	AURKA	1224.52	1140.35	1109.85	1523.7	1023.43	1508.13	1478.64	1330.02	1428.53	1723.12	1257.1	1523.56
ENST00000381683	ENSG00000100129	EIF3L	1435.05	2132.67	1898.83	1463.02	1919.65	1455.04	1571.05	1397.02	1606.66	1172.36	1497.05	1122.99
ENST00000395913	ENSG00000087586	AURKA	1222.88	1142.54	1109.85	1524.79	1023.43	1504.74	1458.65	1304.63	1411.29	1713	1245.37	1510.91
ENST00000449767	ENSG00000105953	OGDH	1776.34	1580.04	1734.92	1685.18	1650.88	1732.94	1123.96	1228.49	1015.94	1155.01	1171.04	1144.07
ENST00000327300	ENSG00000121774	KHDRBS1	935.868	925.438	1108.46	1041.45	960.305	1024.63	1118.97	1150.31	1331.99	1344.38	1322.3	1411.12
ENST00000555053	ENSG00000100813	ACIN1	1131.59	1172.15	1259.87	1182.33	1038.74	1122.91	1237.61	1148.28	1159.6	1153.57	1147.56	1243.86
ENST00000354694	ENSG00000100029	PES1	1310.87	1434.21	1379.32	1214.84	1363.94	1102.57	1341.26	1505.66	1297.51	1406.54	1343.17	1120.18
ENST00000375340	ENSG00000072501	SMC1A	1721.24	1508.77	1987.73	1347.06	1098.04	1451.65	1669.71	1865.07	1597.47	1188.26	1039.33	1228.4
ENST00000377387	ENSG00000168066	SF1	1705.61	1558.11	1847.43	1388.24	1521.76	1774.74	1376.23	1309.71	1309	1150.68	1060.19	1137.05
ENST00000367142	ENSG00000069275	NUCKS1	1467.12	1030.7	1295.98	1196.42	760.401	976.05	4668.19	3350.42	3682.22	3658.74	2748.93	3078.03
ENST00000369923	ENSG00000031698	SARS1	1187.52	1226.97	1323.76	1338.39	1196.56	1256.21	1115.22	1181.78	1188.33	1149.23	1117.57	1135.64
ENST00000358015	ENSG00000119318	RAD23B	1551.01	1072.37	1333.48	1298.29	1007.17	1363.53	1519.85	1194.98	1688.26	1196.93	1035.41	1472.96
ENST00000281141	ENSG00000151465	CDC123	1412.03	1299.34	1233.47	1464.1	1341.94	1239.27	1331.27	1066.04	1198.67	1312.58	1187.99	1114.56
ENST00000368297	ENSG00000160789	LMNA	2661.22	2452.85	2654.47	2323.49	2455.28	2845.68	1317.53	1487.38	1261.88	1146.34	1323.61	1641.62
ENST00000370355	ENSG00000099194	SCD	936.69	1054.82	1364.04	858.302	997.608	1272.03	1519.85	2084.37	1851.45	1851.78	2338.16	1874.93
ENST00000394670	ENSG00000010244	ZNF207	999.191	1023.03	1165.41	858.302	995.695	1256.21	1382.47	1261.99	1268.78	1225.85	1294.92	1600.86
ENST00000244776	ENSG00000124795	DEK	1027.15	987.938	1098.74	962.339	903.873	913.917	1795.84	1625.46	1548.05	1354.5	1321	1259.32
ENST00000272348	ENSG00000143977	SNRPG	1241.79	1115.13	1098.74	1287.45	1049.26	1266.38	1817.07	1802.12	1702.05	1678.31	1649.62	1329.6
ENST00000439706	ENSG00000111371	SLC38A1	1196.56	865.131	1198.75	1528.04	1297.94	1203.12	1301.3	1239.66	1260.73	1620.49	1619.63	1284.62
ENST00000335214	ENSG00000100029	PES1	1226.99	1388.16	1304.31	1155.24	1317.07	1066.42	1316.29	1479.26	1275.67	1379.08	1344.47	1107.53
ENST00000306434	ENSG00000168906	MAT2A	1129.13	1084.43	1669.63	990.516	1259.68	1131.95	1046.53	1064.01	1227.41	1137.67	1223.2	1290.24
ENST00000398637	ENSG00000111371	SLC38A1	1195.74	862.938	1198.75	1529.12	1297.94	1203.12	1288.81	1226.46	1258.44	1608.92	1607.89	1273.38
ENST00000473835	ENSG00000163714	U2SURP	1361.86	1128.29	1093.18	1554.05	1241.51	1023.5	1397.46	1282.3	1133.17	1653.74	1662.66	1312.73
ENST00000549049	ENSG00000111371	SLC38A1	1199.03	861.842	1195.97	1529.12	1297.94	1203.12	1292.56	1232.55	1245.79	1610.37	1600.07	1264.95
ENST00000372577	ENSG00000095319	NUP188	2611.88	2052.63	2661.41	2411.27	2076.52	1862.85	1670.96	1374.69	1473.35	1471.59	1206.24	1103.31
ENST00000394673	ENSG00000010244	ZNF207	1000.01	1024.12	1164.02	850.716	986.13	1267.51	1382.47	1263.01	1276.82	1225.85	1281.88	1598.05
ENST00000376327	ENSG00000102007	PLP2	1324.03	1398.03	1102.9	1265.78	1378.29	1504.74	1474.89	1330.02	1105.58	1335.71	1225.81	1101.91
ENST00000225972	ENSG00000108829	LRRC59	1088.01	1178.73	1084.85	1145.49	1196.56	1133.08	1157.68	1326.97	1114.78	1186.82	1300.14	1179.21
ENST00000337147	ENSG00000092820	EZR	1063.34	978.07	1082.07	1147.65	1126.73	1427.92	1849.54	1891.46	1748.02	2080.18	2070.83	2545.35
ENST00000367075	ENSG00000092820	EZR	1060.87	971.491	1082.07	1145.49	1121.95	1427.92	1840.8	1881.31	1744.57	2078.73	2063	2500.38
ENST00000366672	ENSG00000143641	GALNT2	1961.37	1141.45	1755.75	1743.7	1567.67	2931.54	1286.31	855.88	941.241	1121.76	1049.76	1710.49
ENST00000409960	ENSG00000140264	SERF2	1074.85	1432.02	1075.12	1146.57	1316.12	1309.31	2754.96	3337.22	2133.02	2908.49	2952.36	2782.88
ENST00000535572	ENSG00000060237	WNK1	2176.02	1458.33	1715.47	2267.13	1829.74	1859.47	966.608	922.889	892.972	1146.34	1017.16	1314.14
ENST00000614627	ENSG00000152795	HNRNPDL	1213.83	959.43	1268.2	1063.12	739.358	988.476	2044.36	1812.27	2149.11	1749.14	1527.04	1550.26
ENST00000295006	ENSG00000162909	CAPN2	2300.2	1250	1772.42	2322.4	1735.05	2779.03	1717.17	919.843	1174.54	1577.12	1006.73	1623.35
ENST00000493598	ENSG00000163714	U2SURP	1350.35	1101.97	1070.95	1525.87	1224.29	1013.33	1383.72	1281.28	1123.97	1643.62	1666.57	1284.62
ENST00000540021	ENSG00000116062	MSH6	1369.26	1480.26	1398.77	955.837	1208.99	870.989	1753.38	1701.61	1596.32	1117.43	1536.17	1146.88
ENST00000361337	ENSG00000198900	TOP1	1170.25	844.298	1289.03	1429.42	1303.68	1342.07	2205.46	2019.39	2136.47	2630.94	2848.04	2923.43
ENST00000378667	ENSG00000164405	UQCRQ	860.209	1254.39	1069.57	907.069	1251.07	956.845	2788.68	2987.97	2178.99	3230.86	3240.56	2628.28
ENST00000282903	ENSG00000152952	PLOD2	1054.29	843.202	1262.64	1076.13	1368.72	2321.51	1103.98	830.498	963.077	1259.09	1615.72	2102.62
ENST00000332598	ENSG00000184840	TMED9	1347.88	1508.77	1091.79	1141.15	1340.03	1327.38	1236.36	1294.48	1051.57	1355.95	1257.1	1080.83
ENST00000438261	ENSG00000143977	SNRPG	1218.77	1087.72	1068.18	1264.7	1035.87	1237.01	1538.58	1597.03	1433.12	1458.58	1448.8	1198.89
ENST00000544844	ENSG00000173113	TRMT112	1285.38	1353.07	1307.09	1091.3	1098.99	868.73	2708.75	2913.85	2297.36	2609.26	2372.06	1936.77
ENST00000322088	ENSG00000105568	PPP2R1A	1527.98	2096.49	1655.74	1471.69	2033.47	1648.21	1341.26	1340.17	1100.99	1204.16	1255.8	1079.42
ENST00000482975	ENSG00000143977	SNRPG	1217.94	1086.62	1066.79	1263.61	1036.82	1235.88	1536.08	1588.91	1436.57	1451.36	1447.49	1193.27
ENST00000413456	ENSG00000143977	SNRPG	1218.77	1089.91	1065.4	1260.36	1035.87	1234.75	1536.08	1581.8	1428.53	1442.68	1437.06	1190.45
ENST00000414274	ENSG00000110958	PTGES3	1097.88	1091.01	1102.9	1015.44	935.437	860.822	3152.09	3055.99	2784.65	2411.22	2880.64	2517.24
ENST00000615152	ENSG00000171848	RRM2	1267.29	976.973	1058.45	1251.69	1110.47	1343.2	1662.22	1261.99	1197.52	1617.6	1294.92	1643.02
ENST00000261622	ENSG00000103257	SLC7A5	2896.42	3525.22	2846.16	3225.14	3594.45	3916.63	1593.53	1908.72	1320.5	1442.68	1589.63	1068.18
ENST00000263574	ENSG00000084234	APLP2	1551.83	1111.84	1302.93	1935.52	1736.01	2185.94	1263.83	1073.15	873.435	1746.25	1570.07	1658.48
ENST00000546753	ENSG00000111142	METAP2	862.676	846.491	1054.29	1018.69	1010.04	1012.2	1382.47	1462	1564.14	1405.1	1600.07	1449.07
ENST00000304567	ENSG00000171848	RRM2	1259.06	972.588	1052.9	1249.52	1100.91	1330.77	1629.75	1239.66	1167.64	1585.79	1268.84	1624.75
ENST00000321233	ENSG00000010244	ZNF207	959.717	980.263	1115.4	821.456	945.958	1221.19	1333.77	1204.12	1222.81	1170.91	1251.89	1533.39
ENST00000616536	ENSG00000274950	RPS9	1114.32	1584.43	1455.72	1029.53	1437.59	1056.26	1271.33	1239.66	1502.08	1095.74	1279.27	1354.9
ENST00000307633	ENSG00000170445	HARS1	837.182	963.816	1051.51	936.33	1117.17	1155.67	1032.8	1228.49	1267.63	1240.3	1364.03	1458.9
ENST00000339624	ENSG00000140264	SERF2	1047.71	1407.89	1051.51	1084.8	1274.99	1256.21	2747.46	3293.57	2128.42	2883.92	2900.2	2736.5
ENST00000344626	ENSG00000127616	SMARCA4	1849.53	2180.92	2128.02	1884.58	2194.16	1839.13	997.829	1218.33	1176.84	1094.3	1315.78	1085.04
ENST00000261772	ENSG00000090861	AARS1	1164.49	2044.96	2143.3	1188.84	1515.06	1316.09	960.364	1662.01	1533.11	1092.85	1202.33	1321.17
ENST00000352818	ENSG00000026508	CD44	2410.39	828.947	1258.48	2656.19	1682.45	2817.44	3227.02	1452.86	1596.32	4244.2	2678.51	2818.02
ENST00000419835	ENSG00000112118	MCM3	1699.04	1916.67	1898.83	1263.61	1635.58	1303.66	1323.78	1658.97	1292.91	1091.41	1337.95	1169.37
ENST00000589677	ENSG00000127616	SMARCA4	1816.64	2148.03	2080.79	1891.08	2194.16	1810.89	990.336	1235.59	1171.09	1091.41	1309.26	1079.42
ENST00000360060	ENSG00000152952	PLOD2	1032.91	826.754	1243.2	1043.62	1336.2	2268.41	1069.01	817.3	953.883	1231.63	1592.24	2063.27
ENST00000429416	ENSG00000127616	SMARCA4	1848.71	2177.63	2133.58	1887.83	2198.95	1841.39	977.848	1207.17	1172.24	1088.52	1300.14	1076.61
ENST00000445140	ENSG00000114416	FXR1	1004.95	902.412	1045.95	1060.96	865.614	889.064	1230.11	1139.14	1135.47	1185.37	1206.24	1174.99
ENST00000305586	ENSG00000114416	FXR1	966.296	923.245	1043.17	1039.28	893.352	890.194	1155.18	1016.29	1092.94	1142	1160.6	1191.86
ENST00000646484	ENSG00000127616	SMARCA4	1878.31	2202.85	2168.3	1927.93	2242.94	1878.67	986.59	1221.38	1174.54	1085.63	1317.09	1083.64
ENST00000369550	ENSG00000130826	DKC1	1493.44	1604.17	1483.5	1645.08	1632.71	1281.07	1360	1435.6	1331.99	1295.23	1336.65	1054.12
ENST00000314797	ENSG00000181789	COPG1	1165.31	1262.06	1039.01	1112.98	1336.2	1033.66	1298.8	1419.36	1045.82	1306.8	1367.95	1312.73
ENST00000391751	ENSG00000170889	RPS9	1103.63	1479.17	1575.18	939.581	1274.03	1117.26	1102.73	1245.75	1695.15	1081.29	1284.49	1439.23
ENST00000647597	#N/A	#N/A	1448.21	1403.51	1818.26	1521.54	1665.23	1632.4	1090.24	1158.43	1266.48	1081.29	1194.51	1191.86
ENST00000278756	ENSG00000084234	APLP2	1546.07	1111.84	1307.09	1923.59	1741.75	2181.43	1258.84	1050.81	858.494	1736.13	1555.73	1640.21
ENST00000379757	ENSG00000239264	TXNDC5	1803.48	1684.21	1679.36	1690.6	1530.37	1318.35	1512.35	1308.69	1333.14	1578.57	1283.18	1048.5
ENST00000243253	ENSG00000058262	SEC61A1	1804.3	1277.41	1743.25	1457.6	1441.41	1848.17	1684.7	1341.18	1182.58	1357.39	1261.01	1047.09
ENST00000285968	ENSG00000155561	NUP205	1804.3	1824.56	1979.39	1582.22	1758.97	1232.49	1499.87	1590.94	1569.88	1358.84	1413.59	1047.09
ENST00000544381	ENSG00000014641	MDH1	1088.01	1294.96	1034.84	1280.95	1368.72	977.18	1966.94	1868.11	1536.56	2152.46	2048.66	1499.66
ENST00000633059	ENSG00000282019	GPI	1126.66	1591.01	1757.14	1032.78	1653.75	1283.32	1213.88	1861.01	1527.36	1075.51	1512.7	1349.28
ENST00000326799	ENSG00000136758	YME1L1	1495.09	1205.04	1329.32	1426.17	1288.38	1408.72	1270.08	992.943	944.689	1149.23	968.908	1083.64
ENST00000308924	ENSG00000063244	U2AF2	1546.07	1529.6	1755.75	1246.27	1459.59	1492.32	1253.84	1361.49	1430.82	1071.17	1146.26	1120.18
ENST00000399817	ENSG00000185201	IFITM2	881.591	1051.53	1029.28	878.893	857.005	1252.82	1252.59	1649.83	1826.17	1416.66	1508.78	1822.93
ENST00000620216	ENSG00000099341	PSMD8	1058.4	1073.46	1029.28	1064.21	1046.39	1152.28	1125.21	1108.68	1135.47	1173.81	1064.1	1137.05
ENST00000263097	ENSG00000064666	CNN2	914.486	924.342	1055.68	1247.36	1543.76	2373.47	924.147	890.4	1080.3	1374.74	1369.25	1874.93
ENST00000338167	ENSG00000084234	APLP2	1551.83	1115.13	1315.43	1938.77	1751.31	2192.72	1232.61	1052.84	849.3	1720.23	1562.25	1630.37
ENST00000352433	ENSG00000164611	PTTG1	1102.81	1199.56	1026.51	1476.02	1501.67	1554.45	1484.88	1463.02	1351.53	1710.11	1978.24	1685.19
ENST00000264170	ENSG00000115919	KYNU	864.321	1026.32	1025.12	907.069	956.479	1208.77	1296.3	1349.31	1243.5	1338.6	1361.43	1896.01
ENST00000393964	ENSG00000164611	PTTG1	1101.17	1200.66	1023.73	1476.02	1499.76	1551.06	1481.13	1464.03	1371.06	1723.12	1979.54	1689.4
ENST00000233190	ENSG00000023228	NDUFS1	1291.96	1460.53	1282.09	1278.78	1326.64	1117.26	1303.8	1393.98	974.569	1315.47	1541.38	1033.04
ENST00000246868	ENSG00000126524	SBDS	982.743	927.631	1020.95	1154.16	1096.13	1339.81	1353.75	1082.29	1091.79	1205.61	1266.23	1375.98
ENST00000300413	ENSG00000167088	SNRPD1	1000.01	906.798	1022.34	1051.2	866.57	880.026	1186.41	1189.91	1513.57	1062.5	1261.01	1110.34
ENST00000323441	ENSG00000100644	HIF1A	1225.35	805.921	1222.36	1435.92	1159.25	1816.54	1489.88	1005.13	1130.87	1591.58	1443.58	1685.19
ENST00000450554	ENSG00000063244	U2AF2	1566.63	1563.6	1802.98	1263.61	1479.67	1525.08	1256.34	1351.34	1426.23	1061.05	1144.95	1124.4
ENST00000236959	ENSG00000138363	ATIC	998.369	1106.36	1091.79	960.172	1034.91	828.061	1290.06	1380.78	1708.94	1481.71	1554.43	1352.09
ENST00000302759	ENSG00000169679	BUB1	1189.98	1144.74	1351.54	1641.83	1227.16	1543.15	976.599	822.376	842.405	1114.54	981.948	1052.72
ENST00000336314	ENSG00000155506	LARP1	1356.1	1379.39	1698.8	1354.64	1608.8	1739.72	1060.27	1311.74	1241.2	1059.6	1326.22	1207.32
ENST00000379404	ENSG00000102172	SMS	1932.59	1559.21	1527.95	2258.46	1950.26	2105.74	1337.52	1005.13	1179.14	1218.62	1129.31	1030.23
ENST00000398148	ENSG00000088247	KHSRP	2008.25	1979.17	2205.81	1934.43	2143.47	1935.15	1051.53	1389.92	1543.45	1059.6	1190.6	1224.19
ENST00000310958	ENSG00000260916	CCPG1	1228.63	1095.39	1109.85	1286.37	1154.47	1323.99	1175.17	1150.31	841.256	1173.81	1083.66	1217.16
ENST00000376016	ENSG00000136758	YME1L1	1495.09	1208.33	1339.04	1430.5	1287.42	1415.5	1252.59	975.683	937.793	1136.22	954.563	1062.55
ENST00000455934	ENSG00000023228	NDUFS1	1293.6	1461.62	1283.48	1277.7	1325.68	1116.13	1290.06	1379.76	978.017	1301.02	1537.47	1028.82
ENST00000528499	ENSG00000084234	APLP2	1515.65	1107.46	1305.7	1919.26	1761.83	2181.43	1198.89	1031.52	841.256	1685.54	1542.69	1602.26
ENST00000300738	ENSG00000167325	RRM1	1134.06	1155.7	1241.81	795.447	912.481	825.801	1484.88	1332.05	1280.27	1143.45	1165.82	1222.78
ENST00000392168	ENSG00000120438	TCP1	2255.79	2321.27	2489.17	2072.06	2019.13	1895.62	1853.29	1786.89	1741.12	1280.78	1493.14	1027.42
ENST00000520452	ENSG00000164611	PTTG1	1094.59	1192.98	1015.39	1465.18	1487.33	1549.93	1486.13	1474.19	1372.21	1713	1987.37	1699.24
ENST00000236671	ENSG00000117984	CTSD	1277.98	1160.09	1089.01	1062.04	944.045	824.672	1256.34	1126.96	1082.6	1512.07	1142.35	1357.71
ENST00000345519	ENSG00000122705	CLTA	1182.58	1138.16	1014	1491.19	1121.95	1676.46	2166.75	1899.59	1842.26	2211.73	1794.37	2326.09
ENST00000278412	ENSG00000149136	SSRP1	2370.92	2403.51	2396.1	2062.31	1890.96	1819.93	1744.64	1816.33	1573.33	1318.36	1394.03	1021.79
ENST00000433674	ENSG00000162909	CAPN2	2185.88	1184.21	1693.25	2179.35	1610.71	2597.15	1623.5	868.064	1111.33	1523.63	948.043	1530.58
ENST00000442196	ENSG00000260916	CCPG1	1204.79	1052.63	1083.46	1282.03	1133.43	1311.57	1167.67	1141.17	835.509	1166.58	1074.54	1207.32
ENST00000307630	ENSG00000170027	YWHAG	787.84	796.052	1130.68	923.325	964.131	1266.38	1542.33	1917.86	2418.04	2015.13	1840.01	2888.29
ENST00000341247	ENSG00000050405	LIMA1	1269.75	1044.96	1251.53	1659.17	1786.7	2479.66	906.663	869.079	1092.94	1347.27	1528.34	2340.15
ENST00000643296	ENSG00000127616	SMARCA4	1856.11	2183.11	2137.74	1918.18	2224.77	1861.72	971.603	1199.04	1145.81	1049.49	1271.45	1058.34
ENST00000394665	ENSG00000109475	RPL34	730.273	1030.7	1165.41	785.693	985.174	901.49	2401.53	2045.79	3356.98	2710.45	2579.41	3690.83
ENST00000529168	ENSG00000160710	ADAR	1427.65	1372.81	1796.04	1511.78	1630.8	1589.47	1055.28	1112.75	1237.75	1048.04	1178.86	1155.32
ENST00000394667	ENSG00000109475	RPL34	728.628	1030.7	1165.41	784.61	984.217	899.231	2417.77	2050.86	3369.62	2711.89	2571.58	3655.69
ENST00000402521	ENSG00000108883	EFTUD2	1592.13	1662.28	1901.6	1447.84	1726.45	1232.49	1322.53	1344.23	1404.39	1293.79	1250.58	1017.58
ENST00000379454	ENSG00000198363	ASPH	1879.96	1187.5	1543.23	1122.73	1097.08	1252.82	1594.78	1315.8	1171.09	1115.98	1005.42	1016.17
ENST00000381401	ENSG00000169100	SLC25A6	2053.48	2424.34	1929.39	1845.57	1894.79	1770.22	1143.94	1325.95	1458.41	1045.15	1107.14	1069.58
ENST00000394943	ENSG00000050405	LIMA1	1232.75	1017.54	1223.75	1614.74	1749.4	2384.77	902.917	862.987	1079.15	1353.06	1508.78	2327.5
ENST00000622530	#N/A	#N/A	1230.28	1347.59	1386.27	1325.38	1267.33	1057.39	1117.72	1190.92	1169.94	1094.3	1164.51	1014.77
ENST00000242776	ENSG00000123136	DDX39A	1379.95	1964.91	1765.48	1217.01	1486.37	1435.83	1404.95	1578.76	1533.11	1040.81	1313.18	1156.72
ENST00000276689	ENSG00000147684	NDUFB9	839.649	961.623	1065.4	779.191	809.181	868.73	1275.07	1351.34	1212.47	1376.19	1238.85	1249.48
ENST00000295702	ENSG00000163479	SSR2	1422.72	1283.99	1194.58	1314.55	1058.82	1319.47	1323.78	1077.21	1091.79	1394.98	1144.95	1010.55
ENST00000396821	ENSG00000100201	DDX17	1188.34	1120.61	1361.27	779.191	795.791	826.931	1611.01	1997.05	1722.74	1173.81	1086.27	1294.46
ENST00000409512	ENSG00000115919	KYNU	859.387	1012.06	998.724	896.232	931.611	1201.99	1283.82	1345.24	1221.66	1329.93	1345.78	1859.47
ENST00000562958	ENSG00000064666	CNN2	872.545	885.965	1004.28	1199.67	1484.46	2283.1	897.921	850.804	1041.23	1314.03	1314.48	1772.33
ENST00000306749	ENSG00000169710	FASN	2823.23	3929.82	2946.17	2196.69	3020.56	1414.37	1408.7	2271.18	1598.62	1497.61	1873.92	1009.15
ENST00000394668	ENSG00000109475	RPL34	726.983	1027.41	1158.46	775.94	983.261	876.637	2402.78	2051.88	3352.38	2706.11	2567.67	3692.23
ENST00000403230	ENSG00000100201	DDX17	1185.87	1126.1	1364.04	774.856	797.704	831.45	1594.78	1998.07	1721.59	1175.25	1084.97	1298.68
ENST00000506397	ENSG00000109475	RPL34	723.694	1024.12	1157.08	774.856	982.304	873.248	2376.56	2036.65	3322.5	2682.98	2553.33	3619.15
ENST00000218388	ENSG00000102265	TIMP1	2095.42	1599.78	1093.18	2535.89	3002.39	2417.53	1785.85	1081.27	820.569	2450.25	2544.2	1468.74
ENST00000552197	ENSG00000111371	SLC38A1	1066.63	781.798	1102.9	1300.46	1172.64	1030.27	1186.41	1117.82	1109.03	1422.44	1460.53	1111.75
ENST00000287844	ENSG00000033050	ABCF2	1590.48	1645.83	1676.58	1443.51	1662.36	1242.66	1373.73	1427.48	1363.02	1377.63	1386.2	999.307
ENST00000565096	ENSG00000064666	CNN2	865.143	873.903	993.168	1183.42	1455.76	2255.99	887.931	855.88	1036.63	1337.15	1322.3	1832.77
ENST00000356126	ENSG00000197170	PSMD12	918.598	787.281	1051.51	897.316	713.534	800.948	1944.46	1612.26	1638.84	1405.1	1485.31	1391.44
ENST00000222388	ENSG00000285292	ABCF2-H2BE1	1556.76	1598.68	1633.52	1418.58	1621.23	1223.45	1372.48	1415.3	1348.08	1357.39	1367.95	995.09
ENST00000222553	ENSG00000105835	NAMPT	966.296	887.061	983.445	1132.48	880.917	916.176	1014.06	921.873	953.883	1098.64	1073.23	995.09
ENST00000253363	ENSG00000131051	RBM39	1801.01	1481.36	1765.48	1352.48	1130.56	1434.7	1879.52	1718.87	1876.74	1023.47	1181.47	1575.56
ENST00000298289	ENSG00000165502	RPL36AL	1051.82	1168.86	980.667	1254.94	1061.69	1096.93	2557.64	3281.38	2847.86	3748.37	3498.76	3065.38
ENST00000440274	ENSG00000023228	NDUFS1	1226.99	1382.68	1223.75	1208.34	1237.68	1060.78	1213.88	1303.62	905.614	1244.64	1468.36	992.279
ENST00000361162	ENSG00000131051	RBM39	1796.08	1473.68	1757.14	1348.14	1130.56	1434.7	1864.53	1704.65	1850.3	1017.68	1177.56	1543.23
ENST00000613434	ENSG00000136758	YME1L1	1410.38	1132.68	1236.25	1348.14	1196.56	1318.35	1198.89	931.011	887.226	1065.39	918.05	1020.39
ENST00000378308	ENSG00000124486	USP9X	1254.95	929.824	1226.53	1337.3	1098.99	977.18	1250.1	1061.98	860.793	1205.61	1126.7	988.063
ENST00000324545	ENSG00000124486	USP9X	1248.37	925.438	1222.36	1335.14	1095.17	968.142	1290.06	1086.35	876.882	1217.17	1142.35	986.657
ENST00000351500	ENSG00000123349	PFDN5	1071.56	1323.46	976.5	1085.88	1247.25	970.401	1237.61	1010.2	1303.26	1014.79	1315.78	1208.73
ENST00000418705	ENSG00000099901	RANBP1	953.138	1092.11	972.332	856.135	948.827	943.289	1759.63	1809.23	1651.48	1329.93	1421.41	1191.86
ENST00000219313	ENSG00000103035	PSMD7	853.63	978.07	1173.74	757.517	706.838	807.726	2091.82	2305.7	2024.99	1802.63	1868.7	1821.52
ENST00000242786	ENSG00000123146	ADGRE5	1812.52	1381.58	1250.14	2180.43	2098.52	1781.52	1583.54	1362.5	803.33	2772.61	2206.45	1479.99
ENST00000261735	ENSG00000089248	ERP29	1712.19	1651.32	1521.01	1859.65	1418.46	1762.31	1265.08	1251.84	881.48	1191.15	1165.82	982.441
ENST00000535254	ENSG00000169679	BUB1	1160.38	1117.32	1318.2	1603.9	1186.03	1493.45	931.64	798.009	803.33	1071.17	950.651	1016.17
ENST00000610310	ENSG00000135346	CGA	1075.67	1117.32	970.943	2658.35	2921.09	2866.02	2340.34	1846.79	1813.53	7175.82	6161.63	5638.85
ENST00000262193	ENSG00000008018	PSMB1	1032.91	976.973	1020.95	797.614	739.358	788.522	1633.49	1352.35	1584.82	1266.32	1194.51	1246.67
ENST00000320954	ENSG00000170275	CRTAP	1154.62	1044.96	1414.05	907.069	838.832	951.197	1343.76	1155.39	1082.6	1147.78	910.226	1033.04
ENST00000216190	ENSG00000100353	EIF3D	1650.52	1944.08	1890.49	1744.78	2053.56	1591.73	1152.69	1335.09	1460.7	1094.3	1378.38	979.63
ENST00000409311	ENSG00000169679	BUB1	1088.83	1040.57	1230.7	1496.61	1148.73	1425.67	921.65	793.948	801.032	1063.94	928.482	1014.77
ENST00000415192	ENSG00000170445	HARS1	796.063	901.316	1012.61	863.721	1042.56	1077.72	870.447	1052.84	1072.26	1092.85	1141.04	1228.4
ENST00000307296	ENSG00000170248	PDCD6IP	978.632	827.851	966.776	946.083	881.874	943.289	940.382	1073.15	941.241	1062.5	1030.2	1020.39
ENST00000309828	#N/A	#N/A	951.493	1268.64	1189.02	1045.79	1058.82	1011.07	1315.04	1136.1	1311.3	1263.43	1043.24	978.224
ENST00000357146	ENSG00000197170	PSMD12	903.795	770.833	1033.45	885.395	700.143	786.262	1867.03	1537.13	1560.69	1338.6	1418.8	1333.81
ENST00000423725	ENSG00000023228	NDUFS1	1223.7	1396.93	1245.97	1221.35	1242.47	1074.33	1240.11	1329	919.405	1251.87	1444.89	978.224
ENST00000457054	ENSG00000170248	PDCD6IP	978.632	825.658	965.387	945	883.787	936.511	950.373	1075.18	944.689	1050.93	1039.33	1038.66
ENST00000395850	ENSG00000085063	CD59	941.624	783.991	963.998	1257.11	1208.03	2167.87	1295.05	760.444	965.375	1522.19	1357.51	1759.68
ENST00000426650	ENSG00000085063	CD59	941.624	783.991	963.998	1258.19	1208.99	2169	1302.55	763.49	968.823	1522.19	1357.51	1752.65
ENST00000244763	ENSG00000124783	SSR1	1051.82	1025.22	1200.14	751.015	907.699	969.272	2210.46	2201.12	1967.53	1688.43	1828.28	1751.25
ENST00000351554	ENSG00000085063	CD59	941.624	783.991	962.609	1254.94	1205.16	2166.74	1247.6	718.818	906.763	1455.69	1288.4	1659.89
ENST00000415002	ENSG00000085063	CD59	937.513	780.702	962.609	1259.28	1205.16	2162.22	1293.81	759.429	956.181	1510.62	1349.69	1741.41
ENST00000437761	ENSG00000085063	CD59	941.624	783.991	962.609	1259.28	1208.03	2167.87	1300.05	765.52	968.823	1523.63	1358.82	1758.27
ENST00000448157	ENSG00000110958	PTGES3	1109.39	981.359	1104.29	889.73	873.266	781.744	2803.66	2789.99	2684.66	2218.95	2589.84	2268.47
ENST00000261220	ENSG00000111142	METAP2	763.991	803.728	959.831	887.563	969.87	890.194	1161.43	1254.88	1376.81	1247.53	1404.46	1264.95
ENST00000357355	ENSG00000123146	ADGRE5	1781.27	1367.32	1236.25	2160.93	2084.17	1761.18	1559.81	1335.09	794.136	2722.01	2171.24	1446.25
ENST00000431330	ENSG00000170445	HARS1	755.767	844.298	959.831	829.042	989	1015.59	862.954	1029.49	1067.66	1071.17	1121.48	1224.19
ENST00000205402	ENSG00000091140	DLD	930.111	1168.86	1034.84	832.293	988.043	776.095	1368.74	1481.29	1252.69	1137.67	1266.23	1156.72
ENST00000280258	ENSG00000150687	PRSS23	929.289	819.079	1207.08	1284.2	1625.06	2793.72	864.203	697.497	1017.09	1305.35	1392.72	2247.39
ENST00000649012	ENSG00000108671	PSMD11	854.452	824.561	1048.73	744.512	721.185	804.337	1473.64	1409.21	1644.59	1324.14	1264.93	1367.55
ENST00000270776	ENSG00000142657	PGD	1250.84	1145.83	1150.13	1237.6	971.783	1035.92	1135.2	1021.37	1026.29	1062.5	929.786	962.764
ENST00000350320	ENSG00000122545	SEPTIN7	1016.46	811.403	951.497	1115.14	895.265	1129.69	1288.81	1210.21	1184.88	1292.34	1390.12	1686.59
ENST00000394249	ENSG00000198901	PRC1	1328.97	1169.96	1375.16	1699.27	1340.98	1605.29	855.461	831.514	806.778	1142	1051.06	1315.54
ENST00000441802	ENSG00000083857	FAT1	1472.88	833.333	2286.37	1001.35	688.665	1399.68	1172.67	1045.74	1122.82	1091.41	893.273	1208.73
ENST00000499869	ENSG00000071127	WDR1	1381.6	1169.96	1518.23	1633.16	1609.75	2417.53	855.461	867.048	996.405	1030.69	1047.15	1300.08
ENST00000354546	ENSG00000197043	ANXA6	1139	1639.25	1682.14	1028.45	1367.77	2175.78	885.433	1314.79	1271.08	988.772	1305.35	1752.65
ENST00000300408	ENSG00000167085	PHB	1860.22	2292.76	2101.63	1840.15	2102.34	1853.82	1091.49	1272.14	1326.24	1020.57	1319.7	959.953
ENST00000542996	ENSG00000128595	CALU	1215.48	748.903	1157.08	1039.28	791.965	1074.33	1986.92	1695.52	1505.53	1575.67	1407.07	1186.24
ENST00000287394	ENSG00000156802	ATAD2	1060.87	951.754	1075.12	892.981	951.697	881.156	1123.96	1037.62	945.838	984.435	1078.45	1048.5
ENST00000449187	ENSG00000128595	CALU	1213.83	746.71	1152.91	1040.37	788.139	1070.94	1906.99	1650.84	1427.38	1540.98	1360.12	1149.69
ENST00000228740	ENSG00000111144	LTA4H	1124.19	1347.59	1204.3	1182.33	1225.25	1122.91	1071.51	1050.81	1158.45	1024.91	1126.7	955.736
ENST00000314888	ENSG00000137076	TLN1	1402.16	1442.98	1734.92	1239.77	1392.63	1554.45	981.594	1067.06	986.062	982.99	1013.25	1078.01
ENST00000528062	ENSG00000131051	RBM39	1674.36	1361.84	1639.07	1250.61	1046.39	1307.05	1797.09	1634.6	1748.02	981.544	1125.39	1503.88
ENST00000256383	ENSG00000134001	EIF2S1	908.729	845.395	941.773	805.2	802.486	791.911	1956.94	1917.86	1988.21	1545.32	1675.7	1633.18
ENST00000347941	ENSG00000126432	PRDX5	1085.54	1608.55	941.773	1341.64	1636.54	1623.36	1170.17	1212.24	892.972	1426.78	1573.99	1492.64
ENST00000569240	ENSG00000125107	CNOT1	2606.12	2411.18	2428.05	2562.99	2468.67	2076.37	1012.82	1119.85	1167.64	978.653	1091.49	1065.37
ENST00000297338	ENSG00000164754	RAD21	1315.81	1155.7	1233.47	1399.08	1257.77	1105.96	1040.29	975.683	879.181	1166.58	1168.43	950.114
ENST00000361188	ENSG00000198901	PRC1	1329.79	1164.47	1372.38	1698.18	1336.2	1612.06	844.221	825.422	809.076	1140.56	1047.15	1307.11
ENST00000405201	ENSG00000196498	NCOR2	2490.16	1802.63	1444.61	2727.71	2353.9	2577.95	844.221	889.384	1169.94	1272.1	1133.22	1426.58
ENST00000231498	ENSG00000113569	NUP155	1033.73	924.342	1195.97	829.042	857.962	762.539	1397.46	1354.38	1386	1214.28	1240.15	1063.96
ENST00000308696	ENSG00000173692	PSMD1	1407.09	1235.75	1462.67	917.907	836.919	891.323	1587.29	1346.26	1366.47	982.99	963.692	948.709
ENST00000317147	ENSG00000125107	CNOT1	2611.05	2423.25	2446.11	2584.66	2480.15	2085.4	1027.8	1137.11	1171.09	975.762	1098.01	1075.2
ENST00000358600	ENSG00000123146	ADGRE5	1736.87	1330.04	1214.03	2136	2052.6	1725.03	1516.1	1312.76	775.748	2713.34	2149.07	1425.17
ENST00000648940	#N/A	#N/A	886.525	776.316	937.606	846.381	747.01	815.634	1121.47	957.408	1004.45	1097.19	1108.44	1201.7
ENST00000443006	ENSG00000146701	MDH2	1325.68	1688.6	1109.85	1235.44	1543.76	1089.02	904.166	1075.18	886.077	1042.26	1117.57	947.304
ENST00000458128	ENSG00000226784	PGAM4	872.545	1119.52	936.217	799.782	1085.6	876.637	1919.48	2041.73	1834.21	1915.38	1948.25	1685.19
ENST00000622802	ENSG00000276043	UHRF1	1155.44	1065.79	1052.9	1130.31	1343.85	1181.65	927.894	1166.56	957.33	974.316	1138.43	1051.31
ENST00000270586	ENSG00000142507	PSMB6	1163.67	1406.8	1172.36	984.013	1088.47	902.62	1265.08	1215.29	1207.87	1235.96	1130.61	945.898
ENST00000393931	ENSG00000173801	JUP	1071.56	833.333	934.828	1532.37	1388.81	1500.22	847.968	683.283	814.823	1380.52	1184.08	1298.68
ENST00000614445	ENSG00000167085	PHB	1859.4	2296.05	2096.07	1840.15	2100.43	1854.95	1089	1272.14	1315.9	1011.9	1306.66	945.898
ENST00000215567	ENSG00000099797	TECR	1185.05	1346.49	1055.68	1302.63	1374.46	1600.77	960.364	1124.93	772.3	1175.25	1187.99	1130.02
ENST00000258761	ENSG00000136261	BZW2	789.484	910.088	998.724	785.693	1017.69	839.358	946.627	1061.98	1052.72	971.425	1105.83	947.304
ENST00000310706	ENSG00000173801	JUP	1069.09	832.237	930.661	1529.12	1389.76	1490.06	855.461	696.481	818.27	1397.87	1178.86	1309.92
ENST00000229379	ENSG00000111775	COX6A1	912.019	1389.25	929.272	1110.81	1384.98	1382.74	2345.34	2966.65	2330.69	3319.04	3421.82	2816.61
ENST00000624301	ENSG00000276043	UHRF1	1149.69	1052.63	1044.56	1125.98	1340.03	1183.91	904.166	1149.3	946.987	967.088	1133.22	1034.44
ENST00000429285	ENSG00000196498	NCOR2	2484.41	1802.63	1440.44	2720.12	2359.63	2576.82	834.23	893.446	1167.64	1267.77	1125.39	1412.52
ENST00000322623	ENSG00000175792	RUVBL1	978.632	1141.45	1198.75	1077.21	1036.82	959.105	1071.51	1237.63	1329.69	1024.91	1130.61	937.465
ENST00000416373	ENSG00000119318	RAD23B	1394.76	978.07	1214.03	1161.74	900.047	1225.71	1271.33	980.76	1406.69	1030.69	869.8	1205.91
ENST00000404621	ENSG00000196498	NCOR2	2438.36	1747.81	1409.88	2693.03	2292.68	2522.59	831.733	891.415	1158.45	1260.54	1109.74	1406.9
ENST00000433922	ENSG00000136261	BZW2	791.129	912.281	998.724	790.028	1016.74	840.487	932.889	1052.84	1041.23	962.751	1090.18	950.114
ENST00000313117	ENSG00000115875	SRSF7	783.728	883.772	1030.67	810.619	921.09	941.03	1172.67	1267.07	1444.62	1185.37	1394.03	934.654
ENST00000351328	ENSG00000062485	CS	1418.6	1842.1	1654.35	1218.1	1599.23	1336.42	1212.63	1361.49	1283.72	1035.03	1302.74	934.654
ENST00000357376	ENSG00000115310	RTN4	819.912	847.588	922.327	968.841	1175.51	1378.22	1394.96	1055.89	1173.39	1309.69	1275.36	1420.96
ENST00000616255	ENSG00000276043	UHRF1	1153.8	1055.92	1045.95	1123.81	1343.85	1186.17	916.654	1155.39	951.584	959.86	1129.31	1037.26
ENST00000205061	ENSG00000090863	GLG1	972.053	726.974	961.22	907.069	817.79	826.931	1245.1	1029.49	820.569	1195.49	1052.37	958.547
ENST00000303127	ENSG00000169223	LMAN2	1317.45	1585.53	1369.6	1245.19	1545.67	1657.25	859.207	1113.76	858.494	958.415	932.394	1018.98
ENST00000523714	ENSG00000197043	ANXA6	1091.3	1553.73	1626.57	965.59	1306.55	2050.38	852.963	1236.61	1213.61	958.415	1267.53	1673.94
ENST00000614496	ENSG00000116062	MSH6	1188.34	1337.72	1226.53	836.628	1082.73	773.836	1529.84	1441.7	1312.45	958.415	1311.87	951.52
ENST00000628306	ENSG00000126247	CAPNS1	1078.14	1066.89	1019.56	1010.02	977.522	1261.86	1101.48	997.004	763.106	958.415	1023.68	1259.32
ENST00000237305	ENSG00000118515	SGK1	1095.41	997.807	1070.95	1265.78	1370.63	1444.87	992.834	836.59	760.808	1410.88	1523.13	1114.56
ENST00000303210	ENSG00000172354	GNB2	1666.14	1786.18	1257.09	1816.31	1934	1762.31	1401.21	1341.18	1003.3	1357.39	1371.86	930.438
ENST00000393930	ENSG00000173801	JUP	1055.94	824.561	919.549	1503.11	1381.16	1476.5	855.461	697.497	813.673	1400.76	1194.51	1308.52
ENST00000414849	ENSG00000137804	NUSAP1	1057.58	805.921	919.549	1283.12	795.791	1159.06	1685.94	1515.81	1104.44	2110.54	1407.07	1770.92
ENST00000541515	ENSG00000269955	FMC1-LUC7L2	895.571	888.158	1027.89	741.261	633.189	813.375	1496.12	1729.02	1648.03	1195.49	1268.84	1349.28
ENST00000244020	ENSG00000124193	SRSF6	860.209	816.886	918.16	892.981	836.919	925.214	1097.74	1246.76	1166.5	1066.83	1087.58	997.901
ENST00000376957	ENSG00000116649	SRM	872.545	1097.59	918.16	780.275	964.131	768.187	846.719	928.98	907.912	1065.39	993.685	1066.77
ENST00000265069	ENSG00000056097	ZFR	1171.89	887.061	1137.63	1245.19	1086.56	1042.7	916.654	892.43	909.062	954.078	1056.28	1107.53
ENST00000340342	ENSG00000135047	CTSL	1505.78	723.684	1072.34	1246.27	755.619	1518.3	1798.34	978.729	1128.57	1569.89	1095.4	1517.93
ENST00000559596	ENSG00000137804	NUSAP1	1060.87	814.693	916.771	1298.29	797.704	1142.11	1667.21	1499.57	1086.05	2084.52	1396.64	1747.03
ENST00000372393	ENSG00000130707	ASS1	950.671	3946.27	2503.06	1415.33	3783.83	3666.97	822.991	2795.06	2322.65	1405.1	3097.11	3685.21
ENST00000381843	ENSG00000113569	NUP155	1006.59	905.702	1177.91	811.703	834.05	744.464	1340.01	1275.19	1335.44	1163.69	1191.9	1028.82
ENST00000227266	ENSG00000109861	CTSC	1055.94	1115.13	1162.63	735.843	899.09	805.467	1512.35	1488.4	1241.2	1152.12	1217.98	924.816
ENST00000436399	ENSG00000110958	PTGES3	1014.82	979.166	913.992	924.409	829.268	868.73	2545.15	2268.13	2112.33	1882.14	2242.96	1779.36
ENST00000617874	ENSG00000167085	PHB	1861.04	2292.76	2100.24	1839.06	2103.3	1856.08	1047.78	1229.5	1261.88	972.871	1255.8	924.816
ENST00000328923	ENSG00000182199	SHMT2	1525.51	2097.59	1629.35	1764.29	1946.44	1294.62	967.857	1291.43	1153.85	1142	1322.3	923.41
ENST00000352480	ENSG00000130707	ASS1	948.203	3953.95	2501.67	1416.42	3784.79	3669.22	820.493	2796.08	2314.6	1406.54	3085.38	3683.8
ENST00000314606	ENSG00000179115	FARSA	1260.71	1466.01	1358.49	1257.11	1484.46	1309.31	1062.77	1346.26	1144.66	1055.27	1073.23	922.005
ENST00000265304	ENSG00000106028	SSBP1	920.243	1111.84	1008.45	746.68	787.182	739.945	1693.44	1820.4	1710.09	1201.27	1361.43	1045.69
ENST00000532219	ENSG00000254996	ANKHD1-EIF4EBP3	1187.52	936.403	1208.47	1132.48	1038.74	970.401	1097.74	1084.32	990.659	1033.58	962.387	920.599
ENST00000257497	ENSG00000135046	ANXA1	1599.53	717.105	1345.99	1873.74	1538.02	2559.87	2617.58	955.378	1926.15	3021.25	2168.63	3889
ENST00000348035	ENSG00000136238	RAC1	874.189	957.237	908.436	1105.39	1204.21	1233.62	1116.47	1030.51	1065.36	967.088	1317.09	1033.04
ENST00000379160	ENSG00000132646	PCNA	1046.89	994.517	1032.06	832.293	847.441	889.064	1413.7	1484.34	1292.91	945.405	1231.02	1156.72
ENST00000264933	ENSG00000249915	PDCD6	1180.11	1051.53	907.047	1239.77	1034.91	1115	860.456	886.339	872.285	956.969	1009.33	951.52
ENST00000360184	ENSG00000197102	DYNC1H1	3938.38	1845.39	3560.13	3109.18	2021.04	2723.68	1226.37	1064.01	952.733	1189.71	1142.35	917.788
ENST00000374518	ENSG00000165733	BMS1	1431.76	1217.11	1571.01	1416.42	1273.07	1284.45	1039.04	1025.43	979.166	1075.51	1139.74	917.788
ENST00000481508	ENSG00000106028	SSBP1	921.887	1112.94	1009.84	746.68	790.052	737.686	1680.95	1803.14	1698.6	1192.6	1347.08	1040.07
ENST00000538136	ENSG00000116062	MSH6	1186.69	1341.01	1227.92	837.712	1080.82	772.706	1526.09	1447.79	1325.09	942.513	1309.26	948.709
ENST00000360839	ENSG00000131503	ANKHD1	1167.78	937.5	1189.02	1114.06	1019.61	957.975	1093.99	1075.18	989.51	1055.27	974.124	914.977
ENST00000422453	ENSG00000169714	CNBP	789.484	946.272	904.269	764.019	901.96	926.344	1407.45	1428.5	1705.5	1454.25	1504.87	1586.8
ENST00000447066	ENSG00000090863	GLG1	957.25	713.816	944.551	886.479	801.53	815.634	1203.89	994.973	809.076	1181.03	1030.2	943.087
ENST00000319006	ENSG00000177156	TALDO1	931.756	1097.59	1040.4	831.209	853.179	936.511	1071.51	1056.91	1161.9	939.622	850.239	1017.58
ENST00000373548	ENSG00000116478	HDAC1	749.188	777.412	902.88	749.931	812.051	886.805	1137.7	1033.55	1094.09	1089.96	1053.67	1113.15
ENST00000635567	ENSG00000282986	EIF3K	1011.53	1248.9	1459.89	884.311	1150.64	1293.49	929.143	1154.37	1257.29	939.622	1086.27	1065.37
ENST00000354618	ENSG00000054118	THRAP3	1233.57	964.912	1216.8	1264.7	1046.39	733.167	1677.2	1858.98	1506.67	1749.14	1819.15	1408.31
ENST00000422840	ENSG00000090863	GLG1	954.783	711.623	934.828	900.567	804.399	813.375	1192.65	1000.05	813.673	1194.04	1040.63	947.304
ENST00000348419	ENSG00000064666	CNN2	773.859	785.088	900.102	1059.87	1318.98	2069.59	814.249	786.841	963.077	1235.96	1244.06	1692.22
ENST00000612630	ENSG00000276043	UHRF1	1152.98	1058.11	1045.95	1125.98	1343.85	1185.04	902.917	1128.99	929.748	936.731	1111.05	1010.55
ENST00000240304	ENSG00000108848	LUC7L3	1018.11	879.386	995.946	757.517	685.796	906.009	1281.32	1384.84	1420.48	933.84	1070.62	1494.04
ENST00000264036	ENSG00000076706	MCAM	1643.11	1247.81	1132.07	1357.89	1153.51	1867.37	1096.49	1079.24	742.42	1308.24	1010.64	1197.48
ENST00000469141	ENSG00000054118	THRAP3	1236.04	962.719	1216.8	1267.95	1045.43	729.778	1677.2	1859.99	1522.76	1760.71	1825.67	1408.31
ENST00000552789	ENSG00000111144	LTA4H	1015.64	1237.94	1097.35	1045.79	1111.43	1008.81	1025.3	1000.05	1088.35	954.078	1061.5	907.95
ENST00000265872	ENSG00000060339	CCAR1	1629.13	1438.6	1539.06	1375.23	1197.51	933.122	1313.79	1229.5	1150.41	1062.5	1142.35	906.544
ENST00000394609	ENSG00000115310	RTN4	777.149	833.333	895.935	927.66	1131.51	1325.12	1222.62	931.011	950.435	1189.71	1138.43	1184.83
ENST00000395510	ENSG00000151239	TWF1	895.571	844.298	895.935	769.438	758.488	863.081	1434.93	1085.33	1296.36	972.871	1090.18	923.41
ENST00000502976	ENSG00000169714	CNBP	790.307	940.789	895.935	766.187	902.916	912.787	1378.73	1387.89	1661.82	1434.01	1460.53	1536.21
ENST00000248342	ENSG00000178982	EIF3K	1012.35	1246.71	1461.28	882.144	1149.69	1291.23	917.903	1152.34	1260.73	930.949	1083.66	1061.15
ENST00000310144	ENSG00000087191	PSMC5	1495.09	1710.53	1698.8	1348.14	1442.37	1469.72	1396.21	1569.62	1537.7	1050.93	1245.37	905.139
ENST00000392006	ENSG00000105323	HNRNPUL1	2379.97	1932.02	2158.58	2155.51	1782.88	2076.37	1050.28	970.607	1026.29	1010.46	941.523	905.139
ENST00000392509	ENSG00000088986	DYNLL1	912.841	1015.35	894.546	1016.52	1036.82	1370.31	1965.69	2143.25	1822.72	2373.63	2366.85	2597.35
ENST00000435235	ENSG00000122545	SEPTIN7	970.408	756.579	894.546	1062.04	821.616	1060.78	1203.89	1136.1	1096.39	1228.74	1309.26	1576.97
ENST00000590247	ENSG00000105185	PDCD5	857.742	1157.89	927.883	942.832	1055.95	908.269	1050.28	1215.29	1541.15	941.068	1174.95	905.139
ENST00000323848	ENSG00000133226	SRRM1	977.809	737.938	893.157	976.427	882.83	899.231	1633.49	1602.11	1442.32	1312.58	1590.94	1481.39
ENST00000379143	ENSG00000132646	PCNA	1046.07	997.807	1032.06	832.293	845.528	889.064	1397.46	1477.23	1282.57	929.503	1229.72	1149.69
ENST00000242577	ENSG00000088986	DYNLL1	912.019	1015.35	891.768	1016.52	1039.69	1370.31	1976.93	2153.41	1825.02	2395.31	2378.58	2614.22
ENST00000531224	ENSG00000029363	BCLAF1	1338.01	911.184	1275.14	912.488	757.532	881.156	1517.35	1321.89	1273.38	928.058	1082.36	1023.2
ENST00000246957	ENSG00000126602	TRAP1	1758.25	2299.34	2153.02	1632.07	1953.13	1420.02	1171.42	1586.88	1337.73	1168.02	1379.68	900.922
ENST00000375812	ENSG00000087191	PSMC5	1490.97	1703.95	1689.08	1349.23	1435.68	1466.33	1394.96	1539.16	1519.32	1049.49	1237.54	900.922
ENST00000583313	ENSG00000265241	RBM8A	874.189	760.965	890.379	882.144	701.099	772.706	1622.25	1564.54	1564.14	1468.7	1405.76	1174.99
ENST00000367858	ENSG00000118515	SGK1	1080.61	974.78	1054.29	1246.27	1346.72	1425.67	977.848	832.529	735.524	1389.2	1476.18	1085.04
ENST00000648231	ENSG00000160710	ADAR	1177.65	1179.82	1473.78	1241.94	1329.51	1319.47	914.156	1007.16	1067.66	923.721	998.901	1017.58
ENST00000242285	ENSG00000122705	CLTA	1073.21	1032.89	886.212	1355.73	1011.96	1512.65	2069.34	1826.49	1762.96	2155.35	1687.44	2260.04
ENST00000261023	ENSG00000138448	ITGAV	1453.97	699.561	1190.41	1354.64	1102.82	1595.12	1868.28	1318.85	1090.64	2178.48	1836.1	1922.72
ENST00000333628	ENSG00000137267	TUBB2A	1097.88	808.114	886.212	1680.84	1055	1702.44	1171.42	1131.02	1284.87	1850.33	1187.99	1880.55
ENST00000396603	ENSG00000122705	CLTA	1074.03	1030.7	886.212	1348.14	1007.17	1517.17	2033.12	1776.74	1680.21	2081.62	1620.93	2185.54
ENST00000519065	ENSG00000196591	HDAC2	922.71	824.561	886.212	895.149	790.052	880.026	1223.87	1079.24	1048.12	1238.86	1263.62	1101.91
ENST00000527759	ENSG00000029363	BCLAF1	1334.72	903.509	1266.81	909.237	750.836	875.508	1487.38	1313.77	1261.88	922.275	1077.14	1016.17
ENST00000560747	ENSG00000137804	NUSAP1	1032.09	778.509	886.212	1257.11	775.705	1124.04	1624.75	1476.22	1078	2058.5	1387.51	1752.65
ENST00000271688	ENSG00000143418	CERS2	1372.55	1338.82	1236.25	1421.83	1593.49	1470.85	1074.01	1039.65	951.584	1097.19	1142.35	895.3
ENST00000298510	ENSG00000165672	PRDX3	777.149	1006.58	1119.57	690.326	1031.08	839.358	1087.75	1083.3	1207.87	1007.56	1156.69	1144.07
ENST00000615884	ENSG00000276043	UHRF1	1152.98	1059.21	1050.12	1125.98	1339.07	1188.43	865.451	1097.52	910.211	920.83	1112.35	997.901
ENST00000264639	ENSG00000108344	PSMD3	1763.18	1963.82	1659.91	1404.49	1535.15	1464.07	1321.28	1299.56	1219.36	1097.19	1079.75	893.895
ENST00000306846	ENSG00000172239	PAIP1	1385.71	1322.37	1126.52	1364.4	1036.82	939.9	1316.29	1141.17	1149.26	1209.94	1091.49	893.895
ENST00000528577	ENSG00000118515	SGK1	1083.9	971.491	1062.62	1259.28	1353.42	1426.8	966.608	817.3	730.927	1370.4	1497.05	1093.47
ENST00000649593	#N/A	#N/A	1178.47	1177.63	1469.61	1239.77	1324.72	1321.73	917.903	1011.22	1065.36	919.384	994.989	1017.58
ENST00000263367	ENSG00000105323	HNRNPUL1	2290.33	1884.87	2115.52	2048.22	1737.92	2017.62	1001.58	910.705	974.569	981.544	915.442	892.489
ENST00000340852	ENSG00000101294	HM13	1154.62	1065.79	882.044	1244.1	1162.12	1117.26	1581.04	1369.61	1026.29	1824.31	1596.15	1266.35
ENST00000353331	ENSG00000029363	BCLAF1	1276.33	875	1243.2	866.972	713.534	835.969	1441.17	1275.19	1240.05	917.939	1054.97	989.468
ENST00000368954	ENSG00000143418	CERS2	1372.55	1341.01	1237.64	1419.67	1595.41	1471.98	1074.01	1034.57	948.136	1091.41	1142.35	892.489
ENST00000449049	ENSG00000182199	SHMT2	1482.75	2041.67	1594.63	1725.27	1891.92	1259.6	926.645	1232.55	1109.03	1102.97	1274.05	892.489
ENST00000595090	ENSG00000183207	RUVBL2	1250.02	1259.87	1287.65	1241.94	1226.21	1185.04	793.018	837.605	972.271	1036.48	860.672	930.438
ENST00000470744	ENSG00000122705	CLTA	1055.11	1027.41	880.655	1322.13	1002.39	1494.58	1988.17	1757.45	1653.78	2078.73	1607.89	2134.95
ENST00000552783	ENSG00000050405	LIMA1	1046.07	838.816	1050.12	1369.82	1470.11	1993.9	791.769	786.841	974.569	1212.84	1362.73	2146.19
ENST00000228251	ENSG00000060138	YBX3	643.101	1171.05	919.549	685.992	1239.6	1038.18	865.451	1263.01	1281.42	945.405	1369.25	1461.71
ENST00000371123	ENSG00000102038	SMARCA1	556.751	980.263	1093.18	700.08	851.267	943.289	825.488	1194.98	1098.69	915.048	1287.1	1537.61
ENST00000374389	ENSG00000133226	SRRM1	958.894	717.105	879.266	961.255	861.788	876.637	1579.79	1549.32	1414.73	1279.33	1546.6	1449.07
ENST00000538576	ENSG00000155380	SLC16A1	871.722	694.079	987.612	834.461	817.79	1091.28	1345.01	1292.45	1237.75	1684.09	1776.11	1586.8
ENST00000256646	ENSG00000134250	NOTCH2	1248.37	692.982	1283.48	1348.14	915.351	1441.48	957.866	755.368	766.554	1316.92	1018.46	1086.45
ENST00000358278	ENSG00000140416	TPM1	1176.82	862.938	877.877	2489.29	1940.7	4312.02	1597.28	1279.25	1346.93	3242.42	2775.01	5966.33
ENST00000630362	ENSG00000281917	SLC16A1	871.722	692.982	987.612	833.377	819.703	1091.28	1343.76	1287.37	1233.15	1675.42	1776.11	1583.99
ENST00000260359	ENSG00000137804	NUSAP1	1027.15	786.184	876.488	1263.61	778.574	1115	1554.82	1430.53	1012.49	1987.66	1341.87	1662.7
ENST00000296543	ENSG00000164134	NAA15	745.076	691.886	994.557	765.103	719.272	723	1476.14	1310.73	1548.05	1299.57	1457.93	1728.76
ENST00000355257	#N/A	#N/A	756.589	996.71	876.488	822.54	1027.26	885.675	940.382	1090.41	1315.9	1058.16	1148.87	1037.26
ENST00000413996	ENSG00000118515	SGK1	1078.96	973.684	1052.9	1246.27	1349.59	1426.8	975.35	822.376	725.181	1363.18	1472.27	1070.99
ENST00000511689	ENSG00000113648	MACROH2A1	1384.06	1467.1	1380.71	1343.81	1339.07	1417.76	1105.23	1159.45	1143.51	997.445	976.732	886.867
ENST00000628110	ENSG00000281917	SLC16A1	872.545	691.886	986.223	832.293	817.79	1092.41	1350	1294.48	1233.15	1685.54	1777.42	1585.4
ENST00000648674	ENSG00000100138	SNU13	758.234	1002.19	876.488	825.791	1029.17	887.934	955.368	1098.53	1321.64	1062.5	1154.08	1037.26
ENST00000369626	ENSG00000155380	SLC16A1	868.433	690.789	984.834	831.209	814.92	1089.02	1341.26	1268.08	1221.66	1652.29	1761.77	1550.26
ENST00000414700	ENSG00000182199	SHMT2	1486.04	2044.96	1596.01	1726.36	1890	1259.6	931.64	1234.58	1100.99	1101.53	1263.62	885.462
ENST00000446327	ENSG00000115875	SRSF7	703.134	802.631	936.217	731.508	817.79	873.248	1093.99	1154.37	1338.88	1105.86	1334.04	885.462
ENST00000557487	ENSG00000182199	SHMT2	1389	1952.85	1477.95	1628.82	1802.96	1173.75	932.889	1234.58	1099.84	1092.85	1280.58	885.462
ENST00000263239	ENSG00000088205	DDX18	917.775	927.631	1170.97	817.121	872.309	709.444	1447.41	1416.31	1398.64	1137.67	1197.12	1021.79
ENST00000361804	ENSG00000108055	SMC3	1370.08	1074.56	1195.97	1130.31	781.444	708.314	1551.07	1205.14	1087.2	1311.13	1001.51	933.249
ENST00000333395	ENSG00000182944	EWSR1	1446.57	1631.58	1466.83	1648.33	1669.06	1766.83	781.779	983.805	868.838	997.445	1177.56	924.816
ENST00000376395	ENSG00000135018	UBQLN1	1037.02	686.403	1019.56	1092.38	745.097	1139.85	1133.95	776.688	1121.67	1081.29	884.145	1086.45
ENST00000553474	ENSG00000182199	SHMT2	1481.93	2039.47	1584.9	1720.94	1889.05	1256.21	919.152	1224.43	1091.79	1092.85	1259.71	879.84
ENST00000301587	ENSG00000167863	ATP5PD	856.097	1122.81	868.154	814.954	1044.48	790.781	1718.41	1764.55	1575.63	1928.39	1969.11	1862.28
ENST00000356142	ENSG00000136238	RAC1	844.584	926.535	868.154	1078.3	1128.65	1195.21	1074.01	988.882	1029.73	938.177	1288.4	1002.12
ENST00000595018	ENSG00000105323	HNRNPUL1	2290.33	1881.58	2116.91	2046.05	1731.23	2013.1	991.585	898.522	966.524	969.979	903.705	877.029
ENST00000246548	ENSG00000126261	UBA2	1498.38	1661.18	1525.17	1445.68	1647.06	1251.69	1046.53	1074.17	858.494	936.731	1208.85	875.623
ENST00000301364	ENSG00000167721	TSR1	1251.66	1267.54	1483.5	1244.1	1322.81	936.511	1247.6	1179.75	1142.36	1253.31	1279.27	875.623
ENST00000237500	ENSG00000118680	MYL12B	934.223	851.973	863.987	1072.88	1045.43	1166.97	2563.88	1979.79	1852.6	3105.09	2619.83	2888.29
ENST00000304332	ENSG00000113648	MACROH2A1	1375.02	1469.3	1389.05	1357.89	1345.77	1432.44	1096.49	1162.49	1151.55	988.772	962.387	874.218
ENST00000327044	ENSG00000188976	NOC2L	1345.41	1281.8	1377.93	1077.21	1128.65	989.606	776.783	892.43	975.719	939.622	888.057	893.895
ENST00000371121	ENSG00000102038	SMARCA1	563.33	975.877	1090.4	698.996	853.179	945.548	825.488	1184.83	1089.49	899.146	1267.53	1534.8
ENST00000400175	ENSG00000118680	MYL12B	935.868	851.973	863.987	1070.71	1047.34	1168.1	2523.92	1907.71	1835.36	3051.6	2574.19	2862.99
ENST00000596073	ENSG00000099797	TECR	1184.23	1336.62	1043.17	1295.04	1369.68	1597.38	932.889	1063	714.837	1136.22	1137.13	1031.63
ENST00000356577	ENSG00000159140	SON	1594.59	1282.89	1701.58	1598.48	1487.33	1294.62	914.156	859.941	835.509	1037.92	1017.16	872.812
ENST00000538171	ENSG00000126602	TRAP1	1631.6	2195.17	1998.84	1526.95	1832.61	1339.81	1141.45	1517.84	1280.27	1115.98	1300.14	872.812
ENST00000372755	ENSG00000035403	VCL	1054.29	679.824	1255.7	1379.57	1567.67	2791.46	905.415	842.682	998.704	1301.02	1399.24	1991.59
ENST00000398174	ENSG00000101294	HM13	1140.64	1046.05	861.209	1232.18	1144.91	1102.57	1558.56	1373.67	1009.05	1814.19	1572.68	1257.92
ENST00000593587	ENSG00000105323	HNRNPUL1	2275.52	1868.42	2114.13	2029.8	1725.49	1999.55	996.58	896.491	967.674	962.751	901.097	871.407
ENST00000261973	ENSG00000119707	RBM25	921.065	678.728	993.168	960.172	769.009	924.084	1459.9	1358.44	1505.53	1329.93	1375.77	1735.79
ENST00000566405	ENSG00000131143	COX4I1	922.71	1299.34	955.664	1021.94	1206.12	1174.87	771.788	1101.58	940.092	971.425	1182.77	1187.64
ENST00000211998	ENSG00000035403	VCL	1054.29	676.535	1254.31	1381.74	1560.97	2791.46	915.405	861.972	1019.39	1302.46	1401.85	2005.64
ENST00000252593	ENSG00000130303	BST2	766.458	882.675	962.609	668.652	637.015	911.658	961.613	1009.19	1320.5	988.772	1068.02	1106.12
ENST00000225726	ENSG00000108588	CCDC47	840.472	679.824	895.935	791.112	765.183	850.655	924.147	891.415	763.106	932.394	1035.41	865.785
ENST00000259818	ENSG00000137285	TUBB2B	1050.18	755.482	855.653	1528.04	939.263	1583.82	1619.76	1555.41	1838.81	2356.28	1615.72	2446.97
ENST00000371122	ENSG00000102038	SMARCA1	541.126	939.693	1045.95	681.657	821.616	915.047	817.995	1186.86	1088.35	890.473	1237.54	1513.72
ENST00000157812	ENSG00000013275	PSMC4	1057.58	1222.59	1187.63	891.897	975.609	918.436	1084	1224.43	1227.41	996	971.516	864.379
ENST00000457167	ENSG00000168259	DNAJC7	970.408	978.07	1036.23	972.092	863.701	915.047	1072.76	945.225	946.987	935.286	944.131	864.379
ENST00000354926	ENSG00000146963	LUC7L2	854.452	801.535	945.941	704.415	587.278	737.686	1448.66	1618.35	1529.66	1100.08	1190.6	1259.32
ENST00000373635	ENSG00000173692	PSMD1	1322.39	1153.51	1368.21	868.056	782.4	828.061	1468.64	1256.92	1289.47	900.592	914.138	862.974
ENST00000451728	ENSG00000169714	CNBP	760.701	900.219	852.874	729.34	855.092	877.767	1372.48	1360.47	1622.75	1400.76	1437.06	1539.02
ENST00000505658	ENSG00000108848	LUC7L3	1026.33	882.675	1004.28	757.517	690.578	913.917	1236.36	1325.95	1328.54	887.582	1021.07	1395.66
ENST00000349139	ENSG00000065183	WDR3	1020.57	776.316	1464.05	873.474	886.656	824.672	1126.46	1078.23	1358.42	893.364	932.394	861.568
ENST00000433736	ENSG00000138448	ITGAV	1414.49	672.149	1148.74	1313.46	1068.39	1544.28	1812.08	1251.84	1021.69	2093.19	1770.9	1852.44
ENST00000513532	ENSG00000113569	NUP155	956.427	833.333	1116.79	755.349	786.226	691.369	1297.55	1248.79	1307.85	1139.11	1142.35	1006.33
ENST00000568794	ENSG00000131143	COX4I1	789.484	1089.91	850.096	874.558	1017.69	1043.83	809.253	1045.74	1018.24	958.415	1176.25	1111.75
ENST00000441626	ENSG00000169714	CNBP	759.056	896.93	848.707	731.508	851.267	873.248	1345.01	1362.5	1595.17	1381.97	1418.8	1515.12
ENST00000496455	ENSG00000163655	GMPS	876.656	967.105	1068.18	718.503	816.833	797.559	1186.41	1073.15	1100.99	883.245	972.82	916.383
ENST00000507110	ENSG00000112996	MRPS30	692.443	760.965	927.883	690.326	690.578	809.986	926.645	861.972	918.256	883.245	839.807	962.764
ENST00000469257	ENSG00000173812	EIF1	1222.06	1350.88	870.932	1290.7	1452.89	689.109	5513.66	4766.74	3697.16	5458.48	6039.05	2451.18
ENST00000054950	ENSG00000049449	RCN1	991.79	986.842	1604.35	842.047	782.4	1564.62	977.848	1028.48	1209.02	880.354	835.895	1409.71
ENST00000216714	ENSG00000100823	APEX1	1075.67	1264.25	927.883	993.767	958.392	784.003	1391.22	1471.14	1002.15	1491.83	1383.6	855.946
ENST00000383801	ENSG00000157020	SEC13	817.445	876.096	882.044	659.982	806.312	843.876	839.226	986.851	1018.24	890.473	894.577	954.331
ENST00000432169	ENSG00000023228	NDUFS1	1107.75	1280.7	1144.57	1105.39	1135.34	994.125	1098.99	1165.54	796.435	1117.43	1321	854.541
ENST00000437604	ENSG00000091140	DLD	824.024	1017.54	905.658	730.424	866.57	686.85	1205.14	1339.15	1091.79	1033.58	1144.95	1027.42
ENST00000475719	ENSG00000118515	SGK1	937.513	844.298	902.88	1020.86	1178.38	1204.25	900.419	747.245	698.748	1302.46	1373.16	1003.52
ENST00000268379	ENSG00000140740	UQCRC2	1083.9	1532.89	1423.77	1006.77	1500.72	1190.69	827.986	1165.54	1172.24	877.463	1233.63	957.142
ENST00000271308	ENSG00000143106	PSMA5	1138.17	1157.89	1771.03	1039.28	1099.95	1360.14	1142.7	957.408	1490.59	877.463	975.428	1142.67
ENST00000320857	ENSG00000180879	SSR4	944.914	1099.78	843.151	1028.45	1100.91	1323.99	896.673	950.301	809.076	1084.18	1082.36	1211.54
ENST00000337354	ENSG00000157020	SEC13	814.156	877.193	886.212	657.815	805.356	840.487	811.751	963.5	1010.2	880.354	884.145	951.52
ENST00000555414	ENSG00000100823	APEX1	1076.49	1265.35	932.05	998.102	962.218	785.133	1374.98	1463.02	1002.15	1487.49	1379.68	853.135
ENST00000629691	ENSG00000281221	PSMC4	1060.05	1220.39	1189.02	887.563	977.522	920.695	1072.76	1209.2	1210.17	980.098	944.131	853.135
ENST00000370086	ENSG00000180879	SSR4	940.802	1099.78	841.762	1032.78	1106.65	1321.73	900.419	951.316	803.33	1088.52	1079.75	1217.16
ENST00000541170	ENSG00000146963	LUC7L2	838.005	789.474	940.384	690.326	579.626	728.648	1391.22	1552.36	1454.96	1052.38	1133.22	1205.91
ENST00000619796	ENSG00000146963	LUC7L2	834.715	787.281	941.773	693.578	579.626	732.037	1391.22	1561.5	1446.91	1052.38	1129.31	1218.56
ENST00000446936	ENSG00000169714	CNBP	758.234	890.351	840.373	733.675	851.267	863.081	1327.53	1334.08	1556.09	1363.18	1396.64	1491.23
ENST00000245838	ENSG00000125676	THOC2	962.184	662.281	944.551	1000.27	822.572	802.078	1157.68	1027.46	950.435	1042.26	1150.17	1031.63
ENST00000260731	ENSG00000138160	KIF11	840.472	674.342	838.984	945	581.539	744.464	1163.93	970.607	909.062	1156.46	910.226	1006.33
ENST00000321265	ENSG00000090273	NUDC	1211.36	1211.62	1175.13	1237.6	1174.56	1048.35	967.857	1051.83	884.927	980.098	997.597	848.919
ENST00000338972	ENSG00000172239	PAIP1	1346.24	1268.64	1109.85	1298.29	997.608	917.306	1246.35	1091.42	1091.79	1143.45	1057.58	848.919
ENST00000370087	ENSG00000180879	SSR4	943.269	1100.88	838.984	1033.86	1105.69	1322.86	885.433	943.194	806.778	1075.51	1069.32	1212.94
ENST00000507528	ENSG00000249915	PDCD6	1086.36	946.272	838.984	1133.57	962.218	1013.33	849.216	879.232	847.002	948.296	996.293	940.276
ENST00000266735	ENSG00000139343	SNRPF	875.834	748.903	888.99	931.995	679.1	681.201	2658.8	2759.53	2501.93	2448.8	2675.91	2141.97
ENST00000350697	ENSG00000157020	SEC13	812.511	871.71	879.266	653.48	799.617	839.358	803.009	959.439	1025.14	874.572	880.232	950.114
ENST00000263168	ENSG00000116489	CAPZA1	871.722	660.088	900.102	907.069	735.533	1035.92	1904.49	1307.68	1642.29	1824.31	1517.91	1605.08
ENST00000369799	ENSG00000168710	AHCYL1	871.722	660.088	951.497	866.972	709.708	1068.68	955.368	856.896	983.763	1101.53	856.76	1006.33
ENST00000436644	ENSG00000172239	PAIP1	1361.86	1302.63	1125.13	1322.13	1021.52	925.214	1272.58	1098.53	1105.58	1150.68	1061.5	846.108
ENST00000374907	ENSG00000138448	ITGAV	1393.93	657.895	1134.85	1284.2	1044.48	1529.6	1798.34	1265.04	1012.49	2126.44	1761.77	1866.5
ENST00000440410	ENSG00000091140	DLD	837.182	1058.11	948.719	761.852	885.7	677.812	1287.56	1420.38	1179.14	1085.63	1210.16	1090.66
ENST00000548315	ENSG00000151239	TWF1	839.649	796.052	833.428	728.257	716.403	798.689	1434.93	1080.26	1287.17	965.643	1088.88	914.977
ENST00000621592	ENSG00000136997	MYC	1073.21	1320.18	1762.7	805.2	1011.96	1095.8	1162.68	1373.67	1573.33	867.344	1002.81	969.791
ENST00000392541	ENSG00000154518	ATP5MC3	712.181	1027.41	962.609	649.145	937.35	748.983	1178.91	1336.11	1337.73	1016.24	1206.24	1026.01
ENST00000420826	ENSG00000188612	SUMO2	751.655	655.702	862.598	760.768	617.886	894.712	1694.69	1595	2015.8	1863.34	1859.57	1881.96
ENST00000559345	ENSG00000185787	MORF4L1	1339.66	1276.32	1318.2	1109.72	1161.17	1113.87	1240.11	1181.78	1474.5	864.453	1039.33	1148.29
ENST00000284727	ENSG00000154518	ATP5MC3	713.003	1030.7	966.776	646.978	939.263	748.983	1246.35	1397.02	1368.76	1033.58	1228.41	1041.47
ENST00000405677	ENSG00000100029	PES1	995.902	1095.39	1065.4	896.232	1019.61	822.412	860.456	1042.69	876.882	1030.69	937.611	839.08
ENST00000372621	#N/A	#N/A	875.834	869.517	1082.07	976.427	867.527	1047.22	789.272	750.291	841.256	861.561	829.375	841.891
ENST00000313860	ENSG00000064042	LIMCH1	1129.13	779.605	968.165	1357.89	1212.82	1618.84	743.064	712.726	720.584	1170.91	880.232	1260.73
ENST00000462990	ENSG00000105568	PPP2R1A	1157.91	1614.03	1247.36	1107.56	1559.06	1242.66	1045.29	1030.51	834.36	961.306	957.171	836.269
ENST00000378460	ENSG00000030066	NUP160	990.967	976.973	1048.73	1202.92	1244.38	811.115	985.341	976.698	863.091	1288.01	1285.79	834.864
ENST00000415136	ENSG00000244038	DDOST	1657.92	1608.55	1434.88	1512.87	1466.28	1518.3	1246.35	1067.06	924.002	1192.6	1018.46	834.864
ENST00000592558	ENSG00000178982	EIF3K	879.946	1061.4	1251.53	756.433	963.175	1131.95	839.226	1058.94	1135.47	858.67	974.124	941.682
ENST00000354858	ENSG00000004455	AK2	1023.04	1121.71	1341.82	895.149	1033	1096.93	1024.06	1187.88	1465.3	857.225	1045.85	1160.94
ENST00000379607	ENSG00000173674	EIF1AX	721.227	653.509	832.039	721.754	693.447	669.905	3152.09	3103.71	3193.78	2544.21	2954.97	2726.66
ENST00000419275	ENSG00000236334	PPIAL4G	626.653	1226.97	847.318	642.643	1173.6	809.986	3439.33	3912.89	3463.86	2849.22	3415.3	3484.22
ENST00000634491	ENSG00000282986	EIF3K	879.124	1067.98	1250.14	755.349	962.218	1134.21	836.728	1055.89	1134.32	857.225	974.124	940.276
ENST00000371649	ENSG00000107223	EDF1	1320.74	995.614	973.721	1318.88	738.402	1229.1	1188.9	1125.94	1303.26	1186.82	770.692	1101.91
ENST00000402281	ENSG00000100029	PES1	994.257	1096.49	1065.4	900.567	1015.78	817.894	876.691	1050.81	868.838	1045.15	945.435	830.647
ENST00000426766	ENSG00000237889	DDX39B	1076.49	1141.45	1212.64	1085.88	1298.9	942.159	1046.53	979.744	1063.06	1102.97	1114.96	830.647
ENST00000458587	ENSG00000185825	BCAP31	1147.22	1129.39	993.168	1031.7	1077	807.726	1268.83	1289.4	849.3	1290.9	1122.79	830.647
ENST00000557016	ENSG00000100632	ERH	721.227	808.114	820.926	705.498	778.574	761.409	1427.43	1192.95	1369.91	1409.43	1524.43	1383.01
ENST00000168216	ENSG00000072506	HSD17B10	906.262	1125	957.053	779.191	1021.52	830.32	974.101	1021.37	909.062	852.888	854.151	907.95
ENST00000265758	ENSG00000071462	BUD23	1061.69	1050.44	880.655	927.66	990.912	935.381	864.203	974.668	853.897	928.058	929.786	829.242
ENST00000357394	ENSG00000125991	ERGIC3	1092.12	1313.6	1126.52	1209.43	1439.5	1248.3	1071.51	1078.23	721.733	1191.15	1082.36	829.242
ENST00000619747	ENSG00000104341	LAPTM4B	745.898	986.842	818.148	795.447	1063.6	903.75	1075.26	1162.49	849.3	1049.49	1232.33	886.867
ENST00000258962	ENSG00000136450	SRSF1	842.939	983.552	1068.18	707.666	875.179	872.119	1271.33	1421.39	1485.99	849.997	987.164	1018.98
ENST00000348547	ENSG00000125991	ERGIC3	1199.85	1433.11	1204.3	1347.06	1550.45	1459.56	1080.25	1077.21	719.434	1186.82	1091.49	826.431
ENST00000371648	ENSG00000107223	EDF1	1296.89	972.588	963.998	1299.37	713.534	1208.77	1151.44	1116.81	1280.27	1159.35	764.172	1099.1
ENST00000373449	ENSG00000004455	AK2	1023.04	1119.52	1341.82	898.4	1019.61	1095.8	1022.81	1184.83	1488.29	847.106	1068.02	1155.32
ENST00000203407	ENSG00000010256	UQCRC1	1523.87	2010.96	1366.82	1563.8	1996.17	1481.02	939.133	1077.21	859.644	1009.01	1075.84	822.214
ENST00000230640	ENSG00000039123	MTREX	903.795	960.526	1130.68	764.019	746.054	660.867	1280.07	1401.09	1222.81	1014.79	1135.83	919.194
ENST00000483273	ENSG00000233954	UQCRHL	796.063	927.631	812.592	799.782	913.438	952.326	1855.79	2143.25	1706.65	1918.28	2231.23	2044.99
ENST00000618441	ENSG00000015479	MATR3	830.603	691.886	851.485	640.476	683.883	660.867	1027.8	1228.49	1240.05	906.374	1071.93	1037.26
ENST00000268182	ENSG00000140575	IQGAP1	2586.38	1797.15	2775.31	2455.7	2201.82	2785.81	1019.06	926.95	905.614	1078.4	761.564	1177.8
ENST00000312469	ENSG00000113648	MACROH2A1	1212.19	1254.39	1214.03	1206.17	1200.38	1239.27	969.106	1043.71	1059.61	916.493	878.928	820.809
ENST00000639558	#N/A	#N/A	1093.76	1547.15	1451.55	1016.52	1512.19	1203.12	815.497	1144.22	1151.55	844.215	1216.68	948.709
ENST00000261868	ENSG00000104131	EIF3J	844.584	794.956	809.814	872.391	872.309	803.208	2436.5	2759.53	2176.69	2320.14	2585.93	2310.63
ENST00000300278	ENSG00000159140	SON	1428.47	1137.06	1543.23	1450.01	1360.11	1187.3	896.673	825.422	798.733	977.207	972.82	819.403
ENST00000360467	ENSG00000134871	COL4A2	6896.47	2472.59	2180.8	9348.13	5869.91	5385.22	2013.14	1038.63	670.016	4948.2	3029.3	2536.92
ENST00000555133	ENSG00000100591	AHSA1	1024.68	1187.5	1102.9	1090.22	1131.51	991.865	1022.81	1033.55	1104.44	948.296	1101.92	819.403
ENST00000377843	ENSG00000113712	CSNK1A1	1030.44	876.096	808.425	1068.54	1004.3	917.306	1032.8	917.812	1043.52	1147.78	1211.46	1370.36
ENST00000423497	ENSG00000071462	BUD23	1007.41	973.684	830.65	863.721	926.828	899.231	879.189	984.821	855.047	922.275	941.523	817.998
ENST00000558502	ENSG00000185787	MORF4L1	1302.65	1218.2	1272.37	1085.88	1120.04	1093.54	1206.39	1164.53	1441.17	841.323	1015.85	1106.12
ENST00000371142	ENSG00000077147	TM9SF3	944.914	637.061	808.425	865.888	726.924	734.297	1468.64	1199.04	1048.12	1087.07	1066.71	875.623
ENST00000422567	ENSG00000224398	CSNK2B	1050.18	1028.51	926.494	1025.19	1020.56	1024.63	1025.3	946.24	853.897	912.156	935.002	816.592
ENST00000507754	ENSG00000186010	NDUFA13	823.202	1072.37	807.036	892.981	916.307	830.32	880.438	1055.89	869.987	945.405	1103.22	872.812
ENST00000258341	ENSG00000135862	LAMC1	1753.31	1305.92	1762.7	1882.41	1522.71	2191.59	961.613	906.644	666.569	1353.06	1185.38	1130.02
ENST00000300648	ENSG00000089154	GCN1	1740.15	1794.96	1832.15	1584.39	1939.74	1310.44	925.396	1149.3	964.226	962.751	1056.28	815.187
ENST00000355857	ENSG00000155368	DBI	708.891	743.421	805.647	753.182	693.447	1110.48	1087.75	1146.25	1129.72	1270.66	1216.68	1418.14
ENST00000257468	ENSG00000135018	UBQLN1	939.98	634.868	947.33	998.102	682.926	1032.53	1079	740.138	1059.61	1026.36	833.287	1027.42
ENST00000452985	ENSG00000228875	CSNK2B	1084.72	1057.02	958.442	1055.54	1049.26	1059.65	1025.3	946.24	858.494	915.048	944.131	813.781
ENST00000311521	ENSG00000155368	DBI	710.536	741.228	802.869	753.182	690.578	1111.61	1085.25	1144.22	1114.78	1264.88	1214.07	1406.9
ENST00000383433	ENSG00000206406	CSNK2B	1084.72	1061.4	959.831	1052.29	1049.26	1059.65	1019.06	942.179	856.196	917.939	938.915	812.376
ENST00000630669	ENSG00000280682	HYOU1	1674.36	1434.21	1577.96	1558.38	1291.25	1284.45	1014.06	1086.35	789.539	1201.27	1066.71	812.376
ENST00000338631	ENSG00000100813	ACIN1	772.214	790.57	834.817	790.028	727.881	747.853	861.705	803.086	812.524	834.096	769.388	889.678
ENST00000393103	ENSG00000155368	DBI	703.957	736.842	801.48	748.847	682.926	1103.7	1066.52	1130.01	1097.54	1250.42	1187.99	1371.76
ENST00000005386	ENSG00000005175	RPAP3	731.095	668.86	919.549	689.243	589.191	804.337	1030.3	904.614	889.524	832.65	795.469	983.846
ENST00000454382	ENSG00000232960	CSNK2B	1080.61	1057.02	957.053	1046.87	1049.26	1059.65	1007.82	933.041	852.748	900.592	929.786	809.565
ENST00000535617	ENSG00000155368	DBI	701.49	736.842	800.091	752.098	682.926	1103.7	1065.27	1132.04	1109.03	1247.53	1193.2	1384.41
ENST00000261700	ENSG00000087302	RTRAF	867.61	735.745	798.702	791.112	739.358	734.297	1337.52	1130.01	1125.12	1131.88	1114.96	1144.07
ENST00000492989	ENSG00000121774	KHDRBS1	710.536	709.43	797.313	827.958	747.01	808.856	800.511	858.926	1005.6	1035.03	1040.63	1069.58
ENST00000254322	ENSG00000132002	DNAJB1	783.728	891.447	883.433	1043.62	929.698	1028.02	781.779	923.904	933.196	902.037	863.28	805.349
ENST00000321562	ENSG00000141756	FKBP10	1591.3	1682.02	1458.5	1839.06	1996.17	1747.63	831.733	990.912	658.524	1413.77	1245.37	985.252
ENST00000375882	ENSG00000204435	CSNK2B	1082.25	1062.5	951.497	1052.29	1050.21	1059.65	1020.31	940.148	847.002	916.493	935.002	805.349
ENST00000467905	ENSG00000004455	AK2	1002.48	1081.14	1290.42	886.479	995.695	1085.63	1000.33	1160.46	1451.51	828.313	1015.85	1120.18
ENST00000543719	ENSG00000060339	CCAR1	1569.1	1379.39	1476.56	1326.47	1155.43	899.231	1233.86	1166.56	1032.03	985.881	1075.84	805.349
ENST00000617285	ENSG00000149428	HYOU1	1672.72	1433.11	1580.73	1555.13	1294.12	1285.58	1024.06	1082.29	794.136	1196.93	1057.58	805.349
ENST00000422781	ENSG00000067560	RHOA	690.799	833.333	794.534	771.605	841.702	875.508	1720.91	1791.97	1652.63	1733.24	1825.67	1793.41
ENST00000256682	ENSG00000134287	ARF3	764.813	830.044	793.145	866.972	794.834	1018.98	1067.76	1438.65	1158.45	1208.5	1137.13	999.307
ENST00000359172	ENSG00000168710	AHCYL1	828.958	626.096	902.88	821.456	669.535	1004.29	906.663	809.177	932.047	1043.7	809.814	959.953
ENST00000535757	ENSG00000155368	DBI	700.667	737.938	793.145	739.094	684.839	1090.15	1060.27	1125.94	1099.84	1251.87	1201.03	1381.6
ENST00000356634	ENSG00000004487	KDM1A	741.786	777.412	844.54	747.763	751.793	819.023	813	793.948	776.897	847.106	757.652	801.132
ENST00000530028	ENSG00000255302	EID1	820.735	709.43	791.756	866.972	797.704	1015.59	962.862	1018.32	1078	1363.18	1341.87	1323.98
ENST00000620879	ENSG00000263001	GTF2I	2372.56	2370.61	2704.47	2079.65	2044.95	1745.37	1035.29	1177.72	1043.52	823.977	906.313	854.541
ENST00000296277	ENSG00000163923	RPL39L	816.623	1077.85	790.367	775.94	1015.78	931.992	2904.82	2637.69	3302.96	3019.8	2947.15	3770.94
ENST00000345046	ENSG00000185825	BCAP31	1122.55	1098.68	963.998	1004.6	1036.82	773.836	1215.13	1260.98	796.435	1240.3	1066.71	798.321
ENST00000352171	ENSG00000078618	NRDC	1813.35	1808.11	1957.17	1580.06	1648.97	1412.11	1116.47	1078.23	964.226	863.007	958.475	798.321
ENST00000389054	ENSG00000131504	DIAPH1	1409.56	1309.21	1894.66	1508.53	1580.1	2218.71	890.428	922.889	864.241	821.085	915.442	999.307
ENST00000393614	ENSG00000168710	AHCYL1	828.136	622.807	902.88	820.372	668.579	1004.29	910.41	810.193	932.047	1050.93	812.422	955.736
ENST00000253003	ENSG00000130706	ADRM1	1972.89	2052.63	1832.15	1457.6	1473.93	1429.05	1190.15	1365.55	1303.26	939.622	942.827	796.916
ENST00000357481	ENSG00000100813	ACIN1	762.346	792.763	830.65	793.279	721.185	739.945	846.719	800.04	809.076	819.64	764.172	891.084
ENST00000415148	ENSG00000026508	CD44	1800.19	621.71	957.053	2052.56	1239.6	2266.15	1973.18	895.476	1160.75	3119.55	1913.04	2168.68
ENST00000271628	ENSG00000143368	SF3B4	1119.26	1131.58	994.557	1104.31	1276.9	1270.9	791.769	905.629	796.435	818.194	914.138	810.971
ENST00000344034	ENSG00000115241	PPM1G	1444.1	1250	1358.49	1374.15	1227.16	1443.74	889.18	922.889	768.852	897.701	938.915	795.51
ENST00000356183	ENSG00000077235	GTF3C1	1111.86	964.912	1277.92	1055.54	1053.08	974.92	706.848	859.941	822.867	832.65	834.591	912.166
ENST00000397109	ENSG00000157020	SEC13	781.26	831.14	843.151	628.555	769.009	813.375	746.811	913.751	930.898	818.194	812.422	871.407
ENST00000261313	ENSG00000089220	PEBP1	812.511	919.956	784.811	725.005	911.525	873.248	1173.92	1476.22	1463	1133.33	1354.91	1224.19
ENST00000389044	ENSG00000153827	TRIP12	1273.87	923.245	1186.25	1355.73	1189.86	1032.53	822.991	693.436	656.225	923.721	912.834	794.105
ENST00000533432	ENSG00000159176	CSRP1	862.676	684.21	784.811	1298.29	1325.68	1982.6	1389.97	981.775	1199.82	2281.11	1577.9	2548.16
ENST00000598441	ENSG00000104852	SNRNP70	1517.29	1257.68	1475.17	1239.77	919.177	1668.55	907.912	1026.45	1317.05	907.82	736.787	1456.09
ENST00000340006	ENSG00000159176	CSRP1	861.031	684.21	783.422	1293.96	1326.64	1985.99	1398.71	980.76	1205.57	2297.02	1592.24	2565.03
ENST00000354831	ENSG00000078618	NRDC	1814.99	1798.25	1961.33	1582.22	1644.19	1399.68	1122.71	1084.32	955.032	867.344	951.955	792.699
ENST00000375440	ENSG00000139842	CUL4A	1482.75	1237.94	1348.76	1705.77	1573.41	1154.54	1201.39	1124.93	984.913	1113.09	1147.56	792.699
ENST00000532460	ENSG00000159176	CSRP1	861.854	685.307	783.422	1298.29	1327.59	1984.86	1346.26	952.332	1165.35	2218.95	1543.99	2490.54
ENST00000573035	ENSG00000263001	GTF2I	2318.29	2343.2	2683.64	2047.14	2058.34	1700.18	1022.81	1167.57	1050.42	815.303	895.881	855.946
ENST00000221448	ENSG00000104852	SNRNP70	1489.33	1233.55	1455.72	1226.77	905.786	1641.44	907.912	1036.6	1321.64	904.929	734.179	1453.28
ENST00000264552	ENSG00000108106	UBE2S	1535.38	1657.89	1139.02	2641.01	2290.77	2669.45	706.848	717.802	647.031	1146.34	971.516	1007.74
ENST00000290299	ENSG00000241837	ATP5PO	780.438	1151.32	843.151	714.168	955.523	636.014	1136.45	1243.72	968.823	1007.56	1062.8	1070.99
ENST00000359995	ENSG00000161547	SRSF2	795.241	858.552	780.644	786.777	852.223	833.709	806.756	1126.96	1218.21	903.483	1004.12	892.489
ENST00000400181	ENSG00000004487	KDM1A	719.582	753.289	808.425	722.838	730.75	789.651	793.018	766.536	763.106	845.66	762.868	789.888
ENST00000561623	ENSG00000077235	GTF3C1	1107.75	959.43	1268.2	1047.95	1047.34	972.661	701.852	849.789	814.823	821.085	826.766	907.95
ENST00000356457	ENSG00000198363	ASPH	1290.31	839.912	1098.74	830.126	843.615	1050.61	1305.05	1059.95	1087.2	810.966	807.206	861.568
ENST00000283943	ENSG00000153827	TRIP12	1253.31	917.763	1172.36	1338.39	1170.73	1014.46	815.497	688.359	650.479	923.721	911.53	787.077
ENST00000288398	ENSG00000140416	TPM1	1067.45	760.965	777.866	2167.43	1721.66	3731.36	1543.58	1226.46	1283.72	3001.01	2602.88	5633.22
ENST00000381839	ENSG00000159131	GART	902.973	1032.89	1102.9	871.307	976.565	753.501	1046.53	1039.65	1042.38	812.412	897.185	787.077
ENST00000383464	ENSG00000206427	PRRC2A	3307.61	3110.74	3315.65	3268.48	3200.38	3465.88	865.451	997.004	673.464	1058.16	1082.36	787.077
ENST00000381815	ENSG00000159131	GART	902.15	1030.7	1105.68	873.474	976.565	755.761	1042.79	1053.86	1044.67	809.521	903.705	785.672
ENST00000517367	ENSG00000147684	NDUFB9	663.66	794.956	868.154	626.387	688.665	631.495	1118.97	1210.21	1081.45	1195.49	1105.83	1110.34
ENST00000245458	ENSG00000213741	RPS29	821.557	1060.31	966.776	604.713	859.875	674.423	1986.92	1833.59	2627.2	1780.95	2018.67	2089.97
ENST00000287598	ENSG00000156970	BUB1B	969.585	850.877	1075.12	1232.18	907.699	1129.69	696.857	743.184	690.703	897.701	888.057	878.434
ENST00000315970	ENSG00000135506	OS9	1075.67	930.921	882.044	1049.04	1049.26	1117.26	781.779	828.468	641.285	952.632	951.955	848.919
ENST00000375254	ENSG00000127481	UBR4	1148.86	891.447	1077.9	1099.97	957.436	928.603	1064.02	1092.44	889.524	1066.83	961.083	784.266
ENST00000375304	ENSG00000072506	HSD17B10	855.275	1050.44	902.88	742.345	955.523	777.225	944.129	976.698	879.181	806.63	824.158	875.623
ENST00000611405	ENSG00000087087	SRRT	1507.42	1486.84	1621.02	1226.77	1249.16	1435.83	924.147	1137.11	1164.2	806.63	945.435	1003.52
ENST00000380516	ENSG00000137776	SLTM	1063.34	819.079	1057.06	1021.94	802.486	1093.54	1037.79	924.919	937.793	805.184	826.766	1011.96
ENST00000431446	ENSG00000147274	RBMX	611.85	705.044	772.31	626.387	707.795	675.553	1195.15	1223.41	1502.08	1004.67	1268.84	1078.01
ENST00000597279	ENSG00000142227	EMP3	632.41	640.351	772.31	636.141	667.623	922.955	981.594	959.439	895.271	1004.67	937.611	1033.04
ENST00000642900	ENSG00000174780	SRP72	1064.98	846.491	840.373	930.911	790.052	628.106	1200.14	1052.84	842.405	985.881	933.698	861.568
ENST00000244520	ENSG00000124562	SNRPC	830.603	989.035	770.921	889.73	769.009	899.231	1116.47	1102.59	1083.75	1202.72	1054.97	983.846
ENST00000356956	ENSG00000197081	IGF2R	1650.52	1012.06	1162.63	1437.01	1095.17	1042.7	1221.37	1012.23	637.837	1448.46	1013.25	820.809
ENST00000435267	ENSG00000226492	CUTA	939.98	1152.41	822.315	874.558	1043.52	913.917	962.862	953.347	868.838	802.293	873.712	931.843
ENST00000295770	ENSG00000163527	STT3B	1490.15	1149.12	1437.66	1206.17	1042.56	1235.88	1047.78	873.14	957.33	842.769	756.348	778.644
ENST00000361475	ENSG00000198959	TGM2	1341.3	607.456	962.609	1833.65	1542.8	2460.46	1057.77	610.183	851.599	1785.28	1094.1	1879.15
ENST00000374500	ENSG00000112514	CUTA	941.624	1152.41	819.537	874.558	1040.65	911.658	962.862	962.485	874.584	800.847	875.016	933.249
ENST00000383455	ENSG00000206427	PRRC2A	3301.03	3115.13	3310.1	3273.9	3200.38	3468.14	852.963	1013.25	670.016	1049.49	1079.75	778.644
ENST00000303575	ENSG00000170348	TMED10	703.134	660.088	768.143	674.071	659.014	727.519	1122.71	1049.8	901.017	1194.04	936.307	978.224
ENST00000381831	ENSG00000159131	GART	901.328	1030.7	1101.51	873.474	975.609	755.761	1045.29	1047.77	1038.93	816.749	898.489	777.239
ENST00000270221	ENSG00000142227	EMP3	629.943	639.254	766.754	636.141	663.797	921.825	982.843	966.546	899.868	1006.12	950.651	1037.26
ENST00000310775	ENSG00000140525	FANCI	1056.76	1032.89	1102.9	1162.83	1113.34	908.269	1007.82	923.904	725.181	925.167	851.543	775.833
ENST00000358602	ENSG00000132466	ANKRD17	935.868	605.263	861.209	939.581	732.663	726.389	846.719	771.612	776.897	943.959	893.273	795.51
ENST00000518047	ENSG00000131504	DIAPH1	1393.93	1288.38	1876.6	1481.44	1563.84	2198.37	869.198	912.736	852.748	797.956	894.577	997.901
ENST00000253247	ENSG00000130935	NOL11	842.117	870.614	1093.18	756.433	774.748	721.87	1084	969.591	988.36	796.511	938.915	795.51
ENST00000427177	ENSG00000184640	SEPTIN9	1403.8	1150.22	1139.02	1249.52	1285.51	1234.75	735.571	678.206	681.509	871.68	718.53	875.623
ENST00000621734	ENSG00000263001	GTF2I	2322.4	2331.14	2647.52	2033.05	2017.21	1701.31	1006.57	1145.23	1029.73	796.511	889.361	836.269
ENST00000375441	ENSG00000139842	CUL4A	1432.58	1208.33	1318.2	1647.25	1530.37	1105.96	1138.95	1042.69	899.868	1076.95	1087.58	773.022
ENST00000414487	ENSG00000182004	SNRPE	689.976	700.658	866.765	615.55	526.064	622.458	2205.46	1662.01	2338.74	2041.15	1632.67	1620.54
ENST00000465864	ENSG00000004487	KDM1A	737.674	766.447	832.039	746.68	752.749	806.597	783.027	754.352	761.957	826.868	745.915	773.022
ENST00000614484	ENSG00000087087	SRRT	1506.6	1482.46	1609.9	1225.68	1254.9	1439.22	931.64	1139.14	1171.09	795.065	944.131	996.496
ENST00000614986	ENSG00000263001	GTF2I	2355.29	2388.16	2725.31	2092.65	2079.39	1737.46	999.078	1146.25	1014.79	795.065	878.928	832.053
ENST00000342192	ENSG00000185651	UBE2L3	764.813	623.903	762.586	786.777	659.014	830.32	1330.02	1067.06	1128.57	1153.57	1174.95	1153.91
ENST00000451881	ENSG00000139842	CUL4A	1435.87	1207.24	1326.54	1655.92	1534.19	1112.74	1133.95	1054.87	909.062	1079.84	1099.31	771.617
ENST00000570667	ENSG00000262771	SSBP1	748.365	919.956	832.039	632.89	661.884	620.198	1323.78	1388.9	1268.78	943.959	1001.51	771.617
ENST00000576834	ENSG00000262771	SSBP1	750.01	918.859	829.261	631.806	660.927	622.458	1313.79	1384.84	1263.03	928.058	993.685	771.617
ENST00000303714	ENSG00000169604	ANTXR1	1495.09	671.052	761.197	1783.79	1187.95	1251.69	1546.07	1049.8	826.315	1660.96	1332.74	1049.9
ENST00000618262	ENSG00000087087	SRRT	1444.92	1440.79	1580.73	1178	1208.03	1380.48	921.65	1134.07	1153.85	792.174	933.698	1004.93
ENST00000392692	ENSG00000114346	ECT2	1029.62	872.807	862.598	1316.71	1201.34	899.231	870.447	697.497	672.315	1082.73	1087.58	767.4
ENST00000458578	ENSG00000185651	UBE2L3	763.168	623.903	758.419	786.777	658.058	831.45	1261.34	1027.46	1046.97	1079.84	1112.35	1070.99
ENST00000547517	ENSG00000108774	RAB5C	839.649	714.912	758.419	877.809	880.917	970.401	745.562	659.931	701.046	930.949	787.645	802.538
ENST00000247655	ENSG00000127184	COX7C	629.943	1158.99	937.606	590.625	937.35	681.201	1212.63	1692.47	1266.48	1214.28	1613.11	1212.94
ENST00000373312	ENSG00000136830	NIBAN2	2134.07	1542.76	1655.74	2191.27	1781.92	2361.05	842.972	665.008	789.539	925.167	710.706	1026.01
ENST00000395284	ENSG00000170312	CDK1	769.747	731.359	757.03	992.683	583.452	819.023	975.35	751.306	1104.44	1076.95	769.388	1038.66
ENST00000426588	ENSG00000168259	DNAJC7	922.71	911.184	994.557	920.074	803.443	857.433	975.35	835.575	814.823	818.194	826.766	765.995
ENST00000327031	ENSG00000177731	FLII	1787.85	1823.46	1547.4	1705.77	1659.49	1316.09	921.65	1008.17	728.628	1049.49	845.023	764.589
ENST00000618411	ENSG00000087087	SRRT	1445.74	1437.5	1572.4	1171.5	1212.82	1382.74	919.152	1144.22	1159.6	786.392	932.394	990.874
ENST00000620277	ENSG00000130826	DKC1	1124.19	1203.95	1134.85	1174.75	1281.68	956.845	1005.32	1034.57	1035.48	835.541	966.3	764.589
ENST00000233146	ENSG00000095002	MSH2	769.747	853.07	919.549	663.234	842.658	737.686	1056.53	1015.28	972.271	784.946	992.381	906.544
ENST00000232458	ENSG00000114346	ECT2	1003.3	855.263	848.707	1278.78	1162.12	880.026	867.949	708.665	650.479	1061.05	1075.84	761.778
ENST00000261798	ENSG00000113712	CSNK1A1	967.941	825.658	752.863	1037.12	959.349	860.822	1009.07	874.155	1025.14	1091.41	1173.64	1323.98
ENST00000376007	ENSG00000204469	PRRC2A	3028	2851.97	3067.01	2970.46	2951.69	3176.68	849.216	979.744	667.718	1022.02	1039.33	761.778
ENST00000252512	ENSG00000130227	XPO7	805.932	805.921	819.537	775.94	775.705	691.369	733.074	739.123	803.33	864.453	705.49	933.249
ENST00000304863	ENSG00000169021	UQCRFS1	757.411	1018.64	787.589	702.247	835.963	719.611	745.562	826.437	852.748	782.055	850.239	765.995
ENST00000376033	ENSG00000204469	PRRC2A	3022.24	2851.97	3065.63	2965.04	2946.91	3155.22	849.216	983.805	661.972	1022.02	1047.15	758.967
ENST00000392882	ENSG00000140105	WARS1	787.84	913.377	940.384	894.065	1028.22	908.269	691.862	953.347	773.449	780.609	987.164	895.3
ENST00000571430	ENSG00000262771	SSBP1	749.188	919.956	829.261	632.89	659.971	621.328	1306.29	1369.61	1249.24	930.949	996.293	758.967
ENST00000617546	ENSG00000139842	CUL4A	1434.23	1209.43	1323.76	1653.75	1536.11	1111.61	1130.21	1046.75	897.569	1061.05	1087.58	758.967
ENST00000356244	ENSG00000100401	RANGAP1	1189.16	1359.65	1248.75	1336.22	1513.15	1298.01	673.129	819.33	753.912	889.027	940.219	773.022
ENST00000579294	ENSG00000177731	FLII	1787.85	1813.6	1543.23	1703.6	1651.84	1312.7	895.424	988.882	694.151	1020.57	833.287	757.562
ENST00000355338	ENSG00000140105	WARS1	785.372	913.377	941.773	894.065	1027.26	908.269	689.364	956.393	774.599	777.718	983.252	902.328
ENST00000261531	ENSG00000100603	SNW1	616.785	662.281	745.918	600.378	531.802	649.57	939.133	952.332	875.733	802.293	815.03	937.465
ENST00000413268	ENSG00000111144	LTA4H	870.9	1016.45	948.719	930.911	943.089	887.934	860.456	833.544	878.032	819.64	875.016	754.751
ENST00000416335	ENSG00000231370	PRRC2A	3097.9	2926.53	3142.02	3060.41	3031.08	3223	816.746	958.423	632.091	996	1030.2	754.751
ENST00000272102	ENSG00000143761	ARF1	1000.01	770.833	1422.38	1091.3	1005.26	1595.12	763.046	651.809	1030.88	868.789	698.97	923.41
ENST00000326335	ENSG00000139842	CUL4A	1426.83	1200.66	1314.04	1650.5	1523.67	1108.22	1127.71	1036.6	882.629	1056.71	1078.45	753.345
ENST00000300027	ENSG00000140525	FANCI	995.079	960.526	1034.84	1078.3	1023.43	851.784	989.087	903.598	714.837	890.473	838.503	751.94
ENST00000329047	ENSG00000184640	SEPTIN9	1400.51	1152.41	1133.46	1250.61	1286.46	1231.36	744.313	672.115	686.106	874.572	697.666	865.785
ENST00000405486	ENSG00000100401	RANGAP1	1189.98	1358.55	1254.31	1340.56	1513.15	1302.53	670.631	805.116	745.867	896.255	925.874	751.94
ENST00000341832	ENSG00000248333	CDK11B	935.045	768.64	741.751	977.511	784.313	799.819	994.083	964.515	689.554	1465.81	1206.24	1062.55
ENST00000488034	ENSG00000112514	CUTA	941.624	1145.83	819.537	871.307	1040.65	903.75	941.631	937.103	849.3	771.936	855.456	917.788
ENST00000540651	ENSG00000143761	ARF1	1000.84	770.833	1419.61	1090.22	1006.22	1593.99	764.295	656.886	1037.78	873.126	696.362	922.005
ENST00000580887	ENSG00000101608	MYL12A	708.891	673.245	741.751	952.586	970.826	1008.81	2265.41	1701.61	1720.44	2667.08	2467.26	2676.06
ENST00000638812	ENSG00000284571	FLII	1782.92	1812.5	1544.62	1701.43	1648.01	1313.83	900.419	985.836	689.554	1016.24	833.287	750.534
ENST00000358598	ENSG00000108946	PRKAR1A	973.697	779.605	740.362	1000.27	732.663	887.934	987.838	1153.36	1013.64	1136.22	1010.64	1093.47
ENST00000374787	ENSG00000136824	SMC2	645.568	628.289	855.653	577.62	555.714	666.516	966.608	932.026	1156.15	789.283	821.55	1114.56
ENST00000392711	ENSG00000108946	PRKAR1A	971.23	779.605	740.362	1000.27	729.794	889.064	982.843	1150.31	1009.05	1136.22	1017.16	1087.85
ENST00000589228	ENSG00000108946	PRKAR1A	971.23	779.605	740.362	999.185	730.75	889.064	985.341	1158.43	1009.05	1143.45	1021.07	1087.85
ENST00000223127	ENSG00000106397	PLOD3	1798.54	1629.39	1500.17	1992.95	1681.49	1814.28	791.769	857.911	641.285	1172.36	998.901	747.723
ENST00000308774	ENSG00000173113	TRMT112	855.275	1040.57	880.655	762.935	828.311	600.994	2483.96	2650.89	2038.78	2323.04	2068.22	1651.46
ENST00000391971	ENSG00000168385	SEPTIN2	715.47	672.149	738.973	740.177	659.971	819.023	1042.79	940.148	1019.39	956.969	1024.98	1234.02
ENST00000391973	ENSG00000168385	SEPTIN2	717.115	671.052	738.973	741.261	659.014	815.634	1051.53	952.332	1029.73	967.088	1028.89	1250.89
ENST00000536854	ENSG00000108946	PRKAR1A	973.697	780.702	738.973	1000.27	731.707	890.194	976.599	1152.34	996.405	1130.44	1011.94	1079.42
ENST00000249923	ENSG00000129083	COPB1	790.307	770.833	876.488	575.453	695.36	720.741	1132.7	952.332	1017.09	952.632	1041.93	1176.4
ENST00000360051	ENSG00000168385	SEPTIN2	717.115	672.149	737.584	741.261	659.971	817.894	1045.29	946.24	1029.73	962.751	1024.98	1253.7
ENST00000423034	ENSG00000184640	SEPTIN9	1391.47	1149.12	1137.63	1248.44	1277.86	1220.06	728.078	656.886	674.613	858.67	692.45	855.946
ENST00000491614	ENSG00000165609	NUDT5	730.273	716.009	737.584	748.847	649.449	758.02	966.608	973.653	1030.88	1078.4	1114.96	1132.83
ENST00000539524	ENSG00000078618	NRDC	1611.04	1629.39	1722.42	1418.58	1474.89	1242.66	1039.04	980.76	869.987	797.956	875.016	746.318
ENST00000252542	ENSG00000130254	SAFB2	1171.07	978.07	1068.18	742.345	753.706	956.845	1022.81	1310.73	1523.91	766.154	931.09	1260.73
ENST00000295830	ENSG00000163584	RPL22L1	472.046	581.14	933.439	601.462	671.448	642.792	785.525	908.675	1280.27	1237.41	1373.16	1287.43
ENST00000380155	ENSG00000169895	SYAP1	846.228	697.368	736.195	1026.28	778.574	969.272	935.387	783.795	779.196	988.772	1009.33	996.496
ENST00000408968	ENSG00000185885	IFITM1	586.357	848.684	736.195	586.29	814.92	998.644	739.318	1076.2	1188.33	985.881	1277.97	1359.11
ENST00000438607	ENSG00000232112	TMA7	806.754	751.096	736.195	870.223	702.056	799.819	1518.6	1517.84	1217.06	1293.79	1486.61	1135.64
ENST00000439561	ENSG00000129083	COPB1	788.662	771.93	875.099	574.369	692.491	720.741	1097.74	913.751	996.405	906.374	1022.37	1151.1
ENST00000540509	ENSG00000114346	ECT2	1003.3	856.359	848.707	1280.95	1158.3	881.156	839.226	680.237	645.882	1045.15	1058.89	744.912
ENST00000200639	ENSG00000005893	LAMP2	701.49	599.781	734.806	775.94	735.533	1029.15	929.143	698.512	617.151	1068.28	848.935	929.032
ENST00000286398	ENSG00000136824	SMC2	645.568	626.096	852.874	575.453	556.671	668.775	956.617	939.133	1149.26	764.708	817.638	1104.72
ENST00000374436	ENSG00000242372	EIF6	805.932	968.202	922.327	809.535	1031.08	856.303	914.156	946.24	1087.2	841.323	940.219	743.507
ENST00000440930	ENSG00000226492	CUTA	942.447	1145.83	822.315	874.558	1039.69	904.88	911.659	925.934	822.867	764.708	846.327	907.95
ENST00000463836	ENSG00000163584	RPL22L1	472.868	580.044	934.828	600.378	671.448	640.533	781.779	910.705	1265.33	1230.18	1358.82	1283.22
ENST00000249786	ENSG00000140264	SERF2	798.53	763.158	733.416	884.311	655.188	921.825	2872.35	3545.35	2276.68	3084.85	3147.97	2923.43
ENST00000311208	ENSG00000128422	KRT17	1332.25	1267.54	733.416	5394.73	7538.97	13277.2	887.931	906.644	672.315	4716.9	6693.68	12185.6
ENST00000322347	ENSG00000178741	COX5A	718.76	1021.93	733.416	748.847	964.131	724.13	786.774	953.347	1030.88	985.881	1096.7	1146.88
ENST00000374450	ENSG00000242372	EIF6	805.932	968.202	926.494	813.87	1031.08	857.433	912.908	940.148	1074.55	835.541	936.307	742.101
ENST00000455915	ENSG00000100401	RANGAP1	1189.98	1357.46	1255.7	1334.05	1507.41	1301.4	661.889	779.734	736.673	864.453	912.834	742.101
ENST00000296802	ENSG00000164346	NSA2	743.431	685.307	732.027	720.67	610.234	703.795	2044.36	1949.34	1695.15	1387.75	1528.34	1450.47
ENST00000515768	ENSG00000113712	CSNK1A1	932.578	802.631	732.027	950.418	945.958	799.819	1020.31	888.369	1028.58	1108.75	1189.29	1339.44
ENST00000541182	ENSG00000143761	ARF1	1001.66	769.737	1423.77	1088.05	1006.22	1593.99	745.562	632.519	1013.64	855.779	687.233	909.355
ENST00000647433	ENSG00000131504	DIAPH1	1361.04	1245.61	1814.09	1460.85	1507.41	2132.85	855.461	883.293	821.718	761.817	855.456	961.358
ENST00000380650	ENSG00000005175	RPAP3	699.845	620.614	855.653	661.066	551.889	756.89	991.585	845.727	830.912	760.371	749.828	923.41
ENST00000381359	ENSG00000140264	SERF2	797.708	764.254	729.249	884.311	657.101	922.955	2872.35	3543.32	2274.38	3089.19	3149.28	2910.78
ENST00000361874	ENSG00000204843	DCTN1	2214.67	2581.14	2553.07	2277.97	2295.55	2155.44	715.59	1084.32	832.061	757.48	875.016	881.245
ENST00000558134	ENSG00000140612	SEC11A	924.354	743.421	747.307	817.121	654.232	621.328	1225.12	871.109	797.584	1137.67	846.327	736.479
ENST00000216832	ENSG00000100941	PNN	1594.59	1247.81	1564.07	1231.1	962.218	1006.55	1020.31	1084.32	884.927	756.035	785.037	839.08
ENST00000344102	ENSG00000140105	WARS1	702.312	860.745	900.102	829.042	974.652	848.395	653.147	913.751	742.42	760.371	932.394	861.568
ENST00000356978	ENSG00000198668	CALM1	703.134	721.491	929.272	566.783	550.932	736.556	2150.52	1905.68	2330.69	1578.57	1813.93	1856.66
ENST00000369633	ENSG00000155366	RHOC	1080.61	752.193	726.471	1109.72	808.225	1183.91	986.59	679.222	687.255	1027.8	688.537	924.816
ENST00000379341	ENSG00000123131	PRDX4	1041.95	1194.08	1222.36	834.461	1014.82	1216.67	982.843	919.843	940.092	756.035	907.617	829.242
ENST00000217652	ENSG00000101608	MYL12A	703.134	650.219	725.082	943.916	942.132	987.347	2189.23	1640.69	1650.33	2586.13	2360.33	2610
ENST00000223061	ENSG00000106333	PCOLCE	1243.44	1948.46	1434.88	1516.12	2036.34	1884.32	651.898	1200.06	720.584	1301.02	1405.76	1104.72
ENST00000326225	ENSG00000153207	AHCTF1	1730.29	1415.57	1496	1659.17	1430.89	1206.51	966.608	886.339	832.061	857.225	964.996	733.668
ENST00000339083	ENSG00000155366	RHOC	1083.07	753.289	725.082	1108.64	809.181	1185.04	984.092	684.298	696.449	1026.36	691.145	936.06
ENST00000369642	ENSG00000155366	RHOC	1081.43	752.193	725.082	1111.89	812.051	1186.17	981.594	679.222	693.001	1026.36	688.537	926.221
ENST00000394003	ENSG00000204843	DCTN1	2208.09	2571.27	2544.73	2272.55	2273.55	2143.02	709.345	1073.15	824.017	754.589	867.192	878.434
ENST00000487148	ENSG00000226492	CUTA	870.9	1077.85	754.252	780.275	983.261	815.634	931.64	923.904	826.315	754.589	845.023	900.922
ENST00000257966	ENSG00000135506	OS9	1001.66	865.131	820.926	965.59	960.305	1061.91	734.322	788.872	598.762	904.929	891.969	781.455
ENST00000358655	ENSG00000140105	WARS1	704.779	858.552	897.324	830.126	974.652	848.395	655.645	917.812	732.076	753.143	932.394	865.785
ENST00000442656	ENSG00000198901	PRC1	1194.09	1035.09	1222.36	1525.87	1187.95	1413.24	673.129	681.252	598.762	899.146	835.895	1023.2
ENST00000545457	ENSG00000177731	FLII	1652.98	1677.63	1433.5	1581.14	1527.5	1206.51	859.207	949.286	649.33	994.554	808.51	732.263
ENST00000244230	ENSG00000124383	MPHOSPH10	950.671	917.763	765.365	954.753	818.746	640.533	1086.5	980.76	786.091	893.364	955.867	730.857
ENST00000330838	ENSG00000132466	ANKRD17	886.525	570.175	801.48	883.228	683.883	695.887	813	749.276	748.166	894.81	873.712	756.156
ENST00000542575	ENSG00000105281	SLC1A5	926.822	1043.86	1286.26	837.712	950.74	1221.19	684.368	927.965	841.256	793.619	858.064	730.857
ENST00000555761	ENSG00000100603	SNW1	588.001	633.772	722.304	578.704	512.673	617.939	911.659	927.965	876.882	786.392	792.861	910.761
ENST00000373314	ENSG00000136830	NIBAN2	2094.6	1529.6	1652.97	2145.76	1769.49	2318.12	816.746	644.702	740.121	883.245	676.801	944.493
ENST00000378609	ENSG00000078369	GNB1	1460.55	1286.18	1265.42	1718.77	1689.14	1651.6	967.857	860.957	803.33	889.027	955.867	729.452
ENST00000380733	ENSG00000164985	PSIP1	858.564	588.816	720.915	819.289	596.843	718.481	1196.4	1242.7	1076.85	968.534	1094.1	957.142
ENST00000401990	ENSG00000168385	SEPTIN2	700.667	660.088	720.915	728.257	641.798	796.43	1030.3	936.087	1018.24	951.187	1008.03	1231.21
ENST00000409240	ENSG00000204843	DCTN1	2235.23	2599.78	2582.24	2298.56	2334.77	2166.74	711.843	1080.26	829.763	750.252	875.016	870.001
ENST00000648844	ENSG00000153207	AHCTF1	1723.71	1416.67	1494.61	1659.17	1430.89	1203.12	961.613	887.354	819.42	851.442	948.043	728.046
ENST00000509867	ENSG00000132466	ANKRD17	918.598	605.263	847.318	921.158	724.055	711.703	771.788	706.634	727.479	848.551	839.807	726.641
ENST00000518068	ENSG00000198363	ASPH	1014.82	658.991	866.765	657.815	675.274	828.061	1196.4	964.515	1002.15	747.361	739.395	805.349
ENST00000543555	ENSG00000095002	MSH2	713.003	804.824	879.266	625.304	807.268	691.369	1020.31	970.607	949.286	747.361	946.739	875.623
ENST00000585245	ENSG00000263464	PPIAL4C	534.547	1084.43	734.806	560.281	1063.6	701.536	1105.23	1287.37	1291.76	1117.43	1266.23	1336.63
ENST00000022615	ENSG00000078668	VDAC3	930.111	1002.19	1194.58	722.838	801.53	808.856	1021.56	952.332	1403.24	745.916	818.942	975.413
ENST00000023939	ENSG00000022277	RTF2	727.806	694.079	804.258	649.145	635.102	779.484	786.774	612.213	767.703	745.916	719.835	839.08
ENST00000525428	ENSG00000074201	CLNS1A	674.351	677.631	775.088	628.555	662.84	582.919	1162.68	1136.1	1303.26	1045.15	1128	1000.71
ENST00000614778	ENSG00000249915	PDCD6	844.584	799.342	716.748	870.223	759.445	820.153	654.396	657.901	666.569	753.143	770.692	774.428
ENST00000366582	ENSG00000119285	HEATR1	1430.12	1435.31	1608.52	1275.53	1406.98	797.559	1313.79	1405.15	1217.06	952.632	1065.41	723.83
ENST00000398473	ENSG00000161813	LARP4	695.733	564.693	768.143	808.451	658.058	663.126	803.009	760.444	790.688	797.956	820.246	736.479
ENST00000578611	ENSG00000101608	MYL12A	698.2	649.123	715.359	934.162	942.132	983.958	2156.76	1604.14	1622.75	2555.77	2321.21	2545.35
ENST00000322764	ENSG00000159840	ZYX	1087.19	1276.32	1366.82	1461.93	2084.17	3293.04	641.908	760.444	768.852	915.048	1094.1	1544.64
ENST00000370654	ENSG00000117133	RPF1	716.292	591.009	713.97	733.675	549.976	739.945	1082.75	810.193	973.42	939.622	756.348	817.998
ENST00000392318	ENSG00000128641	MYO1B	870.9	748.903	830.65	997.018	897.178	892.453	790.521	685.313	590.718	854.334	867.192	723.83
ENST00000602676	ENSG00000104904	OAZ1	2643.13	3603.07	2844.77	2274.72	3051.17	2730.45	725.58	786.841	705.643	743.024	944.131	751.94
ENST00000357348	ENSG00000022277	RTF2	749.188	717.105	813.981	666.485	656.145	794.17	780.53	614.244	775.748	741.579	728.963	844.702
ENST00000528364	ENSG00000074201	CLNS1A	671.884	669.956	773.699	626.387	658.058	579.53	1160.18	1128.99	1298.66	1036.48	1133.22	1000.71
ENST00000335574	ENSG00000101294	HM13	953.96	885.965	711.192	1023.03	993.782	946.678	1257.59	1050.81	797.584	1298.12	1190.6	862.974
ENST00000534285	ENSG00000167325	RRM1	813.333	812.5	926.494	577.62	652.319	578.4	1070.26	915.782	874.584	831.204	795.469	836.269
ENST00000254718	ENSG00000132382	MYBBP1A	1143.11	1286.18	1432.11	1186.67	1474.89	1162.45	748.06	904.614	949.286	789.283	941.523	718.208
ENST00000304164	ENSG00000128641	MYO1B	870.9	751.096	827.872	994.85	897.178	891.323	808.004	698.512	587.27	865.898	878.928	736.479
ENST00000338639	ENSG00000116288	PARK7	834.715	992.324	866.765	729.34	744.141	577.27	1263.83	1257.93	1068.81	887.582	936.307	861.568
ENST00000646695	ENSG00000285443	ZYX	1088.01	1276.32	1366.82	1465.18	2082.26	3297.56	638.161	746.23	759.658	913.602	1086.27	1548.86
ENST00000293362	ENSG00000131467	PSME3	807.577	745.614	923.716	823.623	845.528	703.795	967.857	981.775	966.524	864.453	980.644	716.802
ENST00000381679	ENSG00000159140	SON	1249.19	994.517	1365.43	1292.87	1192.73	1060.78	791.769	729.986	729.778	871.68	846.327	716.802
ENST00000389146	ENSG00000135506	OS9	1041.13	907.895	854.263	1014.36	1003.35	1076.59	743.064	783.795	586.121	896.255	895.881	808.16
ENST00000393564	ENSG00000160211	G6PD	907.907	1831.14	1496	742.345	1313.25	1336.42	781.779	1433.57	1123.97	737.242	1032.81	1075.2
ENST00000397515	ENSG00000103275	UBE2I	959.717	733.552	707.025	822.54	625.537	690.239	1302.55	1222.4	1036.63	993.109	808.51	792.699
ENST00000286371	ENSG00000069849	ATP1B3	667.772	776.316	965.387	787.861	1004.3	1237.01	730.576	755.368	810.226	734.351	1094.1	1165.16
ENST00000339514	ENSG00000128641	MYO1B	843.761	732.456	825.094	963.423	883.787	874.378	780.53	677.191	591.867	836.987	859.368	713.991
ENST00000345598	ENSG00000084234	APLP2	1109.39	790.57	938.995	1344.89	1236.73	1590.6	834.23	722.879	583.822	1185.37	1095.4	1158.13
ENST00000355803	ENSG00000103275	UBE2I	956.427	732.456	705.636	821.456	624.581	687.98	1315.04	1235.59	1049.27	988.772	812.422	796.916
ENST00000502702	ENSG00000071127	WDR1	935.868	879.386	1052.9	1089.13	1160.21	1734.07	634.415	625.412	682.658	774.827	722.443	945.898
ENST00000521158	ENSG00000078668	VDAC3	847.051	906.798	1093.18	657.815	712.577	721.87	1021.56	950.301	1384.85	734.351	824.158	966.98
ENST00000557111	ENSG00000213741	RPS29	748.365	890.351	851.485	550.527	723.098	611.161	1476.14	1225.44	1738.82	1220.06	1444.89	1447.66
ENST00000016946	ENSG00000015568	RGPD5	808.399	774.123	890.379	934.162	829.268	737.686	854.212	916.797	705.643	854.334	856.76	712.586
ENST00000240185	ENSG00000120948	TARDBP	919.42	823.465	955.664	795.447	724.055	780.614	962.862	867.048	960.778	774.827	785.037	712.586
ENST00000325437	ENSG00000103275	UBE2I	959.717	735.745	704.246	821.456	624.581	689.109	1328.77	1243.72	1058.46	998.891	822.854	809.565
ENST00000393800	ENSG00000110075	PPP6R3	957.25	739.035	804.258	1023.03	797.704	807.726	724.332	733.031	617.151	978.653	816.334	712.586
ENST00000397514	ENSG00000103275	UBE2I	958.894	731.359	704.246	820.372	623.624	686.85	1325.03	1240.67	1058.46	1000.34	809.814	806.754
ENST00000455878	ENSG00000013275	PSMC4	890.637	1069.08	1029.28	783.526	852.223	798.689	895.424	1029.49	1041.23	812.412	825.462	712.586
ENST00000614486	ENSG00000142507	PSMB6	966.296	1154.61	954.275	819.289	870.396	777.225	939.133	919.843	906.763	841.323	808.51	712.586
ENST00000370950	ENSG00000116754	SRSF11	761.523	554.824	702.857	665.401	515.542	702.666	1402.46	1107.67	1110.18	1179.59	1019.77	1193.27
ENST00000218089	ENSG00000101972	STAG2	1024.68	933.114	1084.85	962.339	955.523	881.156	845.47	830.498	851.599	763.262	749.828	709.775
ENST00000371335	ENSG00000005893	LAMP2	673.529	570.175	701.468	731.508	690.578	922.955	972.852	714.756	620.598	1066.83	859.368	931.843
ENST00000380377	ENSG00000171530	TBCA	750.01	619.517	783.422	571.118	483.022	733.167	1996.91	2092.49	2275.53	1467.26	1727.86	1772.33
ENST00000381753	ENSG00000064042	LIMCH1	997.546	694.079	855.653	1207.26	1107.6	1471.98	630.668	629.473	607.957	1066.83	786.341	1146.88
ENST00000393801	ENSG00000110075	PPP6R3	943.269	733.552	801.48	1004.6	788.139	803.208	720.585	734.047	613.703	982.99	809.814	709.775
ENST00000454376	ENSG00000126457	PRMT1	1247.55	1527.41	1693.25	1127.06	1443.33	1103.7	824.239	981.775	1152.7	876.017	950.651	709.775
ENST00000409784	ENSG00000138069	RAB1A	890.637	788.377	700.079	901.651	872.309	961.364	1310.04	1142.19	1171.09	1295.23	1440.97	1516.53
ENST00000391851	ENSG00000126457	PRMT1	1240.15	1525.22	1676.58	1133.57	1432.81	1098.06	831.733	998.019	1164.2	876.017	942.827	706.964
ENST00000524904	ENSG00000110075	PPP6R3	935.045	724.781	791.756	1006.77	784.313	798.689	715.59	727.955	611.404	974.316	801.99	706.964
ENST00000630857	ENSG00000281221	PSMC4	888.992	1065.79	1030.67	784.61	855.092	798.689	899.17	1032.54	1045.82	826.868	826.766	706.964
ENST00000373477	ENSG00000134684	YARS1	1364.33	1655.7	1466.83	1564.88	1566.71	1187.3	1049.03	1220.37	929.748	1150.68	1019.77	705.558
ENST00000545681	ENSG00000185651	UBE2L3	704.779	559.21	697.301	726.089	608.321	747.853	1027.8	866.033	882.629	948.296	908.922	882.651
ENST00000621232	#N/A	#N/A	934.223	1878.29	1512.67	765.103	1330.46	1368.05	776.783	1436.62	1114.78	725.678	1031.5	1089.26
ENST00000647931	#N/A	#N/A	771.392	815.789	780.644	744.512	934.48	941.03	768.041	707.649	713.688	725.678	932.394	959.953
ENST00000389142	ENSG00000135506	OS9	965.473	847.588	808.425	938.497	924.915	1024.63	705.599	741.154	575.777	848.551	841.111	764.589
ENST00000610897	ENSG00000078369	GNB1	1458.9	1286.18	1266.81	1716.6	1692.97	1651.6	940.382	849.789	786.091	870.235	923.266	704.153
ENST00000314761	ENSG00000115368	WDR75	1027.97	922.149	1233.47	1032.78	986.13	956.845	917.903	775.673	913.659	867.344	860.672	702.747
ENST00000376745	ENSG00000172531	PPP1CA	1599.53	1741.23	1423.77	1495.53	1445.24	1586.08	1050.28	1033.55	975.719	910.711	923.266	702.747
ENST00000261708	ENSG00000108651	UTP6	509.875	562.5	757.03	564.616	592.061	588.567	689.364	661.962	774.599	721.341	739.395	760.373
ENST00000313368	ENSG00000178913	TAF7	791.129	735.745	693.134	943.916	868.483	878.897	924.147	911.721	817.121	1033.58	1227.11	986.657
ENST00000371160	ENSG00000101972	STAG2	1023.04	930.921	1076.51	958.004	951.697	868.73	826.737	811.208	820.569	748.807	726.355	701.342
ENST00000381556	ENSG00000132382	MYBBP1A	1119.26	1244.52	1389.05	1149.82	1419.42	1115	729.327	894.461	926.3	769.045	908.922	701.342
ENST00000510663	ENSG00000174780	SRP72	981.099	766.447	747.307	834.461	696.317	563.714	1160.18	1010.2	796.435	925.167	865.888	827.836
ENST00000530767	ENSG00000029363	BCLAF1	1032.09	712.719	962.609	727.173	615.973	683.461	1183.91	1044.72	1011.35	721.341	868.496	792.699
ENST00000344836	ENSG00000187555	USP7	1124.19	1033.99	1293.2	1077.21	1027.26	950.067	919.152	900.553	824.017	797.956	841.111	699.936
ENST00000409682	ENSG00000115233	PSMD14	662.838	724.781	693.134	598.211	613.103	562.584	1122.71	954.362	861.942	887.582	837.199	750.534
ENST00000230510	ENSG00000112742	TTK	608.561	625	711.192	859.386	549.019	676.683	685.617	585.816	636.688	844.215	696.362	698.531
ENST00000268220	ENSG00000140612	SEC11A	889.815	699.561	690.356	797.614	615.973	607.772	1388.72	997.004	911.36	1261.99	971.516	791.294
ENST00000370951	ENSG00000116754	SRSF11	737.674	544.956	702.857	646.978	502.152	658.608	1381.23	1073.15	1107.88	1156.46	1000.2	1163.75
ENST00000392316	ENSG00000128641	MYO1B	856.919	742.324	825.094	973.176	892.395	869.859	775.534	659.931	576.927	825.422	841.111	698.531
ENST00000330720	ENSG00000105438	KDELR1	786.195	801.535	688.967	696.829	733.62	744.464	1170.17	1002.08	690.703	1081.29	841.111	730.857
ENST00000340677	ENSG00000248333	CDK11B	873.367	723.684	688.967	904.902	733.62	751.242	901.668	881.262	634.389	1387.75	1135.83	992.279
ENST00000356455	ENSG00000175063	UBE2C	758.234	827.851	688.967	1062.04	637.015	921.825	846.719	850.804	810.226	1275	691.145	947.304
ENST00000433834	ENSG00000077549	CAPZB	531.257	612.938	688.967	577.62	652.319	824.672	960.364	853.85	926.3	899.146	867.192	1023.2
ENST00000279550	ENSG00000060138	YBX3	497.54	916.666	700.079	536.439	954.566	804.337	695.608	1049.8	1084.9	774.827	1160.6	1227
ENST00000281031	ENSG00000151366	NDUFC2	752.477	871.71	687.578	709.833	735.533	807.726	1301.3	1170.62	966.524	1078.4	1103.22	1003.52
ENST00000312989	ENSG00000172531	PPP1CA	1556.76	1692.98	1382.1	1444.59	1415.59	1532.99	1037.79	1012.23	967.674	900.592	910.226	695.72
ENST00000369798	ENSG00000112742	TTK	616.785	630.482	723.693	879.977	552.845	680.072	670.631	579.724	635.539	842.769	705.49	695.72
ENST00000581066	ENSG00000266472	MRPS21	633.232	629.386	687.578	685.992	615.016	841.617	786.774	1015.28	1114.78	939.622	1024.98	1197.48
ENST00000614145	ENSG00000266472	MRPS21	634.055	629.386	687.578	685.992	614.06	840.487	789.272	1015.28	1117.08	939.622	1030.2	1197.48
ENST00000246554	#N/A	#N/A	680.93	974.78	686.189	705.498	949.784	848.395	1353.75	1880.3	1575.63	1724.57	1870	1651.46
ENST00000217131	ENSG00000101160	CTSZ	1101.99	1332.24	1039.01	1231.1	1394.55	1973.56	753.055	962.485	675.763	712.667	962.387	899.517
ENST00000234831	ENSG00000116209	TMEM59	885.703	798.245	698.69	896.232	810.138	858.562	995.332	735.062	566.583	1058.16	898.489	823.62
ENST00000318388	ENSG00000178127	NDUFV2	716.292	899.123	740.362	772.689	952.653	585.178	832.981	919.843	790.688	780.609	964.996	692.909
ENST00000371145	ENSG00000101972	STAG2	1023.86	936.403	1086.23	962.339	958.392	878.897	830.484	818.315	833.211	751.698	728.963	692.909
ENST00000375571	ENSG00000101367	MAPRE1	615.962	539.474	788.978	633.973	619.799	974.92	974.101	904.614	1352.67	1049.49	1094.1	1675.35
ENST00000611010	ENSG00000160752	FDPS	693.266	1109.65	1151.52	876.725	1037.78	1157.93	614.433	721.863	809.076	747.361	760.26	924.816
ENST00000638404	ENSG00000284571	FLII	1654.63	1682.02	1434.88	1582.22	1529.41	1209.9	831.733	924.919	621.748	975.762	798.077	691.503
ENST00000361066	ENSG00000134202	GSTM3	782.905	630.482	682.022	951.502	854.136	1022.37	916.654	556.373	699.897	1195.49	893.273	959.953
ENST00000436822	ENSG00000232280	FLOT1	1616.8	1399.12	1195.97	1668.92	1428.98	1635.79	759.299	633.534	601.061	727.123	687.233	690.098
ENST00000450592	ENSG00000137804	NUSAP1	758.234	616.228	682.022	922.241	628.407	826.931	1215.13	1088.38	847.002	1595.91	1039.33	1321.17
ENST00000620230	ENSG00000130706	ADRM1	1708.9	1791.67	1541.84	1296.12	1247.25	1275.42	1024.06	1178.74	1149.26	839.878	825.462	690.098
ENST00000269321	ENSG00000141522	ARHGDIA	1574.86	1538.38	943.162	1507.45	1358.2	938.77	1221.37	1239.66	773.449	1247.53	1099.31	688.692
ENST00000299259	ENSG00000166200	COPS2	759.879	608.552	784.811	628.555	615.016	624.717	940.382	791.918	875.733	708.331	847.631	809.565
ENST00000371144	ENSG00000101972	STAG2	1023.04	929.824	1075.12	956.92	950.74	867.6	816.746	807.147	815.972	740.133	715.922	688.692
ENST00000383562	ENSG00000206480	FLOT1	1623.38	1401.32	1198.75	1674.34	1432.81	1633.53	753.055	637.595	598.762	732.905	685.929	688.692
ENST00000590720	ENSG00000131467	PSME3	797.708	726.974	922.327	798.698	824.485	716.222	957.866	961.469	950.435	839.878	955.867	688.692
ENST00000265636	ENSG00000110075	PPP6R3	863.498	672.149	725.082	922.241	718.316	735.426	691.862	685.313	582.673	909.265	782.429	687.287
ENST00000535923	ENSG00000215021	PHB2	1652.98	2023.03	1691.86	1444.59	1630.8	1165.84	1152.69	1227.47	1260.73	990.217	979.34	687.287
ENST00000262187	ENSG00000106615	RHEB	828.958	696.272	677.855	964.506	780.487	916.176	965.359	922.889	697.599	810.966	894.577	692.909
ENST00000316939	ENSG00000179271	GADD45GIP1	874.189	975.877	677.855	851.8	783.356	664.256	796.765	1089.39	809.076	802.293	991.077	708.369
ENST00000322507	ENSG00000111799	COL12A1	1375.84	674.342	1308.48	1715.52	1229.08	1696.79	971.603	762.475	559.688	1636.39	1262.32	1283.22
ENST00000371856	ENSG00000124214	STAU1	625.831	533.991	693.134	642.643	659.971	761.409	728.078	725.925	774.599	730.014	817.638	874.218
ENST00000427159	ENSG00000108592	FTSJ3	1216.3	1119.52	1227.92	1043.62	971.783	1007.68	950.373	881.262	784.942	702.548	771.996	747.723
ENST00000434600	ENSG00000005893	LAMP2	635.699	537.281	675.077	694.661	656.145	903.75	867.949	642.672	567.733	982.99	791.557	871.407
ENST00000524845	ENSG00000110075	PPP6R3	921.065	700.658	770.921	980.762	756.575	782.873	693.11	694.451	593.016	932.394	778.517	683.07
ENST00000355196	ENSG00000138674	SEC31A	1092.94	957.237	1069.57	909.237	1026.3	1084.5	900.419	936.087	730.927	701.103	739.395	778.644
ENST00000583931	ENSG00000143401	ANP32E	687.509	531.798	701.468	745.596	539.454	586.308	2101.81	2227.52	2047.97	2075.84	2254.7	1800.44
ENST00000288235	ENSG00000157483	MYO1E	1084.72	748.903	745.918	1418.58	1295.07	913.917	803.009	645.717	556.24	1019.13	976.732	739.29
ENST00000314355	ENSG00000123975	CKS2	685.864	530.702	684.8	922.241	486.848	986.217	1469.89	1080.26	1268.78	1676.86	1120.18	1380.2
ENST00000331244	ENSG00000108010	GLRX3	612.673	762.061	736.195	584.122	679.1	717.351	836.728	868.064	864.241	699.657	744.611	784.266
ENST00000381886	ENSG00000187555	USP7	1120.08	1032.89	1290.42	1068.54	1021.52	944.419	907.912	869.079	784.942	783.5	811.118	680.259
ENST00000396890	ENSG00000008517	IL32	555.106	855.263	672.298	1015.44	1251.07	1083.37	867.949	1446.77	1217.06	1886.47	2121.69	1946.61
ENST00000541078	ENSG00000141522	ARHGDIA	1564.17	1535.09	936.217	1499.86	1347.68	929.733	1205.14	1206.15	764.255	1207.05	1064.1	680.259
ENST00000200457	ENSG00000087077	TRIP6	1019.75	1116.23	955.664	1063.12	1127.69	1130.82	611.935	662.977	653.927	728.569	756.348	678.854
ENST00000217515	ENSG00000091164	TXNL1	726.983	675.438	670.909	639.392	504.065	580.659	1223.87	1113.76	974.569	939.622	897.185	768.806
ENST00000369851	ENSG00000065135	GNAI3	685.042	529.605	711.192	638.308	564.323	606.642	1025.3	736.077	930.898	1027.8	834.591	789.888
ENST00000376389	ENSG00000137312	FLOT1	1617.62	1396.93	1194.58	1673.26	1431.85	1631.27	753.055	631.504	598.762	728.569	672.889	678.854
ENST00000388901	ENSG00000166200	COPS2	768.102	621.71	797.313	637.224	617.886	630.366	934.138	787.857	879.181	698.212	845.023	803.943
ENST00000438552	ENSG00000125835	SNRPB	927.644	1171.05	1298.76	799.782	1029.17	1128.56	751.806	931.011	1126.27	698.212	898.489	881.245
ENST00000549555	ENSG00000183283	DAZAP2	853.63	691.886	701.468	863.721	851.267	961.364	613.184	673.13	567.733	732.905	689.841	678.854
ENST00000578681	ENSG00000198231	DDX42	916.131	812.5	957.053	1059.87	961.262	957.975	736.82	708.665	709.091	698.212	755.044	713.991
ENST00000245206	ENSG00000125166	GOT2	798.53	1004.39	1114.02	669.736	900.047	735.426	894.175	1030.51	1037.78	696.766	850.239	836.269
ENST00000253108	ENSG00000130811	EIF3G	1367.62	1548.25	1326.54	1276.62	1422.28	1212.15	835.479	1027.46	955.032	878.908	903.705	677.448
ENST00000297258	ENSG00000164687	FABP5	492.605	528.509	770.921	534.272	548.063	765.928	1203.89	1202.09	1444.62	1010.46	1229.72	1460.31
ENST00000383382	ENSG00000206379	FLOT1	1621.73	1395.83	1197.36	1674.34	1432.81	1635.79	755.553	636.58	602.21	737.242	696.362	677.448
ENST00000407971	ENSG00000168385	SEPTIN2	662.015	595.395	669.52	662.15	587.278	736.556	907.912	786.841	840.106	823.977	872.408	1041.47
ENST00000535011	ENSG00000128595	CALU	801.82	528.509	826.483	717.419	511.716	747.853	1522.35	1252.85	1161.9	1277.89	1101.92	1142.67
ENST00000265641	ENSG00000110090	CPT1A	1064.98	993.421	772.31	1060.96	1022.48	709.444	1217.63	1199.04	829.763	1178.14	1126.7	676.043
ENST00000288207	ENSG00000157456	CCNB2	960.539	951.754	850.096	1471.69	1019.61	1042.7	779.281	566.526	552.792	1045.15	903.705	789.888
ENST00000368644	ENSG00000108010	GLRX3	615.14	762.061	738.973	585.206	680.057	712.833	831.733	868.064	864.241	695.321	738.091	781.455
ENST00000264108	ENSG00000128708	HAT1	756.589	736.842	666.742	727.173	709.708	721.87	961.613	811.208	789.539	839.878	859.368	834.864
ENST00000381342	ENSG00000125835	SNRPB	913.664	1133.77	1280.7	772.689	967.001	1095.8	764.295	917.812	1115.93	693.875	876.32	910.761
ENST00000254719	ENSG00000132383	RPA1	816.623	929.824	1084.85	681.657	802.486	780.614	819.244	881.262	1003.3	692.429	736.787	712.586
ENST00000371157	ENSG00000101972	STAG2	1023.86	928.728	1076.51	956.92	949.784	868.73	798.014	784.811	783.793	714.113	701.578	673.232
ENST00000380649	ENSG00000084754	HADHA	1040.31	1078.95	1084.85	997.018	989	860.822	699.355	725.925	643.583	782.055	785.037	673.232
ENST00000344204	ENSG00000038382	TRIO	974.52	523.026	887.601	1429.42	1087.52	1804.11	1492.37	782.78	744.718	842.769	822.854	1354.9
ENST00000361183	ENSG00000198898	CAPZA2	567.442	607.456	662.575	549.444	629.363	645.051	999.078	915.782	829.763	800.847	970.212	802.538
ENST00000374561	ENSG00000117318	ID3	744.253	1032.89	662.575	692.494	946.914	773.836	1411.2	1875.22	1415.88	1264.88	1647.01	1114.56
ENST00000389924	ENSG00000198231	DDX42	915.308	812.5	954.275	1062.04	963.175	960.234	728.078	706.634	696.449	689.538	753.74	708.369
ENST00000535391	ENSG00000104131	EIF3J	739.319	627.193	662.575	747.763	670.492	667.645	2049.36	2332.1	1826.17	2041.15	2229.92	2040.78
ENST00000634790	ENSG00000283060	ID3	746.721	1033.99	662.575	694.661	951.697	779.484	1398.71	1869.13	1400.94	1257.65	1635.28	1111.75
ENST00000392322	ENSG00000115415	STAT1	679.285	521.93	704.246	748.847	716.403	795.3	904.166	789.887	727.479	998.891	865.888	1075.2
ENST00000258772	ENSG00000136271	DDX56	1044.42	1263.16	1269.59	897.316	1184.12	911.658	780.53	890.4	813.673	731.46	721.139	667.61
ENST00000261693	ENSG00000073060	SCARB1	1010.7	1264.25	1511.28	1120.56	1357.24	1338.68	613.184	739.123	627.494	813.857	860.672	667.61
ENST00000266732	ENSG00000120802	TMPO	581.422	537.281	659.797	607.964	594.93	713.962	884.184	965.53	1041.23	890.473	1010.64	1217.16
ENST00000305786	ENSG00000172115	CYCS	485.204	785.088	900.102	514.765	818.746	719.611	1842.05	2420.43	2913.36	2052.71	2403.36	2418.86
ENST00000354434	ENSG00000159840	ZYX	999.191	1191.89	1255.7	1360.06	1936.87	3070.49	593.203	683.283	687.255	851.442	997.597	1413.93
ENST00000360426	ENSG00000124214	STAU1	601.159	520.833	675.077	610.132	634.146	736.556	694.359	708.665	727.479	690.984	782.429	815.187
ENST00000375820	ENSG00000187498	COL4A1	4564.21	1169.96	1164.02	7511.23	4805.35	4672.39	2131.78	848.773	545.897	5749.04	3393.13	3148.31
ENST00000329516	ENSG00000183054	RGPD6	699.023	675.438	763.975	809.535	732.663	650.7	810.502	871.109	670.016	816.749	815.03	666.205
ENST00000340954	ENSG00000124214	STAU1	601.982	519.737	673.687	612.299	634.146	735.426	700.604	711.711	735.524	699.657	783.733	812.376
ENST00000347458	ENSG00000124214	STAU1	601.159	519.737	675.077	611.215	633.189	736.556	695.608	711.711	729.778	699.657	785.037	819.403
ENST00000382191	ENSG00000136527	TRA2B	618.429	519.737	680.633	702.247	631.276	643.922	1026.55	1039.65	1240.05	1050.93	1203.64	923.41
ENST00000392485	ENSG00000161547	SRSF2	647.213	759.868	658.408	643.727	765.183	671.034	736.82	1044.72	1160.75	803.738	937.611	735.074
ENST00000394456	ENSG00000125651	GTF2F1	781.26	721.491	684.8	778.107	719.272	850.655	610.686	727.955	625.195	685.202	705.49	773.022
ENST00000548249	ENSG00000175203	DCTN2	833.893	966.009	658.408	747.763	778.574	586.308	902.917	983.805	635.539	871.68	878.928	676.043
ENST00000272163	ENSG00000143815	LBR	820.735	518.64	825.094	650.229	492.587	651.83	1271.33	844.712	924.002	936.731	761.564	754.751
ENST00000294785	ENSG00000162736	NCSTN	1004.13	859.649	851.485	861.553	830.224	742.205	941.631	923.904	606.807	1004.67	822.854	664.799
ENST00000302558	ENSG00000169629	RGPD8	691.621	655.702	758.419	800.865	707.795	654.089	803.009	858.926	661.972	808.075	792.861	664.799
ENST00000338179	ENSG00000143815	LBR	819.912	518.64	825.094	649.145	493.543	654.089	1277.57	840.651	927.45	942.513	761.564	753.345
ENST00000397885	ENSG00000080608	PUM3	640.634	592.105	720.915	677.322	526.064	614.55	921.65	817.3	820.569	751.698	743.307	664.799
ENST00000455785	ENSG00000117632	STMN1	706.424	802.631	657.019	684.908	679.1	709.444	1678.45	1730.04	1428.53	1314.03	1593.55	1491.23
ENST00000264156	ENSG00000076003	MCM6	813.333	914.473	1039.01	597.127	776.661	656.348	1007.82	1039.65	1046.97	682.31	954.563	874.218
ENST00000357865	ENSG00000117632	STMN1	705.602	803.728	655.63	684.908	680.057	707.184	1693.44	1748.31	1436.57	1319.81	1597.46	1492.64
ENST00000395310	ENSG00000138674	SEC31A	1092.94	953.947	1072.34	907.069	1029.17	1089.02	897.921	935.072	722.882	682.31	738.091	774.428
ENST00000399728	ENSG00000117632	STMN1	706.424	802.631	655.63	683.824	681.013	709.444	1698.43	1743.23	1441.17	1321.25	1593.55	1509.5
ENST00000556029	ENSG00000120802	TMPO	627.476	619.517	655.63	622.052	497.369	619.069	1051.53	1085.33	1214.76	941.068	1068.02	1131.42
ENST00000254799	ENSG00000132463	GRSF1	702.312	674.342	738.973	791.112	680.057	692.498	774.286	617.29	682.658	721.341	661.152	661.988
ENST00000303436	ENSG00000168374	ARF4	489.316	594.298	654.241	607.964	664.753	882.286	827.986	772.627	1050.42	984.435	1077.14	1009.15
ENST00000325568	ENSG00000008517	IL32	564.975	884.868	654.241	1042.53	1270.2	1108.22	859.207	1430.53	1199.82	1864.79	2106.04	1917.09
ENST00000441946	ENSG00000131467	PSME3	778.793	719.298	920.938	798.698	810.138	687.98	946.627	937.103	924.002	831.204	918.05	661.988
ENST00000511832	ENSG00000167085	PHB	931.756	1178.73	1033.45	951.502	1118.12	1063.04	671.88	826.437	912.509	709.776	885.449	661.988
ENST00000547825	ENSG00000050405	LIMA1	888.992	712.719	870.932	1151.99	1204.21	1773.61	588.207	628.458	750.464	1023.47	1060.19	1859.47
ENST00000643962	ENSG00000285443	ZYX	999.191	1189.69	1254.31	1362.23	1939.74	3061.45	588.207	685.313	683.807	847.106	987.164	1420.96
ENST00000229238	ENSG00000111639	MRPL51	730.273	849.781	652.852	742.345	779.531	674.423	891.677	888.369	1082.6	1071.17	1010.64	1197.48
ENST00000337130	ENSG00000169764	UGP2	879.946	744.517	652.852	844.214	787.182	890.194	914.156	811.208	652.778	945.405	903.705	968.386
ENST00000287295	ENSG00000156709	AIFM1	797.708	948.465	812.592	837.712	852.223	701.536	798.014	778.719	656.225	677.974	678.105	660.583
ENST00000337392	ENSG00000104853	CLPTM1	1096.23	873.903	1133.46	1030.61	940.219	1218.93	624.424	589.877	682.658	761.817	611.599	697.125
ENST00000375773	ENSG00000115919	KYNU	572.376	622.807	651.463	589.541	601.625	759.15	808.004	859.941	810.226	870.235	863.28	1308.52
ENST00000403425	ENSG00000140264	SERF2	717.937	667.763	651.463	807.368	582.496	824.672	2321.61	2869.18	1711.24	2398.21	2467.26	2233.33
ENST00000411809	ENSG00000113282	CLINT1	620.896	713.816	833.428	729.34	888.569	1146.63	728.078	843.697	953.883	677.974	958.475	993.685
ENST00000523094	ENSG00000113282	CLINT1	615.14	714.912	833.428	710.917	879.004	1124.04	748.06	840.651	952.733	677.974	964.996	988.063
ENST00000297579	ENSG00000164934	DCAF13	744.253	900.219	902.88	738.01	860.831	730.908	839.226	866.033	866.539	683.756	910.226	657.772
ENST00000369705	ENSG00000065833	ME1	678.463	780.702	977.889	587.374	667.623	797.559	970.355	947.255	1086.05	676.528	726.355	1016.17
ENST00000394422	ENSG00000156697	UTP14A	699.845	724.781	700.079	657.815	750.836	563.714	779.281	897.507	745.867	676.528	822.854	753.345
ENST00000371828	ENSG00000124214	STAU1	596.225	512.061	665.353	609.048	624.581	730.908	695.608	701.558	721.733	702.548	782.429	822.214
ENST00000373825	ENSG00000096063	SRPK1	569.087	512.061	841.762	676.238	663.797	693.628	902.917	912.736	994.107	971.425	1026.29	983.846
ENST00000394417	ENSG00000169764	UGP2	879.124	737.938	648.685	843.13	783.356	887.934	911.659	801.055	647.031	932.394	891.969	959.953
ENST00000455959	ENSG00000140612	SEC11A	846.228	663.377	648.685	767.27	583.452	570.492	1261.34	864.002	766.554	1085.63	829.375	657.772
ENST00000227524	ENSG00000110107	PRPF19	1452.32	1582.24	1621.02	1512.87	1579.15	1520.56	730.576	807.147	776.897	743.024	731.571	654.961
ENST00000264202	ENSG00000077549	CAPZB	495.072	564.693	647.296	521.267	597.8	747.853	956.617	848.773	930.898	890.473	864.584	1021.79
ENST00000274137	ENSG00000145494	NDUFS6	911.196	750	647.296	775.94	631.276	661.997	1493.62	1405.15	1191.78	1157.9	1100.62	914.977
ENST00000292430	ENSG00000160886	LY6K	1189.16	1225.88	850.096	1114.06	1120.04	891.323	967.857	901.568	641.285	861.561	798.077	654.961
ENST00000361427	ENSG00000198830	HMGN2	953.96	974.78	754.252	676.238	589.191	526.434	4006.3	4139.29	4007.46	2868.02	2574.19	2625.46
ENST00000348405	ENSG00000138674	SEC31A	1044.42	938.596	1057.06	882.144	996.651	1063.04	860.456	922.889	726.33	672.191	730.267	767.4
ENST00000354332	ENSG00000196154	S100A4	692.443	690.789	1101.51	731.508	593.017	1195.21	875.442	647.748	1249.24	864.453	606.382	1613.51
ENST00000435406	ENSG00000135506	OS9	916.953	766.447	726.471	886.479	821.616	951.197	649.401	706.634	534.404	819.64	791.557	718.208
ENST00000368716	ENSG00000196154	S100A4	667.772	667.763	1073.73	706.582	573.888	1166.97	880.438	656.886	1254.99	865.898	605.078	1619.13
ENST00000376588	ENSG00000135069	PSAT1	477.802	634.868	1054.29	505.011	443.806	555.806	1075.26	1061.98	1589.42	1032.14	809.814	936.06
ENST00000451315	ENSG00000225921	NOL7	617.607	645.833	644.517	628.555	575.801	582.919	1135.2	1249.81	1309	1003.23	1075.84	907.95
ENST00000262428	ENSG00000103187	COTL1	616.785	608.552	643.128	631.806	672.405	839.358	862.954	874.155	791.838	1079.84	992.381	1190.45
ENST00000269141	ENSG00000170558	CDH2	1353.64	832.237	643.128	1351.39	1186.03	1140.98	1712.17	1229.5	590.718	2016.57	1692.65	1312.73
ENST00000316594	ENSG00000126945	HNRNPH2	627.476	600.877	666.742	592.792	483.978	523.045	1012.82	1027.46	1125.12	1016.24	1079.75	1054.12
ENST00000328333	ENSG00000114270	COL7A1	16446.8	10535.1	9876.12	21137.9	15781	17844.5	1051.53	945.225	532.106	2811.64	2288.6	1759.68
ENST00000340802	ENSG00000152556	PFKM	1087.19	1270.83	1521.01	951.502	1056.91	655.219	985.341	1109.7	1113.63	847.106	916.746	650.744
ENST00000346213	ENSG00000108774	RAB5C	762.346	617.324	652.852	759.684	781.444	851.784	670.631	584.801	612.554	773.381	683.321	650.744
ENST00000371477	ENSG00000096401	CDC5L	657.081	560.307	643.128	635.057	601.625	629.236	1131.46	1016.29	918.256	967.088	997.597	936.06
ENST00000420959	ENSG00000110880	CORO1C	625.008	507.675	725.082	747.763	680.057	1092.41	743.064	711.711	804.479	1027.8	905.009	1250.89
ENST00000434715	ENSG00000175203	DCTN2	815.8	942.982	643.128	740.177	756.575	580.659	904.166	990.912	634.389	878.908	880.232	681.665
ENST00000541297	ENSG00000104853	CLPTM1	1082.25	868.421	1130.68	1018.69	932.567	1215.54	620.677	582.77	675.763	763.262	603.774	699.936
ENST00000261401	ENSG00000110880	CORO1C	618.429	506.579	719.526	746.68	673.361	1079.98	743.064	705.619	797.584	1022.02	898.489	1243.86
ENST00000293618	ENSG00000161813	LARP4	598.692	506.579	669.52	679.489	578.67	579.53	724.332	695.466	722.882	737.242	758.956	678.854
ENST00000317089	ENSG00000069345	DNAJA2	515.632	526.316	641.739	592.792	563.366	724.13	1118.97	1305.65	1444.62	1221.51	1412.28	1495.45
ENST00000393868	ENSG00000163541	SUCLG1	632.41	763.158	720.915	500.676	548.063	597.605	1049.03	1128.99	917.106	903.483	875.016	875.623
ENST00000394048	ENSG00000139641	ESYT1	1463.01	1314.69	1573.79	1389.32	1507.41	1343.2	714.341	674.145	530.956	831.204	850.239	729.452
ENST00000396969	ENSG00000132002	DNAJB1	630.765	703.947	704.246	821.456	761.357	794.17	656.894	725.925	737.822	766.154	708.098	649.339
ENST00000432763	ENSG00000196235	SUPT5H	1291.14	1109.65	1225.14	1559.47	1442.37	1347.72	639.41	714.756	557.389	667.855	785.037	702.747
ENST00000443462	ENSG00000138674	SEC31A	1058.4	910.088	1032.06	869.139	980.391	1046.09	865.451	902.583	691.852	667.855	704.186	753.345
ENST00000267113	ENSG00000139641	ESYT1	1458.9	1313.6	1573.79	1389.32	1509.32	1339.81	716.839	676.176	529.807	823.977	855.456	732.263
ENST00000312352	ENSG00000152556	PFKM	1079.78	1263.16	1515.45	949.334	1052.13	648.441	979.097	1098.53	1102.14	835.541	893.273	647.933
ENST00000598725	ENSG00000196235	SUPT5H	1293.6	1107.46	1222.36	1555.13	1440.46	1347.72	636.912	706.634	563.136	666.409	773.301	697.125
ENST00000252725	#N/A	#N/A	1103.63	1286.18	904.269	1492.28	1765.66	1631.27	574.47	608.152	537.852	680.865	658.544	664.799
ENST00000261497	ENSG00000124422	USP22	796.063	734.649	726.471	760.768	903.873	770.447	1135.2	994.973	913.659	997.445	964.996	646.528
ENST00000329276	ENSG00000101361	NOP56	1324.03	1389.25	1600.18	1330.8	1662.36	1478.76	656.894	745.215	667.718	664.963	778.517	657.772
ENST00000402194	ENSG00000196235	SUPT5H	1266.46	1099.78	1202.91	1520.45	1415.59	1319.47	645.654	716.787	566.583	664.963	771.996	699.936
ENST00000259335	ENSG00000136813	ECPAS	1055.11	720.395	1229.31	857.219	626.494	835.969	906.663	685.313	914.808	789.283	598.558	697.125
ENST00000409567	ENSG00000204843	DCTN1	2223.71	2570.17	2547.51	2259.55	2301.29	2126.07	671.88	959.439	786.091	663.518	792.861	764.589
ENST00000523908	ENSG00000113282	CLINT1	625.831	719.298	834.817	714.168	889.526	1135.34	725.58	835.575	941.241	663.518	944.131	978.224
ENST00000541050	ENSG00000110880	CORO1C	620.074	503.289	722.304	745.596	671.448	1081.11	721.834	690.39	776.897	987.326	868.496	1225.59
ENST00000260363	ENSG00000137807	KIF23	1006.59	776.316	797.313	1234.35	777.618	987.347	716.839	634.549	565.434	998.891	597.254	808.16
ENST00000296702	ENSG00000113649	TCERG1	967.118	866.228	1090.4	860.47	813.007	917.306	857.958	933.041	872.285	662.072	798.077	907.95
ENST00000395547	ENSG00000168488	ATXN2L	1250.84	1174.34	1351.54	1233.27	1191.77	1180.52	695.608	746.23	779.196	662.072	728.963	735.074
ENST00000543672	ENSG00000175203	DCTN2	807.577	917.763	636.183	709.833	739.358	568.233	869.198	962.485	622.897	815.303	842.415	649.339
ENST00000642730	ENSG00000152556	PFKM	1083.07	1266.45	1515.45	951.502	1055.95	652.959	984.092	1094.47	1106.73	825.422	903.705	643.717
ENST00000343115	#N/A	#N/A	575.666	548.245	738.973	495.258	485.891	728.648	1413.7	1567.59	1518.17	1169.47	1425.32	1928.34
ENST00000376618	ENSG00000110090	CPT1A	1009.88	933.114	726.471	992.683	951.697	663.126	1135.2	1137.11	786.091	1108.75	1066.71	642.311
ENST00000409906	ENSG00000103363	ELOB	669.417	948.465	675.077	701.164	937.35	773.836	600.696	644.702	658.524	660.627	598.558	718.208
ENST00000258607	ENSG00000136108	CKAP2	634.877	528.509	633.405	875.642	487.804	762.539	754.304	567.541	642.434	800.847	632.463	930.438
ENST00000318121	ENSG00000092853	CLSPN	652.969	531.798	633.405	574.369	566.236	550.158	1201.39	1259.96	992.957	1030.69	1193.2	1388.63
ENST00000325215	ENSG00000168488	ATXN2L	1231.1	1162.28	1336.26	1211.59	1164.99	1160.19	681.871	754.352	778.046	659.181	727.659	746.318
ENST00000332707	ENSG00000184575	XPOT	2239.34	2551.53	2393.33	2149.01	1959.83	1708.09	985.341	898.522	903.315	800.847	770.692	640.906
ENST00000344546	ENSG00000167863	ATP5PD	583.067	885.965	633.405	554.862	812.051	570.492	1223.87	1282.3	1117.08	1390.64	1444.89	1328.19
ENST00000359794	ENSG00000152556	PFKM	1080.61	1269.74	1519.62	948.251	1053.08	651.83	977.848	1093.46	1109.03	835.541	897.185	640.906
ENST00000166345	ENSG00000071539	TRIP13	890.637	1025.22	923.716	1246.27	1301.77	1066.42	954.12	776.688	648.18	893.364	897.185	639.5
ENST00000251496	ENSG00000109805	NCAPG	713.003	725.877	801.48	757.517	645.623	790.781	982.843	713.741	711.39	797.956	696.362	639.5
ENST00000314133	ENSG00000176340	COX8A	708.069	945.175	632.016	887.563	1042.56	711.703	836.728	972.637	770.002	965.643	1056.28	739.29
ENST00000322776	ENSG00000167792	NDUFV1	1532.09	1583.33	1393.21	1433.75	1396.46	1085.63	630.668	780.75	744.718	803.738	593.342	781.455
ENST00000336783	ENSG00000168488	ATXN2L	1246.73	1160.09	1336.26	1215.93	1172.64	1161.32	699.355	754.352	778.046	657.736	734.179	747.723
ENST00000340394	ENSG00000168488	ATXN2L	1249.19	1169.96	1355.71	1217.01	1170.73	1186.17	688.115	742.169	767.703	657.736	725.051	736.479
ENST00000425117	ENSG00000156697	UTP14A	665.305	676.535	662.575	623.136	694.404	526.434	771.788	877.201	729.778	657.736	804.598	735.074
ENST00000318493	ENSG00000105976	MET	977.809	553.728	858.431	1049.04	841.702	1403.07	821.742	562.465	521.762	1036.48	790.253	989.468
ENST00000352331	ENSG00000137807	KIF23	1002.48	781.798	768.143	1258.19	791.008	1014.46	724.332	627.442	556.24	984.435	592.038	817.998
ENST00000372224	ENSG00000142945	KIF2C	689.154	623.903	630.627	956.92	729.794	852.914	699.355	630.488	574.628	1248.97	882.841	1108.94
ENST00000382686	ENSG00000168488	ATXN2L	1231.1	1157.89	1339.04	1204.01	1153.51	1156.8	676.875	728.97	767.703	656.29	713.314	725.235
ENST00000403994	ENSG00000140416	TPM1	842.117	626.096	630.627	1738.28	1436.63	3008.36	1301.3	1026.45	1069.96	2581.79	2171.24	4940.31
ENST00000547587	ENSG00000152556	PFKM	1074.85	1269.74	1518.23	951.502	1055	650.7	976.599	1091.42	1103.29	819.64	890.665	638.095
ENST00000053867	ENSG00000030582	GRN	1680.94	1406.8	1183.47	2243.29	1985.65	2332.8	856.709	757.398	520.613	1493.28	1036.72	1003.52
ENST00000264167	ENSG00000018510	AGPS	662.838	655.702	629.238	951.502	957.436	1089.02	811.751	857.911	750.464	1006.12	1134.52	1167.97
ENST00000424492	ENSG00000104131	EIF3J	578.133	627.193	629.238	567.867	702.056	523.045	1143.94	1252.85	1050.42	819.64	1048.45	711.18
ENST00000451137	ENSG00000142871	CCN1	878.301	722.588	1522.39	1661.34	1618.36	2950.74	680.622	459.921	936.644	2399.65	2300.34	3134.25
ENST00000263801	ENSG00000067369	TP53BP1	794.419	773.026	801.48	709.833	692.491	534.342	666.885	877.201	694.151	708.331	738.091	635.284
ENST00000473453	ENSG00000239264	TXNDC5	1558.41	1444.08	1471	1421.83	1314.2	1116.13	1029.05	827.452	902.166	1013.35	764.172	635.284
ENST00000336133	ENSG00000205323	SARNP	508.23	505.482	675.077	488.755	442.85	611.161	786.774	881.262	1034.33	784.946	868.496	1030.23
ENST00000397752	ENSG00000105976	MET	986.033	557.017	865.376	1059.87	844.571	1406.46	819.244	562.465	518.315	1037.92	794.165	992.279
ENST00000611659	ENSG00000143549	TPM3	572.376	753.289	626.46	618.801	904.829	838.228	927.894	1083.3	879.181	978.653	1210.16	1089.26
ENST00000378037	ENSG00000136108	CKAP2	623.364	526.316	625.071	861.553	479.196	751.242	763.046	569.572	636.688	795.065	638.984	934.654
ENST00000405097	#N/A	#N/A	563.33	547.149	730.638	487.672	476.327	723	1409.95	1592.97	1530.81	1170.91	1417.5	1957.85
ENST00000528498	ENSG00000137710	RDX	564.152	547.149	729.249	487.672	477.283	719.611	1406.2	1570.64	1527.36	1157.9	1408.37	1936.77
ENST00000251195	ENSG00000092853	CLSPN	647.213	523.026	623.682	570.034	552.845	543.38	1183.91	1238.64	951.584	1004.67	1164.51	1359.11
ENST00000338205	ENSG00000136813	ECPAS	1055.11	722.588	1232.08	856.135	627.45	835.969	905.415	670.084	896.42	782.055	585.518	697.125
ENST00000394053	ENSG00000065911	MTHFD2	725.339	1072.37	1072.34	696.829	817.79	869.859	610.686	824.407	1042.38	647.617	791.557	853.135
ENST00000409753	ENSG00000189159	JPT1	703.134	825.658	1000.11	981.846	1007.17	1667.42	559.484	622.366	855.047	741.579	809.814	1201.7
ENST00000438704	ENSG00000164104	HMGB2	713.825	572.368	805.647	692.494	428.503	730.908	2232.94	1885.37	2160.6	2390.98	1588.33	2305.01
ENST00000311785	ENSG00000138674	SEC31A	967.118	837.719	957.053	784.61	904.829	939.9	837.977	867.048	689.554	646.171	685.929	730.857
ENST00000372921	ENSG00000138279	ANXA7	697.378	716.009	659.797	692.494	665.71	619.069	758.051	687.344	670.016	795.065	712.01	628.256
ENST00000415913	ENSG00000138413	IDH1	611.85	841.009	959.831	484.421	525.107	649.57	751.806	994.973	1180.29	656.29	722.443	823.62
ENST00000460851	ENSG00000144895	EIF2A	1018.11	937.5	938.995	953.669	911.525	776.095	894.175	858.926	744.718	890.473	785.037	628.256
ENST00000216392	ENSG00000100504	PYGL	564.975	687.5	619.515	755.349	867.527	649.57	683.12	693.436	720.584	770.49	756.348	789.888
ENST00000242465	ENSG00000122862	SRGN	783.728	539.474	619.515	1072.88	845.528	1320.6	1246.35	762.475	802.181	1244.64	992.381	847.513
ENST00000357430	ENSG00000123983	ACSL3	867.61	809.21	879.266	916.823	829.268	1110.48	835.479	848.773	512.568	935.286	1002.81	737.885
ENST00000397375	ENSG00000074071	MRPS34	900.505	883.772	719.526	879.977	704.925	623.587	832.981	961.469	907.912	776.273	794.165	626.851
ENST00000399380	ENSG00000170558	CDH2	1328.14	819.079	619.515	1324.3	1153.51	1120.65	1694.69	1223.41	579.225	2020.91	1675.7	1333.81
ENST00000429243	ENSG00000205352	PRR13	583.889	724.781	644.517	812.786	892.395	1221.19	556.986	549.266	560.837	688.093	820.246	735.074
ENST00000446179	ENSG00000138413	IDH1	612.673	837.719	961.22	483.337	526.064	649.57	756.802	992.943	1177.99	651.953	721.139	825.025
ENST00000446922	ENSG00000164104	HMGB2	714.648	574.561	804.258	693.578	426.59	734.297	2221.7	1845.78	2101.99	2362.07	1549.21	2260.04
ENST00000548033	ENSG00000004455	AK2	777.971	822.368	997.335	713.084	782.4	851.784	813	893.446	1099.84	644.725	788.949	825.025
ENST00000372919	ENSG00000138279	ANXA7	640.634	674.342	618.126	637.224	635.102	561.455	755.553	690.39	663.121	783.5	708.098	626.851
ENST00000374403	ENSG00000090889	KIF4A	810.866	763.158	837.595	929.828	861.788	861.951	555.737	610.183	539.001	647.617	682.017	684.476
ENST00000372568	ENSG00000175063	UBE2C	650.502	723.684	616.737	930.911	546.15	804.337	736.82	753.337	696.449	1111.65	607.686	813.781
ENST00000408888	ENSG00000188739	RBM34	580.6	599.781	616.737	562.448	513.629	559.195	689.364	788.872	761.957	662.072	738.091	678.854
ENST00000489567	ENSG00000124783	SSR1	713.003	675.438	815.37	481.169	568.149	612.291	1908.24	1831.56	1672.17	1477.38	1588.33	1543.23
ENST00000262061	ENSG00000111481	COPZ1	551.817	559.21	730.638	564.616	564.323	500.451	1399.96	1423.42	1553.79	1418.11	1267.53	1236.84
ENST00000263309	ENSG00000074201	CLNS1A	570.731	547.149	637.572	515.848	531.802	499.322	966.608	976.698	1098.69	865.898	905.009	789.888
ENST00000285814	ENSG00000155438	NIFK	510.698	523.026	613.958	498.509	490.674	602.123	1117.72	969.591	968.823	851.442	804.598	796.916
ENST00000338034	ENSG00000006744	ELAC2	991.79	1051.53	1043.17	838.795	884.743	788.522	805.507	900.553	757.36	748.807	688.537	621.229
ENST00000389045	ENSG00000153827	TRIP12	1083.07	836.623	1026.51	1136.82	1020.56	883.415	680.622	559.419	507.971	776.273	752.436	647.933
ENST00000392066	ENSG00000123983	ACSL3	866.788	809.21	880.655	918.99	827.355	1113.87	839.226	848.773	507.971	932.394	1005.42	736.479
ENST00000394421	ENSG00000113649	TCERG1	976.987	866.228	1098.74	872.391	821.616	927.473	836.728	920.858	860.793	638.943	781.125	895.3
ENST00000397292	ENSG00000137055	PLAA	671.884	513.158	680.633	677.322	506.934	585.178	746.811	620.335	560.837	703.994	585.518	621.229
ENST00000429709	ENSG00000136518	ACTL6A	591.291	627.193	647.296	479.002	549.019	516.267	822.991	903.598	765.405	699.657	761.564	629.662
ENST00000324932	ENSG00000110713	NUP98	842.117	730.263	869.543	914.655	831.18	840.487	550.742	622.366	635.539	779.164	764.172	764.589
ENST00000513024	ENSG00000064042	LIMCH1	987.678	685.307	845.929	1201.84	1088.47	1451.65	550.742	544.19	520.613	858.67	659.848	954.331
ENST00000612399	ENSG00000100519	PSMC6	755.767	793.859	933.439	538.606	519.368	624.717	917.903	867.048	1174.54	637.498	713.314	753.345
ENST00000231238	ENSG00000113312	TTC1	464.644	513.158	611.18	492.007	428.503	538.861	1045.29	1080.26	1078	871.68	1056.28	1146.88
ENST00000373493	ENSG00000162521	RBBP4	648.857	719.298	779.255	476.835	558.584	589.697	1213.88	1263.01	1173.39	769.045	988.468	945.898
ENST00000407280	ENSG00000216490	IFI30	557.573	777.412	833.428	674.071	874.222	1178.26	549.493	680.237	728.628	828.313	804.598	1160.94
ENST00000549043	ENSG00000111481	COPZ1	550.994	557.017	726.471	564.616	560.497	497.062	1317.53	1334.08	1413.59	1325.59	1176.25	1172.18
ENST00000273435	ENSG00000144895	EIF2A	999.191	917.763	918.16	943.916	885.7	769.317	894.175	852.834	733.225	868.789	775.909	617.012
ENST00000347328	ENSG00000161813	LARP4	598.692	481.36	673.687	690.326	592.061	590.826	709.345	656.886	693.001	672.191	735.483	633.878
ENST00000396595	ENSG00000064042	LIMCH1	1004.13	690.789	854.263	1211.59	1119.08	1475.37	548.244	550.281	535.553	861.561	665.065	961.358
ENST00000409349	ENSG00000169604	ANTXR1	1134.06	512.061	609.791	1378.49	890.482	1033.66	1026.55	643.687	557.389	1024.91	811.118	657.772
ENST00000529927	ENSG00000167792	NDUFV1	1461.37	1528.51	1329.32	1364.4	1332.38	1020.11	619.428	751.306	720.584	808.075	571.173	747.723
ENST00000588188	ENSG00000108946	PRKAR1A	851.985	612.938	608.402	837.712	574.844	704.925	729.327	847.758	749.315	868.789	762.868	729.452
ENST00000314940	ENSG00000177733	HNRNPA0	588.001	703.947	607.013	651.313	758.488	626.976	604.442	729.986	763.106	767.599	886.753	677.448
ENST00000505490	ENSG00000183684	ALYREF	794.419	854.166	607.013	654.564	698.23	528.694	1336.27	1527.99	1263.03	1181.03	1287.1	780.05
ENST00000301011	ENSG00000158545	ZC3H18	778.793	721.491	697.301	679.489	639.885	719.611	588.207	550.281	553.941	664.963	568.565	704.153
[truncated: 39,248 more rows]
