# Supplementary material for: Cyclin B/CDK1 and Cyclin A/CDK2 phosphorylate DENR to promote mitotic protein translation and faithful cell division
Source: Nat Commun. 2022 Feb 3;13:668. doi: 10.1038/s41467-022-28265-0 (PMC8813921; doi:10.1038/s41467-022-28265-0)
Supplement: Supplementary file 8 — Supplementary Data 5 [file 41467_2022_28265_MOESM8_ESM.xlsx]

## Sheet: Sheet1
Suppl. Data 5: Transcripts and genes with significantly increased mRNA levels in mitotic cells compared to interphase cells
Transcript ID	Gene ID	Gene Name	log2FC(RNA WT Mitotic Cells / RNA WT Interphase Cells)
ENST00000311208	ENSG00000128422	KRT17	4.17818
ENST00000264563	ENSG00000095752	IL11	3.75494
ENST00000301653	ENSG00000186832	KRT16	3.72516
ENST00000167586	ENSG00000186847	KRT14	3.64239
ENST00000244333	ENSG00000124466	LYPD3	3.60872
ENST00000239316	ENSG00000120211	INSL4	3.49884
ENST00000379446	ENSG00000111859	NEDD9	3.40982
ENST00000504387	ENSG00000111859	NEDD9	3.40982
ENST00000620854	ENSG00000111859	NEDD9	3.33158
ENST00000392386	ENSG00000006016	CRLF1	3.09741
ENST00000283147	ENSG00000153162	BMP6	3.09651
ENST00000371222	ENSG00000177606	JUN	2.97981
ENST00000612899	ENSG00000118503	TNFAIP3	2.81517
ENST00000354785	ENSG00000115414	FN1	2.74538
ENST00000323926	ENSG00000115414	FN1	2.74331
ENST00000336916	ENSG00000115414	FN1	2.7403
ENST00000357867	ENSG00000115414	FN1	2.73963
ENST00000442011	ENSG00000120708	TGFBI	2.73078
ENST00000356005	ENSG00000115414	FN1	2.72769
ENST00000559556	ENSG00000140416	TPM1	2.64333
ENST00000264908	ENSG00000138772	ANXA3	2.63257
ENST00000394945	ENSG00000152377	SPOCK1	2.62239
ENST00000252809	ENSG00000130513	GDF15	2.61557
ENST00000396087	ENSG00000166833	NAV2	2.60872
ENST00000303115	ENSG00000168685	IL7R	2.58133
ENST00000396085	ENSG00000166833	NAV2	2.56197
ENST00000405375	ENSG00000124762	CDKN1A	2.56175
ENST00000448526	ENSG00000124762	CDKN1A	2.56175
ENST00000244741	ENSG00000124762	CDKN1A	2.55658
ENST00000615513	ENSG00000124762	CDKN1A	2.55658
ENST00000367342	ENSG00000163362	INAVA	2.5319
ENST00000360655	ENSG00000166833	NAV2	2.50057
ENST00000349880	ENSG00000166833	NAV2	2.49191
ENST00000413687	ENSG00000163362	INAVA	2.4852
ENST00000383734	ENSG00000114268	PFKFB4	2.47855
ENST00000368849	ENSG00000143367	TUFT1	2.45369
ENST00000368848	ENSG00000143367	TUFT1	2.44558
ENST00000014914	ENSG00000013588	GPRC5A	2.41455
ENST00000232375	ENSG00000114268	PFKFB4	2.40754
ENST00000258743	ENSG00000136244	IL6	2.39844
ENST00000533917	ENSG00000166833	NAV2	2.38633
ENST00000309539	ENSG00000173391	OLR1	2.38312
ENST00000559397	ENSG00000140416	TPM1	2.37891
ENST00000416568	ENSG00000114268	PFKFB4	2.36289
ENST00000264498	ENSG00000138685	FGF2	2.35306
ENST00000421349	ENSG00000228964	HLA-B	2.34568
ENST00000435618	ENSG00000224608	HLA-B	2.31552
ENST00000323374	ENSG00000176170	SPHK1	2.31215
ENST00000408995	ENSG00000115641	FHL2	2.30206
ENST00000644866	ENSG00000138685	FGF2	2.29973
ENST00000271064	ENSG00000142910	TINAGL1	2.29793
ENST00000358278	ENSG00000140416	TPM1	2.29627
ENST00000457433	ENSG00000142910	TINAGL1	2.29302
ENST00000549260	ENSG00000171310	CHST11	2.28679
ENST00000409414	ENSG00000197191	CYSRT1	2.28679
ENST00000561266	ENSG00000140416	TPM1	2.28679
ENST00000322142	ENSG00000115641	FHL2	2.28174
ENST00000393352	ENSG00000115641	FHL2	2.28174
ENST00000393353	ENSG00000115641	FHL2	2.28005
ENST00000326754	ENSG00000179046	TRIML2	2.26661
ENST00000288398	ENSG00000140416	TPM1	2.26211
ENST00000336967	ENSG00000179820	MYADM	2.26126
ENST00000391769	ENSG00000179820	MYADM	2.26126
ENST00000391770	ENSG00000179820	MYADM	2.26126
ENST00000391771	ENSG00000179820	MYADM	2.25696
ENST00000303694	ENSG00000171310	CHST11	2.25563
ENST00000403994	ENSG00000140416	TPM1	2.25412
ENST00000392496	ENSG00000176170	SPHK1	2.24822
ENST00000592299	ENSG00000176170	SPHK1	2.24645
ENST00000230538	ENSG00000112769	LAMA4	2.24372
ENST00000418234	ENSG00000104881	PPP1R13L	2.24125
ENST00000590959	ENSG00000176170	SPHK1	2.23823
ENST00000267996	ENSG00000140416	TPM1	2.22092
ENST00000522006	ENSG00000112769	LAMA4	2.22056
ENST00000512729	ENSG00000179046	TRIML2	2.21279
ENST00000375706	#N/A	#N/A	2.21084
ENST00000272907	ENSG00000144460	NYAP2	2.20063
ENST00000370747	ENSG00000137965	IFI44	2.19487
ENST00000379270	ENSG00000130066	SAT1	2.18535
ENST00000360957	ENSG00000104881	PPP1R13L	2.18472
ENST00000537531	ENSG00000142910	TINAGL1	2.17888
ENST00000531493	ENSG00000175592	FOSL1	2.17756
ENST00000367351	ENSG00000131015	ULBP2	2.17432
ENST00000537882	ENSG00000104419	NDRG1	2.1648
ENST00000521420	ENSG00000055163	CYFIP2	2.12564
ENST00000522476	ENSG00000104419	NDRG1	2.12105
ENST00000616178	ENSG00000055163	CYFIP2	2.09294
ENST00000346786	ENSG00000101335	MYL9	2.09202
ENST00000356917	ENSG00000095794	CREM	2.08935
ENST00000620254	ENSG00000055163	CYFIP2	2.08667
ENST00000618329	ENSG00000055163	CYFIP2	2.08509
ENST00000206423	ENSG00000091986	CCDC80	2.08034
ENST00000439685	ENSG00000091986	CCDC80	2.08034
ENST00000622615	ENSG00000274334	VASN	2.07839
ENST00000304735	ENSG00000168140	VASN	2.07595
ENST00000334895	ENSG00000140416	TPM1	2.06895
ENST00000372764	ENSG00000122861	PLAU	2.05994
ENST00000446342	ENSG00000122861	PLAU	2.05141
ENST00000254898	ENSG00000132561	MATN2	2.04666
ENST00000295633	ENSG00000163430	FSTL1	2.03367
ENST00000166139	ENSG00000070404	FSTL3	2.02376
ENST00000392531	ENSG00000213145	CRIP1	2.01462
ENST00000286380	ENSG00000155918	RAET1L	2.00995
ENST00000395816	ENSG00000124225	PMEPA1	2.00561
ENST00000375820	ENSG00000187498	COL4A1	2.00504
ENST00000265626	ENSG00000124225	PMEPA1	2.00409
ENST00000414097	ENSG00000104419	NDRG1	2.00372
ENST00000341744	ENSG00000124225	PMEPA1	1.99877
ENST00000436863	ENSG00000137752	CASP1	1.99601
ENST00000347215	ENSG00000124225	PMEPA1	1.99283
ENST00000216446	ENSG00000100558	PLEK2	1.98329
ENST00000323851	ENSG00000104419	NDRG1	1.97906
ENST00000448083	ENSG00000175592	FOSL1	1.97645
ENST00000533400	ENSG00000137752	CASP1	1.96772
ENST00000524308	ENSG00000132561	MATN2	1.96486
ENST00000375001	ENSG00000204291	COL15A1	1.95963
ENST00000235382	ENSG00000116741	RGS2	1.95817
ENST00000414037	ENSG00000124225	PMEPA1	1.95683
ENST00000265361	ENSG00000075223	SEMA3C	1.93545
ENST00000521689	ENSG00000132561	MATN2	1.93213
ENST00000615648	ENSG00000261150	EPPK1	1.9246
ENST00000407925	ENSG00000049323	LTBP1	1.921
ENST00000551771	ENSG00000161642	ZNF385A	1.921
ENST00000312562	ENSG00000175592	FOSL1	1.91542
ENST00000404525	ENSG00000049323	LTBP1	1.91128
ENST00000352268	ENSG00000161642	ZNF385A	1.91128
ENST00000375704	#N/A	#N/A	1.90619
ENST00000397091	ENSG00000077782	FGFR1	1.90346
ENST00000397113	ENSG00000077782	FGFR1	1.89718
ENST00000356207	ENSG00000077782	FGFR1	1.88871
ENST00000452357	ENSG00000089127	OAS1	1.8877
ENST00000279022	ENSG00000101335	MYL9	1.88686
ENST00000369682	ENSG00000130827	PLXNA3	1.88174
ENST00000372733	ENSG00000124145	SDC4	1.88053
ENST00000219070	ENSG00000087245	MMP2	1.87993
ENST00000326324	ENSG00000077782	FGFR1	1.87516
ENST00000437642	ENSG00000087245	MMP2	1.87251
ENST00000356950	ENSG00000197903	H2BC12	1.86749
ENST00000259874	ENSG00000137331	IER3	1.85572
ENST00000296585	ENSG00000164171	ITGA2	1.85158
ENST00000606017	ENSG00000272398	CD24	1.8464
ENST00000543140	ENSG00000187498	COL4A1	1.84479
ENST00000601723	ENSG00000011422	PLAUR	1.84443
ENST00000418533	ENSG00000049323	LTBP1	1.83734
ENST00000610952	ENSG00000272398	CD24	1.83686
ENST00000231004	ENSG00000113083	LOX	1.83111
ENST00000543485	ENSG00000087245	MMP2	1.83092
ENST00000256495	ENSG00000134107	BHLHE40	1.82869
ENST00000620985	ENSG00000205413	SAMD9	1.82684
ENST00000254958	ENSG00000101384	JAG1	1.82573
ENST00000619133	ENSG00000272398	CD24	1.82559
ENST00000450236	ENSG00000230128	IER3	1.82192
ENST00000379958	ENSG00000205413	SAMD9	1.82113
ENST00000465784	ENSG00000095383	TBC1D2	1.81731
ENST00000361773	ENSG00000140682	TGFB1I1	1.81731
ENST00000394858	ENSG00000140682	TGFB1I1	1.81731
ENST00000404816	ENSG00000049323	LTBP1	1.81731
ENST00000335922	ENSG00000077782	FGFR1	1.81504
ENST00000435856	ENSG00000235030	IER3	1.81016
ENST00000416884	ENSG00000227231	IER3	1.80863
ENST00000383560	ENSG00000206478	IER3	1.80863
ENST00000450871	ENSG00000232126	HLA-B	1.8059
ENST00000377066	ENSG00000135048	CEMIP2	1.79507
ENST00000221891	ENSG00000105290	APLP1	1.79333
ENST00000222543	ENSG00000105825	TFPI2	1.79327
ENST00000394863	ENSG00000140682	TGFB1I1	1.79203
ENST00000375066	ENSG00000095383	TBC1D2	1.78929
ENST00000311083	ENSG00000175183	CSRP2	1.78497
ENST00000377044	ENSG00000135048	CEMIP2	1.78106
ENST00000543669	ENSG00000022267	FHL1	1.77983
ENST00000314222	ENSG00000181649	PHLDA2	1.77583
ENST00000618418	ENSG00000274538	PHLDA2	1.77583
ENST00000379883	ENSG00000107201	DDX58	1.77099
ENST00000368199	ENSG00000027869	SH2D2A	1.76792
ENST00000370683	ENSG00000022267	FHL1	1.76712
ENST00000370690	#N/A	#N/A	1.76712
ENST00000394153	ENSG00000022267	FHL1	1.76712
ENST00000340093	ENSG00000011422	PLAUR	1.76581
ENST00000360564	ENSG00000198598	MMP17	1.76502
ENST00000619644	ENSG00000183963	SMTN	1.7588
ENST00000378473	ENSG00000101333	PLCB4	1.75866
ENST00000354759	ENSG00000095794	CREM	1.75547
ENST00000392306	ENSG00000027869	SH2D2A	1.75168
ENST00000316403	ENSG00000120885	CLU	1.74893
ENST00000425848	ENSG00000223532	HLA-B	1.74885
ENST00000402676	ENSG00000131016	AKAP12	1.7443
ENST00000354675	ENSG00000131016	AKAP12	1.74259
ENST00000302351	ENSG00000171617	ENC1	1.73158
ENST00000394155	ENSG00000022267	FHL1	1.7304
ENST00000262768	ENSG00000035862	TIMP2	1.72762
ENST00000278655	ENSG00000101333	PLCB4	1.72736
ENST00000339082	ENSG00000011422	PLAUR	1.72094
ENST00000305366	ENSG00000169908	TM4SF1	1.71499
ENST00000353706	ENSG00000166401	SERPINB8	1.71421
ENST00000368198	ENSG00000027869	SH2D2A	1.7138
ENST00000282588	ENSG00000213949	ITGA1	1.7124
ENST00000622315	ENSG00000272398	CD24	1.70401
ENST00000347557	ENSG00000183963	SMTN	1.70183
ENST00000375535	ENSG00000117122	MFAP2	1.70183
ENST00000649529	ENSG00000187608	ISG15	1.69786
ENST00000358743	ENSG00000183963	SMTN	1.69597
ENST00000358432	ENSG00000142627	EPHA2	1.69504
ENST00000627148	ENSG00000135346	CGA	1.69064
ENST00000221264	ENSG00000011422	PLAUR	1.69058
ENST00000331569	ENSG00000183779	ZNF703	1.68733
ENST00000266659	ENSG00000139278	GLIPR1	1.68703
ENST00000621784	ENSG00000143320	CRABP2	1.68127
ENST00000622241	ENSG00000275342	PRAG1	1.68107
ENST00000297720	ENSG00000165046	LETM2	1.6798
ENST00000523983	ENSG00000165046	LETM2	1.6798
ENST00000375534	ENSG00000117122	MFAP2	1.67958
ENST00000456916	ENSG00000205336	ADGRG1	1.67828
ENST00000245185	ENSG00000125148	MT2A	1.67196
ENST00000514062	ENSG00000163453	IGFBP7	1.66304
ENST00000467815	ENSG00000196562	SULF2	1.66276
ENST00000562558	ENSG00000205336	ADGRG1	1.66098
ENST00000389131	ENSG00000134013	LOXL2	1.65935
ENST00000379957	ENSG00000165046	LETM2	1.65876
ENST00000568909	ENSG00000205336	ADGRG1	1.65471
ENST00000388813	ENSG00000205336	ADGRG1	1.65437
ENST00000368222	ENSG00000143320	CRABP2	1.6543
ENST00000333137	ENSG00000183963	SMTN	1.65197
ENST00000445409	ENSG00000089127	OAS1	1.64669
ENST00000562631	ENSG00000205336	ADGRG1	1.64546
ENST00000337656	ENSG00000095794	CREM	1.64245
ENST00000484875	ENSG00000196562	SULF2	1.64043
ENST00000336615	ENSG00000177666	PNPLA2	1.63946
ENST00000612341	ENSG00000183963	SMTN	1.6377
ENST00000409190	ENSG00000162520	SYNC	1.63744
ENST00000371811	ENSG00000119917	IFIT3	1.63574
ENST00000371818	ENSG00000119917	IFIT3	1.63009
ENST00000359930	ENSG00000196562	SULF2	1.62948
ENST00000367976	ENSG00000118523	CCN2	1.62435
ENST00000302754	ENSG00000171223	JUNB	1.62383
ENST00000393923	ENSG00000144824	PHLDB2	1.62036
ENST00000393925	ENSG00000144824	PHLDB2	1.61953
ENST00000331817	ENSG00000135480	KRT7	1.61781
ENST00000431670	ENSG00000144824	PHLDB2	1.61776
ENST00000368918	ENSG00000143458	GABPB2	1.61329
ENST00000261811	ENSG00000120306	CYSTM1	1.61256
ENST00000343242	ENSG00000198517	MAFK	1.61163
ENST00000412622	ENSG00000144824	PHLDB2	1.61022
ENST00000373484	ENSG00000162520	SYNC	1.61011
ENST00000267205	ENSG00000139725	RHOF	1.60561
ENST00000367311	ENSG00000174307	PHLDA3	1.60305
ENST00000400299	ENSG00000198832	SELENOM	1.59965
ENST00000338010	ENSG00000161642	ZNF385A	1.59799
ENST00000546970	ENSG00000161642	ZNF385A	1.59799
ENST00000383698	ENSG00000206538	VGLL3	1.59713
ENST00000372201	ENSG00000173846	PLK3	1.59713
ENST00000273342	ENSG00000144810	COL8A1	1.59634
ENST00000535512	#N/A	#N/A	1.59491
ENST00000640848	#N/A	#N/A	1.59491
ENST00000394313	ENSG00000161642	ZNF385A	1.5908
ENST00000412585	ENSG00000234745	HLA-B	1.58447
ENST00000295666	ENSG00000163453	IGFBP7	1.58234
ENST00000465261	ENSG00000136153	LMO7	1.58042
ENST00000514182	ENSG00000144655	CSRNP1	1.57882
ENST00000514516	ENSG00000114019	AMOTL2	1.57781
ENST00000230895	ENSG00000112977	DAP	1.5735
ENST00000447280	ENSG00000135919	SERPINE2	1.57219
ENST00000375063	ENSG00000095383	TBC1D2	1.57199
ENST00000397056	ENSG00000196639	HRH1	1.57124
ENST00000431010	ENSG00000196639	HRH1	1.57124
ENST00000359635	ENSG00000206450	HLA-B	1.56817
ENST00000341547	ENSG00000136153	LMO7	1.56457
ENST00000611077	ENSG00000187244	BCAM	1.56243
ENST00000409304	ENSG00000135919	SERPINE2	1.56167
ENST00000610310	ENSG00000135346	CGA	1.56159
ENST00000258405	ENSG00000135919	SERPINE2	1.56082
ENST00000529432	ENSG00000023171	GRAMD1B	1.55877
ENST00000377534	ENSG00000136153	LMO7	1.55092
ENST00000409817	ENSG00000121966	CXCR4	1.54983
ENST00000369159	ENSG00000203812	H2AC18	1.54252
ENST00000607355	ENSG00000272196	H2AC19	1.54252
ENST00000456860	ENSG00000023171	GRAMD1B	1.54245
ENST00000273153	ENSG00000144655	CSRNP1	1.54055
ENST00000529750	ENSG00000023171	GRAMD1B	1.53871
ENST00000372994	ENSG00000171159	C9orf16	1.53833
ENST00000247829	ENSG00000127324	TSPAN8	1.53641
ENST00000241393	ENSG00000121966	CXCR4	1.53609
ENST00000513145	ENSG00000114019	AMOTL2	1.53518
ENST00000449733	ENSG00000148180	GSN	1.52823
ENST00000373808	ENSG00000148180	GSN	1.52098
ENST00000249883	ENSG00000114019	AMOTL2	1.51863
ENST00000380283	ENSG00000168994	PXDC1	1.5168
ENST00000373823	ENSG00000148180	GSN	1.51627
ENST00000373818	ENSG00000148180	GSN	1.51397
ENST00000394353	ENSG00000148180	GSN	1.51155
ENST00000374734	ENSG00000095794	CREM	1.50918
ENST00000268607	ENSG00000140941	MAP1LC3B	1.50615
ENST00000513610	ENSG00000145555	MYO10	1.50347
ENST00000219271	ENSG00000102996	MMP15	1.50292
ENST00000296755	ENSG00000131711	MAP1B	1.5018
ENST00000392452	ENSG00000180611	MB21D2	1.49934
ENST00000304381	ENSG00000170537	TMC7	1.49191
ENST00000619060	ENSG00000139289	PHLDA1	1.48749
ENST00000355415	ENSG00000161091	MFSD12	1.48745
ENST00000264595	ENSG00000038002	AGA	1.48424
ENST00000370986	ENSG00000116717	GADD45A	1.48424
ENST00000341676	ENSG00000159363	ATP13A2	1.48293
ENST00000540846	ENSG00000166949	SMAD3	1.47944
ENST00000342105	ENSG00000095794	CREM	1.47341
ENST00000005178	ENSG00000004799	PDK4	1.47122
ENST00000554444	ENSG00000258947	TUBB3	1.46919
ENST00000380180	ENSG00000163110	PDLIM5	1.46736
ENST00000368916	ENSG00000143458	GABPB2	1.46736
ENST00000299977	ENSG00000166750	SLFN5	1.46736
ENST00000266458	ENSG00000139112	GABARAPL1	1.46513
ENST00000556529	ENSG00000258102	MAP1LC3B2	1.46311
ENST00000332981	ENSG00000027075	PRKCH	1.45926
ENST00000299237	ENSG00000166188	ZNF319	1.45856
ENST00000546318	ENSG00000185745	IFIT1	1.45185
ENST00000526033	ENSG00000073921	PICALM	1.45152
ENST00000393346	ENSG00000073921	PICALM	1.4511
ENST00000230323	ENSG00000112561	TFEB	1.45102
ENST00000358871	ENSG00000112561	TFEB	1.45102
ENST00000339877	ENSG00000157110	RBPMS	1.44807
ENST00000532317	ENSG00000073921	PICALM	1.44791
ENST00000020945	ENSG00000019549	SNAI2	1.44778
ENST00000260356	ENSG00000137801	THBS1	1.44726
ENST00000389395	ENSG00000161091	MFSD12	1.4457
ENST00000222250	ENSG00000105643	ARRDC2	1.44376
ENST00000308508	ENSG00000173546	CSPG4	1.44291
ENST00000360909	ENSG00000100592	DAAM1	1.43879
ENST00000439724	ENSG00000166949	SMAD3	1.43879
ENST00000395125	ENSG00000100592	DAAM1	1.43879
ENST00000221452	ENSG00000104856	RELB	1.43489
ENST00000346234	ENSG00000134996	OSTF1	1.43454
ENST00000392054	ENSG00000153823	PID1	1.43363
ENST00000392055	ENSG00000153823	PID1	1.43363
ENST00000373033	ENSG00000112561	TFEB	1.43264
ENST00000359920	ENSG00000104880	ARHGEF18	1.43036
ENST00000331380	ENSG00000184260	H2AC20	1.42765
ENST00000274496	ENSG00000145817	YIPF5	1.42654
ENST00000261654	ENSG00000111452	ADGRD1	1.42364
ENST00000448443	ENSG00000145817	YIPF5	1.42333
ENST00000357037	ENSG00000177469	CAVIN1	1.42199
ENST00000370473	ENSG00000117228	GBP1	1.42115
ENST00000326735	ENSG00000159363	ATP13A2	1.41632
ENST00000293379	ENSG00000161638	ITGA5	1.41477
ENST00000371804	ENSG00000185745	IFIT1	1.41455
ENST00000370454	ENSG00000171488	LRRC8C	1.41232
ENST00000432074	ENSG00000112977	DAP	1.41025
ENST00000284273	ENSG00000154127	UBASH3B	1.40754
ENST00000545797	ENSG00000167657	DAPK3	1.40419
ENST00000263174	ENSG00000099260	PALMD	1.40227
ENST00000528398	ENSG00000073921	PICALM	1.40124
ENST00000345491	ENSG00000095794	CREM	1.40083
ENST00000427714	ENSG00000149380	P4HA3	1.40045
ENST00000535040	ENSG00000146242	TPBG	1.39214
ENST00000543496	ENSG00000146242	TPBG	1.39214
ENST00000634817	ENSG00000283085	TPBG	1.39214
ENST00000634826	ENSG00000283085	TPBG	1.39214
ENST00000331597	ENSG00000149380	P4HA3	1.39176
ENST00000375734	ENSG00000115963	RND3	1.39113
ENST00000283474	ENSG00000153443	UBALD1	1.39074
ENST00000452699	ENSG00000159363	ATP13A2	1.39033
ENST00000370481	ENSG00000117226	GBP3	1.38797
ENST00000339812	ENSG00000124635	H2BC11	1.38719
ENST00000305123	ENSG00000169047	IRS1	1.38719
ENST00000244050	ENSG00000124216	SNAI1	1.38255
ENST00000301464	ENSG00000167779	IGFBP6	1.38207
ENST00000263895	ENSG00000115963	RND3	1.3799
ENST00000327367	ENSG00000166949	SMAD3	1.3799
ENST00000398399	ENSG00000206538	VGLL3	1.37699
ENST00000397323	ENSG00000157110	RBPMS	1.3756
ENST00000319670	ENSG00000104880	ARHGEF18	1.37336
ENST00000378747	ENSG00000123240	OPTN	1.37075
ENST00000569532	ENSG00000170537	TMC7	1.36809
ENST00000546897	ENSG00000170421	KRT8	1.36729
ENST00000552150	ENSG00000170421	KRT8	1.36427
ENST00000293308	ENSG00000170421	KRT8	1.36387
ENST00000344206	ENSG00000164078	MST1R	1.36355
ENST00000649897	ENSG00000186591	UBE2H	1.36303
ENST00000378748	ENSG00000123240	OPTN	1.36012
ENST00000378757	ENSG00000123240	OPTN	1.36012
ENST00000549869	ENSG00000224320	HLA-A	1.3594
ENST00000372991	ENSG00000112576	CCND3	1.35799
ENST00000222812	ENSG00000106089	STX1A	1.35527
ENST00000361475	ENSG00000198959	TGM2	1.35391
ENST00000361492	ENSG00000074047	GLI2	1.35391
ENST00000372987	ENSG00000112576	CCND3	1.35257
ENST00000223095	ENSG00000106366	SERPINE1	1.34755
ENST00000228741	ENSG00000111145	ELK3	1.34691
ENST00000395762	ENSG00000077238	IL4R	1.34394
ENST00000429204	ENSG00000143772	ITPKB	1.34394
ENST00000373115	ENSG00000122863	CHST3	1.34229
ENST00000340006	ENSG00000159176	CSRP1	1.342
ENST00000532460	ENSG00000159176	CSRP1	1.34118
ENST00000367264	ENSG00000117139	KDM5B	1.34064
ENST00000370247	ENSG00000137936	BCAR3	1.34039
ENST00000533432	ENSG00000159176	CSRP1	1.33698
ENST00000372988	ENSG00000112576	CCND3	1.33293
ENST00000613327	ENSG00000138347	MYPN	1.33286
ENST00000567955	ENSG00000260458	KCNJ18	1.33259
ENST00000368679	ENSG00000148848	ADAM12	1.33231
ENST00000367360	ENSG00000203722	RAET1G	1.33188
ENST00000320203	ENSG00000157110	RBPMS	1.33188
ENST00000334274	ENSG00000176148	TCP11L1	1.33085
ENST00000590577	ENSG00000180448	ARHGAP45	1.32986
ENST00000260502	ENSG00000137936	BCAR3	1.32959
ENST00000368909	ENSG00000187908	DMBT1	1.32892
ENST00000373042	ENSG00000197982	C1orf122	1.32861
ENST00000370207	ENSG00000117525	F3	1.32831
ENST00000542869	ENSG00000101213	PTK6	1.32801
ENST00000370244	ENSG00000137936	BCAR3	1.32795
ENST00000367265	ENSG00000117139	KDM5B	1.32761
ENST00000370243	ENSG00000137936	BCAR3	1.32645
ENST00000586866	ENSG00000180448	ARHGAP45	1.32552
ENST00000552193	ENSG00000229215	HLA-A	1.32277
ENST00000368956	ENSG00000187908	DMBT1	1.32198
ENST00000409921	ENSG00000042493	CAPG	1.3204
ENST00000539243	ENSG00000180448	ARHGAP45	1.32007
ENST00000543365	ENSG00000180448	ARHGAP45	1.31685
ENST00000368955	ENSG00000187908	DMBT1	1.31654
ENST00000372524	ENSG00000165655	ZNF503	1.31594
ENST00000313093	ENSG00000180448	ARHGAP45	1.31594
ENST00000263269	ENSG00000105464	GRIN2D	1.31536
ENST00000345506	ENSG00000126561	STAT5A	1.31124
ENST00000590949	ENSG00000126561	STAT5A	1.31124
ENST00000432887	ENSG00000176148	TCP11L1	1.30899
ENST00000583088	ENSG00000184185	KCNJ12	1.30849
ENST00000543915	ENSG00000077238	IL4R	1.30816
ENST00000538255	ENSG00000136943	CTSV	1.3059
ENST00000170630	ENSG00000077238	IL4R	1.30503
ENST00000374867	ENSG00000099250	NRP1	1.30417
ENST00000360467	ENSG00000134871	COL4A2	1.30415
ENST00000318007	ENSG00000163110	PDLIM5	1.30328
ENST00000306442	ENSG00000168938	PPIC	1.30021
ENST00000360000	ENSG00000180964	TCEAL8	1.29973
ENST00000588868	ENSG00000126561	STAT5A	1.29907
ENST00000539242	ENSG00000137936	BCAR3	1.29597
ENST00000313234	ENSG00000167767	KRT80	1.2953
ENST00000308831	ENSG00000173156	RHOD	1.29374
ENST00000273261	ENSG00000144749	LRIG1	1.29336
ENST00000259008	ENSG00000136492	BRIP1	1.29212
ENST00000354434	ENSG00000159840	ZYX	1.28998
ENST00000643962	ENSG00000285443	ZYX	1.28732
ENST00000296474	ENSG00000164078	MST1R	1.28679
ENST00000414200	ENSG00000112576	CCND3	1.28482
ENST00000292433	ENSG00000160888	IER2	1.28105
ENST00000539778	ENSG00000153815	CMIP	1.28039
ENST00000371826	ENSG00000119922	IFIT2	1.27926
ENST00000537098	ENSG00000153815	CMIP	1.27869
ENST00000438495	ENSG00000111912	NCOA7	1.27862
ENST00000263867	ENSG00000042493	CAPG	1.27837
ENST00000395995	ENSG00000099250	NRP1	1.27802
ENST00000434472	ENSG00000026508	CD44	1.27652
ENST00000376809	ENSG00000206503	HLA-A	1.27586
ENST00000321867	ENSG00000177169	ULK1	1.27408
ENST00000553851	ENSG00000243279	PRAF2	1.27299
ENST00000465804	ENSG00000018408	WWTR1	1.27244
ENST00000467467	ENSG00000018408	WWTR1	1.27244
ENST00000393150	ENSG00000196954	CASP4	1.27236
ENST00000530167	ENSG00000188486	H2AX	1.27067
ENST00000646695	ENSG00000285443	ZYX	1.27057
ENST00000425673	ENSG00000090924	PLEKHG2	1.26868
ENST00000322764	ENSG00000159840	ZYX	1.26859
ENST00000339275	ENSG00000135114	OASL	1.26853
ENST00000360632	ENSG00000018408	WWTR1	1.26762
ENST00000337221	ENSG00000168077	SCARA3	1.26733
ENST00000296043	ENSG00000138771	SHROOM3	1.26661
ENST00000427683	ENSG00000243364	EFNA4	1.26573
ENST00000254301	ENSG00000131981	LGALS3	1.26531
ENST00000355841	ENSG00000196923	PDLIM7	1.26464
ENST00000546010	ENSG00000126561	STAT5A	1.26192
ENST00000372685	ENSG00000180964	TCEAL8	1.26126
ENST00000334047	ENSG00000117525	F3	1.26027
ENST00000280097	ENSG00000150540	HNMT	1.25822
ENST00000382771	ENSG00000206075	SERPINB5	1.25798
ENST00000355621	ENSG00000186591	UBE2H	1.25779
ENST00000468084	ENSG00000197982	C1orf122	1.25543
ENST00000563965	ENSG00000137868	STRA6	1.25203
ENST00000446050	ENSG00000163536	SERPINI1	1.24711
ENST00000270233	ENSG00000187244	BCAM	1.24699
ENST00000395884	ENSG00000155090	KLF10	1.24671
ENST00000503974	ENSG00000163110	PDLIM5	1.24653
ENST00000595607	ENSG00000178150	ZNF114	1.24615
ENST00000645898	ENSG00000168016	TRANK1	1.24615
ENST00000285407	ENSG00000155090	KLF10	1.24362
ENST00000415148	ENSG00000026508	CD44	1.24357
ENST00000395105	ENSG00000137868	STRA6	1.2432
ENST00000287771	ENSG00000157110	RBPMS	1.2424
ENST00000295777	ENSG00000163536	SERPINI1	1.24135
ENST00000526415	ENSG00000087884	AAMDC	1.23949
ENST00000264832	ENSG00000090339	ICAM1	1.23788
ENST00000424832	ENSG00000233841	HLA-C	1.23642
ENST00000378004	#N/A	#N/A	1.23617
ENST00000645722	ENSG00000145819	ARHGAP26	1.23617
ENST00000245932	ENSG00000125753	VASP	1.2345
ENST00000536859	ENSG00000168528	SERINC2	1.23368
ENST00000437268	ENSG00000184792	OSBP2	1.23234
ENST00000301904	ENSG00000168077	SCARA3	1.23194
ENST00000332585	ENSG00000184792	OSBP2	1.23043
ENST00000552493	ENSG00000223980	HLA-A	1.22908
ENST00000264552	ENSG00000108106	UBE2S	1.22875
ENST00000300952	ENSG00000167470	MIDN	1.22837
ENST00000428004	ENSG00000163995	ABLIM2	1.2279
ENST00000366641	ENSG00000135766	EGLN1	1.2261
ENST00000429976	ENSG00000168016	TRANK1	1.22539
ENST00000307662	ENSG00000171992	SYNPO	1.22353
ENST00000373709	ENSG00000168528	SERINC2	1.2224
ENST00000373710	ENSG00000168528	SERINC2	1.2224
ENST00000578186	ENSG00000270882	H4C14	1.22209
ENST00000579512	ENSG00000270276	H4C15	1.22209
ENST00000383409	ENSG00000206395	DDAH2	1.22184
ENST00000413655	ENSG00000233076	DDAH2	1.22184
ENST00000444739	ENSG00000196954	CASP4	1.21996
ENST00000330513	ENSG00000177426	TGIF1	1.21923
ENST00000297625	ENSG00000164976	MYORG	1.21889
ENST00000323940	ENSG00000137868	STRA6	1.21767
ENST00000322147	ENSG00000168056	LTBP3	1.2164
ENST00000473814	ENSG00000186591	UBE2H	1.2164
ENST00000320816	ENSG00000153071	DAB2	1.21587
ENST00000545653	ENSG00000153071	DAB2	1.21558
ENST00000415497	ENSG00000112576	CCND3	1.21409
ENST00000394815	ENSG00000167767	KRT80	1.21373
ENST00000419307	ENSG00000105928	GSDME	1.21279
ENST00000526063	ENSG00000133818	RRAS2	1.21279
ENST00000532814	ENSG00000133818	RRAS2	1.21279
ENST00000621387	ENSG00000164078	MST1R	1.2115
ENST00000280258	ENSG00000150687	PRSS23	1.21066
ENST00000536384	ENSG00000168528	SERINC2	1.21038
ENST00000525034	ENSG00000087884	AAMDC	1.20962
ENST00000315792	ENSG00000176907	TCIM	1.2081
ENST00000340607	ENSG00000148344	PTGES	1.20801
ENST00000258412	ENSG00000135926	TMBIM1	1.20344
ENST00000355572	ENSG00000196923	PDLIM7	1.20338
ENST00000540630	ENSG00000138347	MYPN	1.20318
ENST00000348419	ENSG00000064666	CNN2	1.20118
ENST00000428726	ENSG00000026508	CD44	1.19954
ENST00000264634	ENSG00000114251	WNT5A	1.19825
ENST00000358913	ENSG00000138347	MYPN	1.19691
ENST00000588699	ENSG00000089327	FXYD5	1.19687
ENST00000301873	ENSG00000168056	LTBP3	1.19564
ENST00000375789	ENSG00000213722	DDAH2	1.19487
ENST00000424790	ENSG00000233076	DDAH2	1.19487
ENST00000396809	ENSG00000135926	TMBIM1	1.19368
ENST00000591463	ENSG00000176014	TUBB6	1.19368
ENST00000438716	ENSG00000184792	OSBP2	1.1933
ENST00000427936	ENSG00000230254	HLA-E	1.19173
ENST00000429989	ENSG00000108219	TSPAN14	1.19121
ENST00000393427	ENSG00000087884	AAMDC	1.19058
ENST00000409724	ENSG00000042493	CAPG	1.1905
ENST00000262722	ENSG00000077942	FBLN1	1.18884
ENST00000433892	ENSG00000026508	CD44	1.18882
ENST00000446658	ENSG00000184792	OSBP2	1.18845
ENST00000590103	ENSG00000176014	TUBB6	1.1877
ENST00000519664	ENSG00000171992	SYNPO	1.18658
ENST00000375787	ENSG00000213722	DDAH2	1.18535
ENST00000562958	ENSG00000064666	CNN2	1.18483
ENST00000433218	ENSG00000051128	HOMER3	1.18443
ENST00000565096	ENSG00000064666	CNN2	1.18365
ENST00000317968	ENSG00000163110	PDLIM5	1.18324
ENST00000400167	ENSG00000177426	TGIF1	1.18296
ENST00000405385	ENSG00000177426	TGIF1	1.18296
ENST00000444881	ENSG00000135926	TMBIM1	1.18182
ENST00000359895	ENSG00000196923	PDLIM7	1.17822
ENST00000219454	ENSG00000103175	WFDC1	1.17813
ENST00000437121	ENSG00000225060	PPP1R18	1.17786
ENST00000376228	ENSG00000204525	HLA-C	1.17738
ENST00000215631	ENSG00000099860	GADD45B	1.17432
ENST00000374466	ENSG00000169826	CSGALNACT2	1.1739
ENST00000423167	ENSG00000137868	STRA6	1.17272
ENST00000378680	ENSG00000198947	DMD	1.17215
ENST00000401449	ENSG00000177426	TGIF1	1.17215
ENST00000274853	ENSG00000146112	PPP1R18	1.17156
ENST00000415649	ENSG00000233904	HLA-E	1.17131
ENST00000437761	ENSG00000085063	CD59	1.17126
ENST00000351554	ENSG00000085063	CD59	1.1705
ENST00000426650	ENSG00000085063	CD59	1.16993
ENST00000412189	ENSG00000231247	PPP1R18	1.16954
ENST00000395850	ENSG00000085063	CD59	1.16918
ENST00000343820	ENSG00000177426	TGIF1	1.16895
ENST00000263097	ENSG00000064666	CNN2	1.16883
ENST00000415002	ENSG00000085063	CD59	1.16749
ENST00000521381	ENSG00000145675	PIK3R1	1.16749
ENST00000601423	ENSG00000161677	JOSD2	1.1665
ENST00000266581	ENSG00000139211	AMIGO2	1.16563
ENST00000394243	ENSG00000171992	SYNPO	1.16468
ENST00000522122	ENSG00000171992	SYNPO	1.16468
ENST00000368811	ENSG00000197747	S100A10	1.1646
ENST00000222008	ENSG00000105404	RABAC1	1.16393
ENST00000352818	ENSG00000026508	CD44	1.16271
ENST00000507735	ENSG00000129116	PALLD	1.1622
ENST00000399199	ENSG00000146112	PPP1R18	1.16206
ENST00000429635	ENSG00000139211	AMIGO2	1.16126
ENST00000497027	ENSG00000114251	WNT5A	1.16126
ENST00000454558	ENSG00000196843	ARID5A	1.16126
ENST00000590592	ENSG00000134775	FHOD3	1.16126
ENST00000357503	ENSG00000198113	TOR4A	1.16126
ENST00000401475	ENSG00000184792	OSBP2	1.15875
ENST00000245907	ENSG00000125730	C3	1.15829
ENST00000503646	ENSG00000145779	TNFAIP8	1.15639
ENST00000201031	ENSG00000087510	TFAP2C	1.15434
ENST00000211998	ENSG00000035403	VCL	1.15413
ENST00000372755	ENSG00000035403	VCL	1.15253
ENST00000323544	ENSG00000241839	PLEKHO2	1.14929
ENST00000284031	ENSG00000153904	DDAH1	1.14929
ENST00000413604	ENSG00000144560	VGLL4	1.14929
ENST00000361226	ENSG00000198853	RUSC2	1.14869
ENST00000383597	ENSG00000206493	HLA-E	1.14863
ENST00000359543	ENSG00000213853	EMP2	1.14763
ENST00000373016	ENSG00000183386	FHL3	1.14661
ENST00000455600	ENSG00000198853	RUSC2	1.14649
ENST00000382699	ENSG00000166979	EVA1C	1.14544
ENST00000598418	ENSG00000161677	JOSD2	1.14544
ENST00000218388	ENSG00000102265	TIMP1	1.145
ENST00000226225	ENSG00000109079	TNFAIP1	1.14465
ENST00000326577	ENSG00000006327	TNFRSF12A	1.14283
ENST00000389378	ENSG00000145901	TNIP1	1.1424
ENST00000367204	ENSG00000143842	SOX13	1.1424
ENST00000257209	ENSG00000134775	FHOD3	1.1424
ENST00000359247	ENSG00000134775	FHOD3	1.1424
ENST00000319332	ENSG00000090530	P3H2	1.1414
ENST00000358187	ENSG00000148841	ITPRIP	1.14106
ENST00000513112	ENSG00000145817	YIPF5	1.14083
ENST00000535829	ENSG00000166532	RIMKLB	1.14031
ENST00000383573	ENSG00000206485	PPP1R18	1.13952
ENST00000296799	ENSG00000214944	ARHGEF28	1.13923
ENST00000541435	ENSG00000089327	FXYD5	1.13891
ENST00000522226	ENSG00000145901	TNIP1	1.13889
ENST00000523338	ENSG00000145901	TNIP1	1.1382
ENST00000315050	ENSG00000145901	TNIP1	1.13655
ENST00000521591	ENSG00000145901	TNIP1	1.13573
ENST00000423817	ENSG00000089327	FXYD5	1.13543
ENST00000259526	ENSG00000136999	CCN3	1.13479
ENST00000392219	ENSG00000089327	FXYD5	1.13376
ENST00000631491	ENSG00000282230	ADAM9	1.13304
ENST00000320580	ENSG00000175115	PACS1	1.13213
ENST00000523483	ENSG00000137575	SDCBP	1.13177
ENST00000427335	ENSG00000090530	P3H2	1.13173
ENST00000374822	ENSG00000099250	NRP1	1.13067
ENST00000497571	ENSG00000067082	KLF6	1.13067
ENST00000200453	ENSG00000087074	PPP1R15A	1.13012
ENST00000261799	ENSG00000113721	PDGFRB	1.12951
ENST00000367157	ENSG00000163545	NUAK2	1.12884
ENST00000322954	ENSG00000137831	UACA	1.12809
ENST00000447182	ENSG00000137575	SDCBP	1.12642
ENST00000278071	ENSG00000148841	ITPRIP	1.12633
ENST00000380902	ENSG00000140284	SLC27A2	1.12564
ENST00000263398	ENSG00000026508	CD44	1.12532
ENST00000370985	ENSG00000116717	GADD45A	1.12504
ENST00000337478	ENSG00000148841	ITPRIP	1.12419
ENST00000389032	ENSG00000211455	STK38L	1.12307
ENST00000289316	ENSG00000158373	H2BC5	1.12267
ENST00000368676	ENSG00000148848	ADAM12	1.11915
ENST00000544396	ENSG00000155324	GRAMD2B	1.11687
ENST00000375856	ENSG00000185950	IRS2	1.11687
ENST00000357485	ENSG00000196843	ARID5A	1.11687
ENST00000223398	ENSG00000106665	CLIP2	1.11687
ENST00000378533	ENSG00000101955	SRPX	1.11687
ENST00000547271	ENSG00000235657	HLA-A	1.11484
ENST00000540499	ENSG00000182054	IDH2	1.11432
ENST00000310169	ENSG00000174343	CHRNA9	1.11421
ENST00000246792	ENSG00000126458	RRAS	1.11346
ENST00000331581	ENSG00000182985	CADM1	1.11314
ENST00000392351	ENSG00000051128	HOMER3	1.11229
ENST00000228307	ENSG00000089159	PXN	1.11207
ENST00000337231	ENSG00000109089	CDR2L	1.11122
ENST00000393467	ENSG00000105974	CAV1	1.10963
ENST00000379440	ENSG00000171867	PRNP	1.10955
ENST00000366806	ENSG00000130396	AFDN	1.109
ENST00000544439	ENSG00000101955	SRPX	1.109
ENST00000357529	ENSG00000166532	RIMKLB	1.10837
ENST00000374630	ENSG00000133216	EPHB2	1.10804
ENST00000513374	ENSG00000145779	TNFAIP8	1.10681
ENST00000538135	ENSG00000166532	RIMKLB	1.10471
ENST00000391911	ENSG00000196878	LAMB3	1.10468
ENST00000424270	ENSG00000137575	SDCBP	1.10431
ENST00000264346	ENSG00000138642	HERC6	1.10393
ENST00000261623	ENSG00000051523	CYBA	1.1037
ENST00000379983	ENSG00000137831	UACA	1.10271
ENST00000615540	ENSG00000163110	PDLIM5	1.10261
ENST00000614113	ENSG00000105974	CAV1	1.10237
ENST00000352241	ENSG00000187098	MITF	1.101
ENST00000356082	ENSG00000196878	LAMB3	1.10074
ENST00000396659	ENSG00000171766	GATM	1.10038
ENST00000452722	ENSG00000182985	CADM1	1.09835
ENST00000537058	ENSG00000182985	CADM1	1.09835
ENST00000424848	ENSG00000105810	CDK6	1.09835
ENST00000574278	ENSG00000137868	STRA6	1.09835
ENST00000337404	ENSG00000112096	SOD2	1.09809
ENST00000267842	ENSG00000140284	SLC27A2	1.09713
ENST00000542104	ENSG00000153179	RASSF3	1.09611
ENST00000542541	ENSG00000051128	HOMER3	1.09591
ENST00000424649	ENSG00000089159	PXN	1.09574
ENST00000553375	ENSG00000185650	ZFP36L1	1.09415
ENST00000283206	ENSG00000153214	TMEM87B	1.09415
ENST00000367030	ENSG00000196878	LAMB3	1.09382
ENST00000260130	ENSG00000137575	SDCBP	1.09348
ENST00000341049	ENSG00000105974	CAV1	1.09341
ENST00000425603	ENSG00000236632	HLA-E	1.09241
ENST00000242465	ENSG00000122862	SRGN	1.09199
ENST00000512127	ENSG00000129116	PALLD	1.09149
ENST00000273038	ENSG00000144560	VGLL4	1.09087
ENST00000319357	ENSG00000164543	STK17A	1.09018
ENST00000317702	ENSG00000176014	TUBB6	1.0899
ENST00000402744	ENSG00000109472	CPE	1.08885
ENST00000549224	ENSG00000206505	HLA-A	1.08854
ENST00000336576	ENSG00000135924	DNAJB2	1.08834
ENST00000252029	ENSG00000025708	TYMP	1.08811
ENST00000314589	ENSG00000187098	MITF	1.08726
ENST00000328528	#N/A	#N/A	1.08726
ENST00000545168	ENSG00000119125	GDA	1.08688
ENST00000498035	ENSG00000101294	HM13	1.08685
ENST00000300255	ENSG00000166979	EVA1C	1.08649
ENST00000330062	ENSG00000182054	IDH2	1.08609
ENST00000267257	ENSG00000089159	PXN	1.08551
ENST00000367054	ENSG00000112096	SOD2	1.08543
ENST00000381971	ENSG00000107249	GLIS3	1.08516
ENST00000613047	ENSG00000154511	DIPK1A	1.08516
ENST00000428789	ENSG00000167889	MGAT5B	1.08326
ENST00000360472	ENSG00000162734	PEA15	1.08237
ENST00000524595	ENSG00000150782	IL18	1.08132
ENST00000370664	ENSG00000165886	UBTD1	1.08034
ENST00000238018	ENSG00000119125	GDA	1.08034
ENST00000336898	ENSG00000158555	GDPD5	1.08034
ENST00000358399	ENSG00000119125	GDA	1.07906
ENST00000376630	ENSG00000204592	HLA-E	1.07839
ENST00000373655	ENSG00000121753	ADGRB2	1.07622
ENST00000328916	ENSG00000182326	C1S	1.07564
ENST00000392108	ENSG00000130396	AFDN	1.07529
ENST00000374632	ENSG00000133216	EPHB2	1.07487
ENST00000368076	ENSG00000162734	PEA15	1.07438
ENST00000307940	ENSG00000143384	MCL1	1.07308
ENST00000435224	ENSG00000166016	ABTB2	1.07308
ENST00000257724	#N/A	#N/A	1.07267
ENST00000542407	ENSG00000163110	PDLIM5	1.07247
ENST00000505890	ENSG00000181381	DDX60L	1.07106
ENST00000334598	ENSG00000153391	INO80C	1.07037
ENST00000378867	ENSG00000135362	PRR5L	1.06998
ENST00000546087	ENSG00000112096	SOD2	1.06934
ENST00000360817	ENSG00000182326	C1S	1.06778
ENST00000262031	ENSG00000076067	RBMS2	1.06748
ENST00000534127	ENSG00000166444	DENND2B	1.06558
ENST00000426568	ENSG00000144560	VGLL4	1.0644
ENST00000542957	ENSG00000067082	KLF6	1.0644
ENST00000495880	ENSG00000164086	DUSP7	1.0644
ENST00000278386	ENSG00000026508	CD44	1.0639
ENST00000260184	#N/A	#N/A	1.06258
ENST00000280357	ENSG00000150782	IL18	1.06236
ENST00000278829	ENSG00000221968	FADS3	1.0615
ENST00000355552	ENSG00000163870	TPRA1	1.06131
ENST00000395681	ENSG00000025708	TYMP	1.05876
ENST00000402918	ENSG00000166897	ELFN2	1.05852
ENST00000304494	ENSG00000147889	CDKN2A	1.05822
ENST00000301618	ENSG00000167889	MGAT5B	1.05817
ENST00000530639	ENSG00000135362	PRR5L	1.05692
ENST00000569840	ENSG00000167889	MGAT5B	1.05601
ENST00000380265	ENSG00000138642	HERC6	1.05547
ENST00000618099	ENSG00000140564	FURIN	1.05487
ENST00000374821	ENSG00000099250	NRP1	1.05413
ENST00000393132	ENSG00000172331	BPGM	1.0533
ENST00000256196	ENSG00000133818	RRAS2	1.0533
ENST00000610579	ENSG00000140564	FURIN	1.05219
ENST00000369026	ENSG00000143384	MCL1	1.0503
ENST00000511577	ENSG00000181381	DDX60L	1.04975
ENST00000310054	ENSG00000167600	CYP2S1	1.04975
ENST00000313726	ENSG00000166444	DENND2B	1.04899
ENST00000502871	ENSG00000138756	BMP2K	1.04863
ENST00000268171	ENSG00000140564	FURIN	1.04764
ENST00000617605	ENSG00000273686	B2M	1.0476
ENST00000318876	ENSG00000165861	ZFYVE1	1.0476
ENST00000648006	ENSG00000166710	B2M	1.04738
ENST00000420515	ENSG00000162585	FAAP20	1.04696
ENST00000550728	ENSG00000231834	HLA-A	1.04627
ENST00000441607	ENSG00000153391	INO80C	1.04578
ENST00000356783	ENSG00000105048	TNNT1	1.04578
ENST00000265734	ENSG00000105810	CDK6	1.04497
ENST00000638749	ENSG00000283154	IQCJ-SCHIP1	1.04422
ENST00000371095	ENSG00000087460	GNAS	1.04358
ENST00000359836	ENSG00000198947	DMD	1.04009
ENST00000369483	ENSG00000143061	IGSF3	1.03952
ENST00000532559	ENSG00000173156	RHOD	1.03886
ENST00000428120	ENSG00000162585	FAAP20	1.03886
ENST00000296210	ENSG00000163870	TPRA1	1.03842
ENST00000343505	ENSG00000135540	NHSL1	1.03743
ENST00000622051	ENSG00000102804	TSC22D1	1.0367
ENST00000556143	ENSG00000165861	ZFYVE1	1.03525
ENST00000380498	ENSG00000129226	CD68	1.03367
ENST00000400191	ENSG00000133216	EPHB2	1.03234
ENST00000525591	ENSG00000130270	ATP8B3	1.03045
ENST00000316623	ENSG00000166147	FBN1	1.03042
ENST00000442170	ENSG00000077942	FBLN1	1.03006
ENST00000465645	ENSG00000130770	ATP5IF1	1.02976
ENST00000418040	ENSG00000172331	BPGM	1.02864
ENST00000344924	ENSG00000172331	BPGM	1.02864
ENST00000340923	ENSG00000077942	FBLN1	1.02796
ENST00000547825	ENSG00000050405	LIMA1	1.02606
ENST00000382974	ENSG00000099917	MED15	1.02546
ENST00000621096	ENSG00000110047	EHD1	1.02514
ENST00000611198	ENSG00000102804	TSC22D1	1.02376
ENST00000395511	ENSG00000109016	DHRS7B	1.02376
ENST00000395156	ENSG00000106089	STX1A	1.02376
ENST00000484350	ENSG00000114861	FOXP1	1.02376
ENST00000273596	ENSG00000248487	ABHD14A	1.02376
ENST00000393486	ENSG00000135272	MDFIC	1.02376
ENST00000292562	ENSG00000198169	ZNF251	1.02376
ENST00000612318	ENSG00000278062	ZNF251	1.02376
ENST00000344204	ENSG00000038382	TRIO	1.02331
ENST00000359393	ENSG00000110047	EHD1	1.02098
ENST00000642464	ENSG00000285390	ATP5IF1	1.02078
ENST00000261509	ENSG00000129116	PALLD	1.02072
ENST00000406969	ENSG00000099917	MED15	1.02051
ENST00000239223	ENSG00000120129	DUSP1	1.02025
ENST00000320631	ENSG00000110047	EHD1	1.01961
ENST00000508632	ENSG00000145247	OCIAD2	1.01957
ENST00000327858	ENSG00000077942	FBLN1	1.01782
ENST00000551156	ENSG00000065357	DGKA	1.01634
ENST00000513042	ENSG00000214944	ARHGEF28	1.01499
ENST00000497986	ENSG00000130770	ATP5IF1	1.01481
ENST00000403290	ENSG00000133794	ARNTL	1.01411
ENST00000535933	ENSG00000175662	TOM1L2	1.01303
ENST00000505667	ENSG00000129116	PALLD	1.0125
ENST00000361471	ENSG00000198947	DMD	1.01217
ENST00000392112	ENSG00000130396	AFDN	1.01217
ENST00000370310	ENSG00000154511	DIPK1A	1.01217
ENST00000415807	ENSG00000075420	FNDC3B	1.01146
ENST00000369486	ENSG00000143061	IGSF3	1.01116
ENST00000586489	ENSG00000153391	INO80C	1.00995
ENST00000616065	ENSG00000241839	PLEKHO2	1.00995
ENST00000394147	ENSG00000065357	DGKA	1.00926
ENST00000437932	ENSG00000163110	PDLIM5	1.00849
ENST00000539785	ENSG00000186111	PIP5K1C	1.00849
ENST00000336824	ENSG00000075420	FNDC3B	1.00793
ENST00000367577	ENSG00000162783	IER5	1.00764
ENST00000591899	ENSG00000127540	UQCR11	1.00733
ENST00000545748	ENSG00000123358	NR4A1	1.00727
ENST00000392088	ENSG00000127824	TUBA4A	1.00703
ENST00000304842	ENSG00000169902	TPST1	1.00598
ENST00000597896	ENSG00000077463	SIRT6	1.00561
ENST00000291901	ENSG00000105048	TNNT1	1.00502
ENST00000521089	ENSG00000113645	WWC1	1.00496
ENST00000341772	ENSG00000187957	DNER	1.00468
ENST00000265293	ENSG00000113645	WWC1	1.00463
ENST00000374672	ENSG00000136826	KLF4	1.00439
ENST00000507173	ENSG00000143322	ABL2	1.00439
ENST00000555619	ENSG00000119655	NPC2	1.00391
ENST00000277570	ENSG00000148426	PROSER2	1.00348
ENST00000392086	ENSG00000135924	DNAJB2	1.003
ENST00000594439	ENSG00000051128	HOMER3	1.0027
ENST00000296921	ENSG00000164438	TLX3	1.00139
ENST00000263205	ENSG00000099917	MED15	0.999252
ENST00000523116	ENSG00000104660	LEPROTL1	0.998446
ENST00000311559	ENSG00000083799	CYLD	0.998322
ENST00000258729	ENSG00000136231	IGF2BP3	0.998115
ENST00000324333	ENSG00000107249	GLIS3	0.997285
ENST00000541284	ENSG00000080802	CNOT4	0.997285
ENST00000328252	ENSG00000182752	PAPPA	0.996012
ENST00000323523	ENSG00000181458	TMEM45A	0.99556
ENST00000493089	ENSG00000114861	FOXP1	0.99556
ENST00000217289	ENSG00000101311	FERMT1	0.995392
ENST00000367055	ENSG00000112096	SOD2	0.994876
ENST00000331886	ENSG00000065357	DGKA	0.994611
ENST00000389707	ENSG00000133794	ARNTL	0.994611
ENST00000427025	ENSG00000135540	NHSL1	0.994611
ENST00000215909	ENSG00000100097	LGALS1	0.994238
ENST00000542322	ENSG00000155324	GRAMD2B	0.992506
ENST00000248437	ENSG00000127824	TUBA4A	0.99141
ENST00000544848	ENSG00000246705	H2AJ	0.991335
ENST00000264350	ENSG00000138646	HERC5	0.98981
ENST00000633438	ENSG00000198792	TMEM184B	0.989631
ENST00000368706	ENSG00000188643	S100A16	0.989562
ENST00000064780	ENSG00000054967	RELT	0.989405
ENST00000402681	ENSG00000182326	C1S	0.989111
ENST00000377791	ENSG00000180573	H2AC6	0.98871
ENST00000511134	ENSG00000155324	GRAMD2B	0.98788
ENST00000513040	ENSG00000155324	GRAMD2B	0.98788
ENST00000256015	ENSG00000133639	BTG1	0.987231
ENST00000280614	ENSG00000151014	NOCT	0.987231
ENST00000538183	ENSG00000112096	SOD2	0.986558
ENST00000341247	ENSG00000050405	LIMA1	0.986451
ENST00000398568	ENSG00000083799	CYLD	0.98586
ENST00000361988	ENSG00000102312	PORCN	0.985622
ENST00000537760	ENSG00000133818	RRAS2	0.984763
ENST00000268616	ENSG00000140948	ZCCHC14	0.984607
ENST00000552692	ENSG00000135404	CD63	0.983864
ENST00000542447	ENSG00000182985	CADM1	0.983722
ENST00000368704	ENSG00000188643	S100A16	0.981937
ENST00000375533	ENSG00000095739	BAMBI	0.981937
ENST00000361737	ENSG00000163995	ABLIM2	0.981937
ENST00000495204	ENSG00000076864	RAP1GAP	0.981937
ENST00000569418	ENSG00000083799	CYLD	0.980364
ENST00000647559	#N/A	#N/A	0.97961
ENST00000234198	ENSG00000115844	DLX2	0.979363
ENST00000053867	ENSG00000030582	GRN	0.979045
ENST00000637056	ENSG00000177311	ZBTB38	0.978875
ENST00000393042	ENSG00000166130	IKBIP	0.978669
ENST00000271234	ENSG00000137942	FNBP1L	0.978433
ENST00000370253	ENSG00000137942	FNBP1L	0.978433
ENST00000328766	ENSG00000184867	ARMCX2	0.97816
ENST00000536727	ENSG00000182985	CADM1	0.977463
ENST00000498215	ENSG00000114861	FOXP1	0.977463
ENST00000475937	ENSG00000114861	FOXP1	0.977463
ENST00000262861	ENSG00000116991	SIPA1L2	0.977463
ENST00000618395	ENSG00000130635	COL5A1	0.977098
ENST00000368705	ENSG00000188643	S100A16	0.976623
ENST00000514251	ENSG00000177311	ZBTB38	0.976191
ENST00000371817	ENSG00000130635	COL5A1	0.97525
ENST00000315491	ENSG00000258947	TUBB3	0.974971
ENST00000318789	ENSG00000114861	FOXP1	0.974847
ENST00000395176	ENSG00000176410	DNAJC30	0.974847
ENST00000360284	ENSG00000123358	NR4A1	0.974288
ENST00000645831	ENSG00000054598	FOXC1	0.973908
ENST00000334869	ENSG00000100600	LGMN	0.973131
ENST00000409441	ENSG00000169756	LIMS1	0.971918
ENST00000326194	ENSG00000102312	PORCN	0.971918
ENST00000439696	ENSG00000185650	ZFP36L1	0.970696
ENST00000221930	ENSG00000105329	TGFB1	0.969923
ENST00000335312	ENSG00000186111	PIP5K1C	0.969762
ENST00000292733	ENSG00000099917	MED15	0.969309
ENST00000243050	ENSG00000123358	NR4A1	0.968933
ENST00000373913	ENSG00000080845	DLGAP4	0.96852
ENST00000456849	ENSG00000198682	PAPSS2	0.96843
ENST00000355961	ENSG00000102312	PORCN	0.968344
ENST00000355295	ENSG00000196116	TDRD7	0.967419
ENST00000393218	ENSG00000100600	LGMN	0.965322
ENST00000374379	ENSG00000169504	CLIC4	0.964863
ENST00000285689	ENSG00000155324	GRAMD2B	0.964863
ENST00000267202	ENSG00000139722	VPS37B	0.964863
ENST00000217961	ENSG00000101846	STS	0.964863
ENST00000374765	ENSG00000076864	RAP1GAP	0.964863
ENST00000542206	ENSG00000175662	TOM1L2	0.964863
ENST00000409281	ENSG00000105223	PLD3	0.964549
ENST00000371081	ENSG00000087460	GNAS	0.964312
ENST00000275493	ENSG00000146648	EGFR	0.964271
ENST00000356508	ENSG00000105223	PLD3	0.963924
ENST00000409735	ENSG00000105223	PLD3	0.963924
ENST00000376980	ENSG00000136770	DNAJC1	0.963187
ENST00000277415	ENSG00000130558	OLFM1	0.963094
ENST00000394943	ENSG00000050405	LIMA1	0.962541
ENST00000394825	ENSG00000123358	NR4A1	0.962144
ENST00000547609	ENSG00000183214	MICA	0.961215
ENST00000545377	ENSG00000214944	ARHGEF28	0.961215
ENST00000650285	ENSG00000140443	IGF1R	0.959856
ENST00000348849	ENSG00000153250	RBMS1	0.959627
ENST00000357460	ENSG00000215271	HOMEZ	0.959627
ENST00000409532	ENSG00000091409	ITGA6	0.959325
ENST00000370466	ENSG00000162645	GBP2	0.959217
ENST00000401424	ENSG00000133794	ARNTL	0.958737
ENST00000649865	ENSG00000140443	IGF1R	0.958242
ENST00000423777	ENSG00000169136	ATF5	0.958169
ENST00000304414	ENSG00000170540	ARL6IP1	0.957308
ENST00000343523	ENSG00000198947	DMD	0.957086
ENST00000357033	ENSG00000198947	DMD	0.957086
ENST00000361175	ENSG00000198682	PAPSS2	0.954907
ENST00000451137	ENSG00000142871	CCN1	0.954736
ENST00000379153	ENSG00000112149	CD83	0.954216
ENST00000466396	ENSG00000122705	CLTA	0.95351
ENST00000394611	ENSG00000115310	RTN4	0.953368
ENST00000396984	ENSG00000180596	H2BC4	0.953368
ENST00000263734	ENSG00000116016	EPAS1	0.952869
ENST00000368215	ENSG00000152894	PTPRK	0.952055
ENST00000298892	ENSG00000110888	CAPRIN2	0.950856
ENST00000403510	ENSG00000133794	ARNTL	0.948469
ENST00000406386	#N/A	#N/A	0.947989
ENST00000356824	ENSG00000184867	ARMCX2	0.946451
ENST00000377707	ENSG00000107338	SHB	0.942837
ENST00000581322	ENSG00000154217	PITPNC1	0.942837
ENST00000643872	ENSG00000281766	RYBP	0.942837
ENST00000333628	ENSG00000137267	TUBB2A	0.94188
ENST00000458477	ENSG00000089159	PXN	0.941608
ENST00000251287	ENSG00000099822	HCN2	0.940616
ENST00000274456	ENSG00000145779	TNFAIP8	0.940616
ENST00000256078	ENSG00000133703	KRAS	0.940616
ENST00000444946	ENSG00000112096	SOD2	0.940616
ENST00000343629	ENSG00000140950	MEAK7	0.939989
ENST00000644371	ENSG00000011198	ABHD5	0.939989
ENST00000338045	ENSG00000169756	LIMS1	0.939693
ENST00000298198	ENSG00000165434	PGM2L1	0.939693
ENST00000600882	ENSG00000019144	PHLDB1	0.939269
ENST00000616743	ENSG00000176788	BASP1	0.939024
ENST00000296955	ENSG00000164465	DCBLD1	0.938127
ENST00000356063	ENSG00000019144	PHLDB1	0.937896
ENST00000475894	ENSG00000080845	DLGAP4	0.9376
ENST00000366621	ENSG00000135750	KCNK1	0.936658
ENST00000361906	ENSG00000198792	TMEM184B	0.93649
ENST00000546206	ENSG00000170540	ARL6IP1	0.936294
ENST00000620947	ENSG00000143384	MCL1	0.936294
ENST00000257570	ENSG00000135114	OASL	0.935717
ENST00000618215	ENSG00000273993	PTPRK	0.935028
ENST00000618279	ENSG00000277897	GSTT2	0.934888
ENST00000393310	ENSG00000169756	LIMS1	0.93391
ENST00000611009	ENSG00000276016	ABR	0.933154
ENST00000260506	ENSG00000137942	FNBP1L	0.932609
ENST00000315273	ENSG00000151693	ASAP2	0.930647
ENST00000322611	ENSG00000176788	BASP1	0.930067
ENST00000290765	ENSG00000133433	GSTT2B	0.929239
ENST00000257951	ENSG00000161849	KRT84	0.928898
ENST00000413364	ENSG00000189067	LITAF	0.928744
ENST00000392749	ENSG00000136560	TANK	0.928337
ENST00000332345	ENSG00000169756	LIMS1	0.928105
ENST00000410093	ENSG00000169756	LIMS1	0.928105
ENST00000372114	ENSG00000172315	TP53RK	0.927897
ENST00000420316	ENSG00000146648	EGFR	0.927897
ENST00000361101	ENSG00000108669	CYTH1	0.927463
ENST00000257497	ENSG00000135046	ANXA1	0.927408
ENST00000368633	ENSG00000160741	CRTC2	0.927205
ENST00000361417	ENSG00000019144	PHLDB1	0.926094
ENST00000269593	ENSG00000141753	IGFBP4	0.925869
ENST00000217131	ENSG00000101160	CTSZ	0.925598
ENST00000552783	ENSG00000050405	LIMA1	0.925039
ENST00000591455	ENSG00000108669	CYTH1	0.924221
ENST00000409080	ENSG00000091409	ITGA6	0.924221
ENST00000264021	ENSG00000118096	IFT46	0.924221
ENST00000379504	ENSG00000175662	TOM1L2	0.924221
ENST00000318094	ENSG00000175662	TOM1L2	0.924221
ENST00000620239	ENSG00000135114	OASL	0.924221
ENST00000366927	ENSG00000143353	LYPLAL1	0.924221
ENST00000330964	ENSG00000185088	RPS27L	0.923425
ENST00000589578	ENSG00000186111	PIP5K1C	0.922095
ENST00000429243	ENSG00000205352	PRR13	0.921999
ENST00000342505	ENSG00000162434	JAK1	0.921169
ENST00000368077	ENSG00000162734	PEA15	0.921142
ENST00000367495	ENSG00000118508	RAB32	0.91942
ENST00000368213	ENSG00000152894	PTPRK	0.91906
ENST00000420206	ENSG00000228299	HLA-C	0.918404
ENST00000601588	ENSG00000178951	ZBTB7A	0.917557
ENST00000259324	ENSG00000136802	LRRC8A	0.917127
ENST00000367468	ENSG00000073756	PTGS2	0.916242
ENST00000227758	ENSG00000110330	BIRC2	0.916148
ENST00000404104	ENSG00000145391	SETD7	0.915954
ENST00000536794	ENSG00000159842	ABR	0.915697
ENST00000314557	ENSG00000187098	MITF	0.915608
ENST00000615277	ENSG00000154822	PLCL2	0.914823
ENST00000638466	ENSG00000284017	PLCL2	0.914823
ENST00000296315	ENSG00000163947	ARHGEF3	0.914823
ENST00000368226	ENSG00000152894	PTPRK	0.914132
ENST00000300060	ENSG00000166825	ANPEP	0.913459
ENST00000532331	ENSG00000152894	PTPRK	0.912667
ENST00000330938	ENSG00000183255	PTTG1IP	0.912539
ENST00000394202	ENSG00000117519	CNN3	0.912317
ENST00000259075	ENSG00000136560	TANK	0.912047
ENST00000372599	ENSG00000136802	LRRC8A	0.911943
ENST00000361684	ENSG00000198792	TMEM184B	0.911914
ENST00000613397	ENSG00000110330	BIRC2	0.911282
ENST00000300933	ENSG00000167460	TPM4	0.910985
ENST00000342679	ENSG00000034152	MAP2K3	0.910071
ENST00000306708	ENSG00000171017	LRRC8E	0.909424
ENST00000372600	ENSG00000136802	LRRC8A	0.909298
ENST00000264716	ENSG00000075426	FOSL2	0.908873
ENST00000306349	ENSG00000168487	BMP1	0.90854
ENST00000245414	ENSG00000125347	IRF1	0.90828
ENST00000270792	ENSG00000142669	SH3BGRL3	0.906187
ENST00000335016	#N/A	#N/A	0.906187
ENST00000523428	ENSG00000171970	ZNF57	0.906187
ENST00000616938	ENSG00000278695	GSTT2B	0.904458
ENST00000245908	ENSG00000125731	SH2D3A	0.903463
ENST00000327299	ENSG00000162433	AK4	0.903463
ENST00000395334	ENSG00000162433	AK4	0.903463
ENST00000545314	ENSG00000162433	AK4	0.903463
ENST00000200652	ENSG00000197208	SLC22A4	0.902127
ENST00000396887	ENSG00000008517	IL32	0.900136
ENST00000311403	ENSG00000174282	ZBTB4	0.89913
ENST00000265354	ENSG00000112658	SRF	0.898486
ENST00000372525	ENSG00000164008	C1orf50	0.898226
ENST00000375244	ENSG00000168477	TNXB	0.898226
ENST00000264107	ENSG00000091409	ITGA6	0.897971
ENST00000376372	ENSG00000196998	WDR45	0.897176
ENST00000421351	ENSG00000112378	PERP	0.894837
ENST00000610935	ENSG00000142409	ZNF787	0.894474
ENST00000430365	ENSG00000144560	VGLL4	0.894474
ENST00000618098	ENSG00000171017	LRRC8E	0.894474
ENST00000581396	ENSG00000175662	TOM1L2	0.894474
ENST00000361581	ENSG00000163995	ABLIM2	0.894474
ENST00000301776	ENSG00000162174	ASRGL1	0.894474
ENST00000313367	ENSG00000070882	OSBPL3	0.893524
ENST00000368357	ENSG00000111912	NCOA7	0.892877
ENST00000392477	ENSG00000111912	NCOA7	0.892877
ENST00000646974	ENSG00000167460	TPM4	0.892221
ENST00000361910	ENSG00000198960	ARMCX6	0.89216
ENST00000538627	ENSG00000198960	ARMCX6	0.89216
ENST00000539247	ENSG00000198960	ARMCX6	0.89216
ENST00000611005	ENSG00000276482	SLC12A7	0.892035
ENST00000222747	ENSG00000106025	TSPAN12	0.891653
ENST00000306908	ENSG00000171970	ZNF57	0.890863
ENST00000324432	ENSG00000091073	DTX2	0.890863
ENST00000264930	ENSG00000113504	SLC12A7	0.890768
ENST00000277225	ENSG00000148143	ZNF462	0.890274
ENST00000537663	ENSG00000180537	RNF182	0.890274
ENST00000647311	#N/A	#N/A	0.889032
ENST00000259818	ENSG00000137285	TUBB2B	0.888313
ENST00000228515	ENSG00000110925	CSRNP2	0.888242
ENST00000373789	ENSG00000182010	RTKN2	0.888242
ENST00000356033	ENSG00000189159	JPT1	0.887795
ENST00000413728	ENSG00000163947	ARHGEF3	0.886253
ENST00000203556	ENSG00000089639	GMIP	0.885275
ENST00000229634	ENSG00000111912	NCOA7	0.884032
ENST00000396431	ENSG00000070882	OSBPL3	0.883769
ENST00000432376	ENSG00000154822	PLCL2	0.883436
ENST00000638327	ENSG00000284017	PLCL2	0.883436
ENST00000202556	ENSG00000088808	PPP1R13B	0.882401
ENST00000357949	ENSG00000197019	SERTAD1	0.881153
ENST00000371523	ENSG00000020256	ZFP64	0.880166
ENST00000437161	#N/A	#N/A	0.878707
ENST00000282903	ENSG00000152952	PLOD2	0.878615
ENST00000356463	ENSG00000196998	WDR45	0.878152
ENST00000366837	ENSG00000143819	EPHX1	0.878026
ENST00000396429	ENSG00000070882	OSBPL3	0.877147
ENST00000164227	ENSG00000069399	BCL3	0.876327
ENST00000543491	ENSG00000169851	PCDH7	0.875858
ENST00000216442	ENSG00000100554	ATP6V1D	0.875658
ENST00000431992	ENSG00000134686	PHC2	0.875596
ENST00000374694	ENSG00000177283	FZD8	0.87516
ENST00000639962	ENSG00000283868	ZBTB4	0.874468
ENST00000263245	ENSG00000242247	ARFGAP3	0.87401
ENST00000272167	ENSG00000143819	EPHX1	0.873309
ENST00000612930	ENSG00000182704	TSKU	0.872649
ENST00000264431	ENSG00000109756	RAPGEF2	0.872629
ENST00000482405	ENSG00000002586	CD99	0.871754
ENST00000265087	ENSG00000113739	STC2	0.871754
ENST00000291107	ENSG00000159842	ABR	0.871754
ENST00000264020	ENSG00000118096	IFT46	0.871754
ENST00000423709	ENSG00000101624	CEP76	0.871754
ENST00000368409	ENSG00000243364	EFNA4	0.871754
ENST00000314393	ENSG00000178764	ZHX2	0.871754
ENST00000434821	ENSG00000115170	ACVR1	0.871754
ENST00000264094	ENSG00000115318	LOXL3	0.871754
ENST00000424713	ENSG00000229353	TNXB	0.871754
ENST00000333651	ENSG00000064961	HMG20B	0.871235
ENST00000429972	ENSG00000136068	FLNB	0.870504
ENST00000358537	ENSG00000136068	FLNB	0.87029
ENST00000614058	ENSG00000143819	EPHX1	0.870197
ENST00000333090	ENSG00000182704	TSKU	0.869991
ENST00000281419	ENSG00000151693	ASAP2	0.869286
ENST00000358931	ENSG00000068903	SIRT2	0.868479
ENST00000329687	ENSG00000109736	MFSD10	0.868339
ENST00000639670	ENSG00000283868	ZBTB4	0.867707
ENST00000413936	ENSG00000091073	DTX2	0.867638
ENST00000360060	ENSG00000152952	PLOD2	0.867628
ENST00000335681	ENSG00000170485	NPAS2	0.867167
ENST00000262127	ENSG00000101624	CEP76	0.866888
ENST00000527881	ENSG00000182704	TSKU	0.86646
ENST00000272233	ENSG00000143878	RHOB	0.866216
ENST00000295956	ENSG00000136068	FLNB	0.865527
ENST00000436117	ENSG00000105976	MET	0.865412
ENST00000611779	ENSG00000213977	TAX1BP3	0.864643
ENST00000416293	ENSG00000111275	ALDH2	0.8641
ENST00000415229	ENSG00000162174	ASRGL1	0.8641
ENST00000619168	ENSG00000183049	CAMK1D	0.8641
ENST00000322357	ENSG00000178951	ZBTB7A	0.862293
ENST00000380599	ENSG00000174282	ZBTB4	0.862293
ENST00000612491	ENSG00000274636	GLIS2	0.8617
ENST00000355443	ENSG00000109736	MFSD10	0.861485
ENST00000509479	ENSG00000196782	MAML3	0.861027
ENST00000282369	ENSG00000152503	TRIM36	0.861027
ENST00000412232	ENSG00000020181	ADGRA2	0.861027
ENST00000388913	ENSG00000180921	FAM83H	0.860783
ENST00000328379	ENSG00000184924	PTRHD1	0.860527
ENST00000342947	ENSG00000105928	GSDME	0.860527
ENST00000377777	ENSG00000158373	H2BC5	0.860527
ENST00000645220	ENSG00000105928	GSDME	0.860527
ENST00000370206	ENSG00000117519	CNN3	0.860301
ENST00000382361	ENSG00000075618	FSCN1	0.859485
ENST00000313654	ENSG00000053747	LAMA3	0.85937
ENST00000414192	ENSG00000079841	RIMS1	0.85937
ENST00000612192	ENSG00000273889	FAM83H	0.859091
ENST00000369649	ENSG00000126903	SLC10A3	0.859091
ENST00000257118	ENSG00000134686	PHC2	0.858975
ENST00000409069	ENSG00000070882	OSBPL3	0.858798
ENST00000373087	ENSG00000163874	ZC3H12A	0.858698
ENST00000261733	ENSG00000111275	ALDH2	0.857747
ENST00000360311	ENSG00000197385	ZNF860	0.857623
ENST00000585509	ENSG00000108669	CYTH1	0.857623
ENST00000589297	ENSG00000108669	CYTH1	0.857623
ENST00000488300	ENSG00000180537	RNF182	0.857107
ENST00000544682	ENSG00000180537	RNF182	0.857107
ENST00000537388	ENSG00000180537	RNF182	0.857107
ENST00000524009	ENSG00000104368	PLAT	0.856157
ENST00000340491	ENSG00000080845	DLGAP4	0.856064
ENST00000399380	ENSG00000170558	CDH2	0.855125
ENST00000355585	ENSG00000078269	SYNJ2	0.854599
ENST00000490882	ENSG00000136068	FLNB	0.853926
ENST00000580974	ENSG00000154217	PITPNC1	0.853832
ENST00000259806	#N/A	#N/A	0.853832
ENST00000373218	ENSG00000148730	EIF4EBP2	0.853832
ENST00000328333	ENSG00000114270	COL7A1	0.853467
ENST00000379303	ENSG00000123130	ACOT9	0.853218
ENST00000235150	ENSG00000116514	RNF19B	0.852771
ENST00000262366	ENSG00000126603	GLIS2	0.852609
ENST00000433375	ENSG00000126603	GLIS2	0.852609
ENST00000633051	ENSG00000274636	GLIS2	0.851576
ENST00000620338	ENSG00000102977	ACD	0.851342
ENST00000373886	ENSG00000122870	BICC1	0.851206
ENST00000252725	#N/A	#N/A	0.85117
ENST00000540052	ENSG00000085185	BCORL1	0.851055
ENST00000437119	ENSG00000242247	ARFGAP3	0.850692
ENST00000254846	ENSG00000132510	KDM6B	0.850692
ENST00000490341	ENSG00000243910	TUBA4B	0.850221
ENST00000215574	ENSG00000099804	CDC34	0.849727
ENST00000374728	ENSG00000095794	CREM	0.849582
ENST00000394351	ENSG00000187098	MITF	0.849386
ENST00000530675	ENSG00000110330	BIRC2	0.849055
ENST00000342916	ENSG00000146648	EGFR	0.84867
ENST00000344576	ENSG00000146648	EGFR	0.84867
ENST00000323669	ENSG00000100523	DDHD1	0.84867
ENST00000366928	ENSG00000143353	LYPLAL1	0.84867
ENST00000295974	ENSG00000163697	APBB2	0.84867
ENST00000215957	ENSG00000100139	MICALL1	0.848272
ENST00000476556	ENSG00000142599	RERE	0.848272
ENST00000249071	ENSG00000128340	RAC2	0.84768
ENST00000371085	ENSG00000087460	GNAS	0.847412
ENST00000261402	ENSG00000074590	NUAK1	0.847092
ENST00000373418	ENSG00000134686	PHC2	0.846777
ENST00000328914	ENSG00000164916	FOXK1	0.846219
ENST00000361762	ENSG00000169851	PCDH7	0.845795
ENST00000336430	ENSG00000123130	ACOT9	0.844903
ENST00000381431	ENSG00000163069	SGCB	0.844787
ENST00000410026	ENSG00000173559	NABP1	0.843848
ENST00000300036	ENSG00000133392	MYH11	0.843848
ENST00000369966	ENSG00000077150	NFKB2	0.8438
ENST00000228438	ENSG00000110852	CLEC2B	0.843185
ENST00000275015	ENSG00000146232	NFKBIE	0.843185
ENST00000430490	ENSG00000091073	DTX2	0.842691
ENST00000305232	ENSG00000077463	SIRT6	0.842691
ENST00000293328	ENSG00000173757	STAT5B	0.842587
ENST00000380025	ENSG00000166579	NDEL1	0.842006
ENST00000370179	ENSG00000125534	PPDPF	0.841554
ENST00000574437	ENSG00000159842	ABR	0.841554
ENST00000379698	ENSG00000147010	SH3KBP1	0.841328
ENST00000400341	ENSG00000206435	HLA-C	0.839967
ENST00000189444	ENSG00000077150	NFKB2	0.839887
ENST00000428187	ENSG00000061938	TNK2	0.839332
ENST00000404621	ENSG00000196498	NCOR2	0.839332
ENST00000452684	ENSG00000112096	SOD2	0.839332
ENST00000513154	ENSG00000152503	TRIM36	0.839332
ENST00000344733	ENSG00000159788	RGS12	0.839332
ENST00000429285	ENSG00000196498	NCOR2	0.839079
ENST00000393420	ENSG00000050820	BCAR1	0.83868
ENST00000507555	ENSG00000109736	MFSD10	0.837606
ENST00000438171	ENSG00000237022	HLA-C	0.837344
ENST00000445724	ENSG00000183255	PTTG1IP	0.837344
ENST00000393587	ENSG00000126903	SLC10A3	0.837292
ENST00000376344	ENSG00000165118	C9orf64	0.836758
ENST00000392623	ENSG00000189171	S100A13	0.836671
ENST00000232974	ENSG00000114853	ZBTB47	0.836478
ENST00000367623	ENSG00000143322	ABL2	0.83613
ENST00000504405	ENSG00000143322	ABL2	0.83613
ENST00000302538	ENSG00000159842	ABR	0.835994
ENST00000368322	ENSG00000143622	RIT1	0.835685
ENST00000405201	ENSG00000196498	NCOR2	0.835544
ENST00000354679	ENSG00000103145	HCFC1R1	0.834854
ENST00000542145	ENSG00000127314	RAP1B	0.834436
ENST00000352435	ENSG00000126432	PRDX5	0.834305
ENST00000334527	ENSG00000166579	NDEL1	0.833534
ENST00000348208	ENSG00000119139	TJP2	0.833073
ENST00000269216	ENSG00000141448	GATA6	0.833073
ENST00000428099	ENSG00000077150	NFKB2	0.832941
ENST00000243045	ENSG00000123353	ORMDL2	0.832852
ENST00000293670	ENSG00000170523	KRT83	0.832299
ENST00000344730	ENSG00000143322	ABL2	0.831597
ENST00000502732	ENSG00000143322	ABL2	0.831597
ENST00000381271	ENSG00000087448	KLHL42	0.831112
ENST00000251809	ENSG00000104450	SPAG1	0.830413
ENST00000388798	ENSG00000104450	SPAG1	0.830413
ENST00000591909	ENSG00000176014	TUBB6	0.829584
ENST00000312419	ENSG00000175482	POLD4	0.828941
ENST00000268695	ENSG00000141012	GALNS	0.828802
ENST00000546939	ENSG00000135404	CD63	0.828533
ENST00000526757	ENSG00000166444	DENND2B	0.828361
ENST00000375464	ENSG00000165233	CARD19	0.82736
ENST00000269141	ENSG00000170558	CDH2	0.8271
ENST00000359759	ENSG00000182871	COL18A1	0.826956
ENST00000327628	ENSG00000182606	TRAK1	0.826525
ENST00000511884	ENSG00000169851	PCDH7	0.826525
ENST00000646328	#N/A	#N/A	0.824887
ENST00000397821	ENSG00000147010	SH3KBP1	0.824395
ENST00000453658	#N/A	#N/A	0.822683
ENST00000339556	ENSG00000189171	S100A13	0.82251
ENST00000440685	ENSG00000189171	S100A13	0.82251
ENST00000435091	ENSG00000175866	BAIAP2	0.822458
ENST00000270223	ENSG00000185800	DMWD	0.822123
ENST00000496106	ENSG00000163947	ARHGEF3	0.822123
ENST00000374525	ENSG00000157654	PALM2AKAP2	0.821988
ENST00000376836	ENSG00000148444	COMMD3	0.821738
ENST00000381916	ENSG00000061938	TNK2	0.82077
ENST00000419349	ENSG00000233276	GPX1	0.820113
ENST00000393422	ENSG00000050820	BCAR1	0.82001
ENST00000403663	ENSG00000100106	TRIOBP	0.82001
ENST00000263512	ENSG00000126903	SLC10A3	0.819592
ENST00000162330	ENSG00000050820	BCAR1	0.819459
ENST00000645520	ENSG00000130703	OSBPL2	0.819398
ENST00000339430	ENSG00000189067	LITAF	0.819286
ENST00000382213	ENSG00000008517	IL32	0.819242
ENST00000262613	ENSG00000109062	SLC9A3R1	0.818525
ENST00000409829	ENSG00000169604	ANTXR1	0.817579
ENST00000392622	ENSG00000189171	S100A13	0.817306
ENST00000402554	ENSG00000166579	NDEL1	0.817306
ENST00000446189	ENSG00000174574	AKIRIN1	0.817306
ENST00000341937	ENSG00000163995	ABLIM2	0.817306
ENST00000311275	ENSG00000101040	ZMYND8	0.817306
ENST00000611021	ENSG00000278741	ABR	0.817306
ENST00000327741	ENSG00000205426	KRT81	0.817206
ENST00000342502	ENSG00000166130	IKBIP	0.815287
ENST00000295754	ENSG00000163513	TGFBR2	0.815039
ENST00000450114	ENSG00000166483	WEE1	0.814891
ENST00000409006	ENSG00000100196	KDELR3	0.814723
ENST00000434623	ENSG00000157654	PALM2AKAP2	0.814649
ENST00000373456	ENSG00000116514	RNF19B	0.814038
ENST00000256458	ENSG00000134070	IRAK2	0.813722
ENST00000520777	ENSG00000197530	MIB2	0.813112
ENST00000252744	ENSG00000130449	ZSWIM6	0.81286
ENST00000300976	ENSG00000167487	KLHL26	0.81286
ENST00000418647	ENSG00000050820	BCAR1	0.812731
ENST00000622633	ENSG00000189067	LITAF	0.812387
ENST00000259318	ENSG00000157654	PALM2AKAP2	0.811961
ENST00000420641	ENSG00000050820	BCAR1	0.810858
ENST00000306385	ENSG00000168487	BMP1	0.810822
ENST00000352431	ENSG00000101040	ZMYND8	0.810353
ENST00000342935	ENSG00000085117	CD82	0.810353
ENST00000361875	ENSG00000196428	TSC22D2	0.809889
ENST00000358355	ENSG00000136878	USP20	0.80947
ENST00000620187	ENSG00000145247	OCIAD2	0.808744
ENST00000306156	ENSG00000171132	PRKCE	0.807623
ENST00000290039	ENSG00000158966	CACHD1	0.807182
ENST00000550776	ENSG00000135404	CD63	0.80712
ENST00000299613	ENSG00000166483	WEE1	0.806946
ENST00000265462	ENSG00000126432	PRDX5	0.806118
ENST00000310127	ENSG00000130270	ATP8B3	0.804922
ENST00000519643	ENSG00000174705	SH3PXD2B	0.804922
ENST00000547649	ENSG00000092841	MYL6	0.803789
ENST00000369397	ENSG00000148737	TCF7L2	0.803367
ENST00000355480	ENSG00000182871	COL18A1	0.802629
ENST00000367089	ENSG00000146425	DYNLT1	0.802523
