# Supplementary material for: Cyclin B/CDK1 and Cyclin A/CDK2 phosphorylate DENR to promote mitotic protein translation and faithful cell division
Source: Nat Commun. 2022 Feb 3;13:668. doi: 10.1038/s41467-022-28265-0 (PMC8813921; doi:10.1038/s41467-022-28265-0)
Supplement: Supplementary file 9 — Supplementary Data 6 [file 41467_2022_28265_MOESM9_ESM.xlsx]

## Sheet: Sheet1
Suppl. Data 6: Transcripts and genes with significantly increased or decreased translation efficiency (TE) in mitotic cells compared to interphase cells
Category	Transcript ID	Gene ID	Gene Name	log2FC(TE WT Mitotic Cells / TE WT Interphase Cells)
increased	ENST00000257637	ENSG00000135185	TMEM243	2.4645
increased	ENST00000529415	ENSG00000254402	LRRC24	2.32431
increased	ENST00000615615	ENSG00000157657	ZNF618	2.22662
increased	ENST00000374126	ENSG00000157657	ZNF618	2.05138
increased	ENST00000288466	ENSG00000157657	ZNF618	1.97194
increased	ENST00000380569	ENSG00000137878	GCOM1	1.90435
increased	ENST00000367976	ENSG00000118523	CCN2	1.77
increased	ENST00000272732	ENSG00000144306	SCRN3	1.73109
increased	ENST00000376509	ENSG00000102096	PIM2	1.63525
increased	ENST00000619423	ENSG00000270629	NBPF14	1.61149
increased	ENST00000618853	ENSG00000178814	OPLAH	1.59416
increased	ENST00000240731	ENSG00000121417	ZNF211	1.54053
increased	ENST00000371065	ENSG00000213625	LEPROT	1.54019
increased	ENST00000242592	ENSG00000122971	ACADS	1.53052
increased	ENST00000409398	ENSG00000115520	COQ10B	1.52159
increased	ENST00000436636	ENSG00000154310	TNIK	1.51816
increased	ENST00000613538	ENSG00000213625	LEPROT	1.51467
increased	ENST00000394852	ENSG00000140403	DNAJA4	1.50136
increased	ENST00000438092	ENSG00000146414	SHPRH	1.48901
increased	ENST00000539074	ENSG00000175482	POLD4	1.48179
increased	ENST00000455687	ENSG00000227460	SYNGAP1	1.45851
increased	ENST00000646630	ENSG00000197283	SYNGAP1	1.45851
increased	ENST00000251507	ENSG00000152061	RABGAP1L	1.45572
increased	ENST00000289734	ENSG00000029534	ANK1	1.45468
increased	ENST00000379666	ENSG00000243147	MRPL33	1.45105
increased	ENST00000394855	ENSG00000140403	DNAJA4	1.44664
increased	ENST00000304636	ENSG00000168542	COL3A1	1.43958
increased	ENST00000587340	ENSG00000131848	ZSCAN5A	1.42427
increased	ENST00000373659	ENSG00000186130	ZBTB6	1.41899
increased	ENST00000488540	ENSG00000162441	LZIC	1.40338
increased	ENST00000446172	ENSG00000140403	DNAJA4	1.37354
increased	ENST00000409673	ENSG00000144306	SCRN3	1.37174
increased	ENST00000244519	ENSG00000111801	BTN3A3	1.37042
increased	ENST00000584027	ENSG00000269713	NBPF9	1.37035
increased	ENST00000263960	ENSG00000115520	COQ10B	1.36225
increased	ENST00000304538	ENSG00000170325	PRDM10	1.35408
increased	ENST00000347528	ENSG00000029534	ANK1	1.35139
increased	ENST00000217086	ENSG00000101115	SALL4	1.35082
increased	ENST00000357917	ENSG00000072422	RHOBTB1	1.34428
increased	ENST00000367080	ENSG00000123836	PFKFB2	1.33574
increased	ENST00000315467	ENSG00000140905	GCSH	1.32615
increased	ENST00000368455	ENSG00000025156	HSF2	1.32021
increased	ENST00000294678	ENSG00000122417	ODF2L	1.31968
increased	ENST00000382401	ENSG00000137449	CPEB2	1.31674
increased	ENST00000379644	ENSG00000165102	HGSNAT	1.31665
increased	ENST00000420283	ENSG00000187189	TSPYL4	1.31393
increased	ENST00000422769	ENSG00000154001	PPP2R5E	1.31285
increased	ENST00000339490	ENSG00000067177	PHKA1	1.31239
increased	ENST00000381884	ENSG00000151849	CENPJ	1.31232
increased	ENST00000251081	ENSG00000134755	DSC2	1.31203
increased	ENST00000317336	ENSG00000122417	ODF2L	1.30641
increased	ENST00000373542	ENSG00000067177	PHKA1	1.29929
increased	ENST00000267328	ENSG00000139832	RAB20	1.29904
increased	ENST00000280904	ENSG00000134755	DSC2	1.29835
increased	ENST00000442003	ENSG00000137449	CPEB2	1.29464
increased	ENST00000303749	ENSG00000170786	SDR16C5	1.29247
increased	ENST00000380492	ENSG00000130150	MOSPD2	1.28403
increased	ENST00000409010	ENSG00000115520	COQ10B	1.28337
increased	ENST00000403245	ENSG00000135315	CEP162	1.28157
increased	ENST00000275233	ENSG00000146414	SHPRH	1.27391
increased	ENST00000592355	ENSG00000131848	ZSCAN5A	1.27305
increased	ENST00000452194	ENSG00000025156	HSF2	1.27144
increased	ENST00000265709	ENSG00000029534	ANK1	1.26852
increased	ENST00000391713	ENSG00000131848	ZSCAN5A	1.26831
increased	ENST00000268720	ENSG00000178773	CPNE7	1.26214
increased	ENST00000538197	ENSG00000137449	CPEB2	1.25573
increased	ENST00000356386	ENSG00000186470	BTN3A2	1.255
increased	ENST00000476139	ENSG00000171928	TVP23B	1.24941
increased	ENST00000592743	ENSG00000108799	EZH1	1.2487
increased	ENST00000555899	ENSG00000154001	PPP2R5E	1.2442
increased	ENST00000514387	ENSG00000062194	GPBP1	1.24276
increased	ENST00000507071	ENSG00000137449	CPEB2	1.24274
increased	ENST00000533112	ENSG00000196535	MYO18A	1.2418
increased	ENST00000613198	ENSG00000278574	ZNHIT3	1.23864
increased	ENST00000541944	ENSG00000067177	PHKA1	1.23241
increased	ENST00000594072	ENSG00000160117	ANKLE1	1.23221
increased	ENST00000370566	ENSG00000122417	ODF2L	1.22855
increased	ENST00000449886	ENSG00000169155	ZBTB43	1.22776
increased	ENST00000381309	ENSG00000107077	KDM4C	1.22577
increased	ENST00000378156	ENSG00000131697	NPHP4	1.22177
increased	ENST00000381254	ENSG00000178295	GEN1	1.2199
increased	ENST00000377213	ENSG00000162441	LZIC	1.2167
increased	ENST00000462479	ENSG00000223618	VPS52	1.21638
increased	ENST00000337910	ENSG00000072422	RHOBTB1	1.21304
increased	ENST00000373464	ENSG00000169155	ZBTB43	1.20567
increased	ENST00000317402	ENSG00000178295	GEN1	1.20549
increased	ENST00000377223	ENSG00000162441	LZIC	1.20529
increased	ENST00000257766	ENSG00000135315	CEP162	1.19845
increased	ENST00000259253	ENSG00000136731	UGGT1	1.19765
increased	ENST00000336787	ENSG00000069974	RAB27A	1.19659
increased	ENST00000616269	ENSG00000273611	ZNHIT3	1.19557
increased	ENST00000286067	#N/A	#N/A	1.19477
increased	ENST00000396097	ENSG00000134324	LPIN1	1.18618
increased	ENST00000585893	ENSG00000108799	EZH1	1.186
increased	ENST00000216106	ENSG00000100281	HMGXB4	1.18532
increased	ENST00000345451	ENSG00000137449	CPEB2	1.18455
increased	ENST00000428826	ENSG00000108799	EZH1	1.17655
increased	ENST00000527372	ENSG00000196535	MYO18A	1.17647
increased	ENST00000396307	ENSG00000069974	RAB27A	1.17633
increased	ENST00000508376	ENSG00000134982	APC	1.17243
increased	ENST00000392971	ENSG00000162825	NBPF20	1.17065
increased	ENST00000401548	ENSG00000167077	MEI1	1.16795
increased	ENST00000569493	ENSG00000069974	RAB27A	1.16744
increased	ENST00000598347	ENSG00000160117	ANKLE1	1.16715
increased	ENST00000426739	ENSG00000263002	ZNF234	1.16259
increased	ENST00000319518	ENSG00000178773	CPNE7	1.16023
increased	ENST00000503780	ENSG00000164118	CEP44	1.15594
increased	ENST00000367079	ENSG00000123836	PFKFB2	1.14942
increased	ENST00000300835	ENSG00000156858	PRR14	1.14716
increased	ENST00000619268	ENSG00000275333	FAM120B	1.14376
increased	ENST00000380950	ENSG00000103995	CEP152	1.14369
increased	ENST00000295588	ENSG00000163389	POGLUT1	1.14318
increased	ENST00000564609	ENSG00000069974	RAB27A	1.13845
increased	ENST00000248846	ENSG00000128159	TUBGCP6	1.13801
increased	ENST00000592437	ENSG00000263002	ZNF234	1.13596
increased	ENST00000333219	ENSG00000153487	ING1	1.1344
increased	ENST00000620646	ENSG00000123728	RAP2C	1.13374
increased	ENST00000346348	ENSG00000135317	SNX14	1.13242
increased	ENST00000324238	ENSG00000176390	CRLF3	1.12606
increased	ENST00000531253	ENSG00000196535	MYO18A	1.12409
increased	ENST00000380746	ENSG00000119772	DNMT3A	1.11992
increased	ENST00000620445	ENSG00000277424	HMOX2	1.11911
increased	ENST00000248633	ENSG00000127980	PEX1	1.11768
increased	ENST00000395856	ENSG00000084676	NCOA1	1.11245
increased	ENST00000414773	ENSG00000153132	CLGN	1.10908
increased	ENST00000512429	ENSG00000164180	TMEM161B	1.1064
increased	ENST00000359187	ENSG00000175265	GOLGA8A	1.10266
increased	ENST00000321117	ENSG00000119772	DNMT3A	1.10194
increased	ENST00000442832	ENSG00000269343	ZNF587B	1.10094
increased	ENST00000617082	ENSG00000275333	FAM120B	1.0967
increased	ENST00000370200	ENSG00000107821	KAZALD1	1.09143
increased	ENST00000320451	ENSG00000197961	ZNF121	1.09052
increased	ENST00000261584	ENSG00000083093	PALB2	1.08684
increased	ENST00000296595	ENSG00000164180	TMEM161B	1.08584
increased	ENST00000374012	ENSG00000025293	PHF20	1.08576
increased	ENST00000391701	ENSG00000178935	ZNF552	1.0847
increased	ENST00000575744	ENSG00000133393	CEP20	1.08451
increased	ENST00000454950	ENSG00000204130	RUFY2	1.08278
increased	ENST00000342314	ENSG00000215252	GOLGA8B	1.08114
increased	ENST00000238961	ENSG00000119906	SLF2	1.08033
increased	ENST00000615255	ENSG00000150764	DIXDC1	1.07877
increased	ENST00000311106	ENSG00000175426	PCSK1	1.07867
increased	ENST00000369627	ENSG00000135317	SNX14	1.07803
increased	ENST00000314673	ENSG00000135317	SNX14	1.07797
increased	ENST00000615296	ENSG00000140479	PCSK6	1.07679
increased	ENST00000375442	ENSG00000184205	TSPYL2	1.07461
increased	ENST00000394839	ENSG00000142875	PRKACB	1.07351
increased	ENST00000373981	ENSG00000147130	ZMYM3	1.0718
increased	ENST00000361232	ENSG00000111801	BTN3A3	1.0707
increased	ENST00000256190	ENSG00000133812	SBF2	1.06861
increased	ENST00000325617	ENSG00000153132	CLGN	1.06844
increased	ENST00000528311	ENSG00000116171	SCP2	1.06515
increased	ENST00000439853	ENSG00000197147	LRRC8B	1.06436
increased	ENST00000399334	ENSG00000103995	CEP152	1.06293
increased	ENST00000260649	ENSG00000138079	SLC3A1	1.06027
increased	ENST00000255681	ENSG00000133315	MACROD1	1.05875
increased	ENST00000455361	ENSG00000161618	ALDH16A1	1.05865
increased	ENST00000396934	ENSG00000186470	BTN3A2	1.05845
increased	ENST00000474141	ENSG00000188186	LAMTOR4	1.0578
increased	ENST00000345356	ENSG00000111799	COL12A1	1.05757
increased	ENST00000432498	ENSG00000198089	SFI1	1.05633
increased	ENST00000423662	ENSG00000170325	PRDM10	1.05612
increased	ENST00000505648	ENSG00000135317	SNX14	1.05468
increased	ENST00000394458	ENSG00000160117	ANKLE1	1.0545
increased	ENST00000303469	ENSG00000171806	METTL18	1.05334
increased	ENST00000415827	ENSG00000108799	EZH1	1.05125
increased	ENST00000586602	ENSG00000197961	ZNF121	1.04949
increased	ENST00000416691	ENSG00000133103	COG6	1.04723
increased	ENST00000560509	ENSG00000197299	BLM	1.04607
increased	ENST00000337995	ENSG00000197050	ZNF420	1.04458
increased	ENST00000402667	ENSG00000119772	DNMT3A	1.04378
increased	ENST00000628386	ENSG00000276856	TUBGCP5	1.04269
increased	ENST00000225927	ENSG00000108784	NAGLU	1.04228
increased	ENST00000377069	ENSG00000089094	KDM2B	1.03886
increased	ENST00000542965	ENSG00000156858	PRR14	1.03753
increased	ENST00000546954	ENSG00000170855	TRIAP1	1.03477
increased	ENST00000428214	ENSG00000127980	PEX1	1.03411
increased	ENST00000293350	ENSG00000161618	ALDH16A1	1.03231
increased	ENST00000338450	ENSG00000153487	ING1	1.03129
increased	ENST00000245121	ENSG00000167216	KATNAL2	1.02872
increased	ENST00000373873	ENSG00000124006	OBSL1	1.02722
increased	ENST00000455146	ENSG00000133103	COG6	1.02664
increased	ENST00000309996	ENSG00000173898	SPTBN2	1.02553
increased	ENST00000358025	ENSG00000054654	SYNE2	1.02544
increased	ENST00000340457	ENSG00000267368	UPK3BL1	1.02484
increased	ENST00000373657	ENSG00000186871	ERCC6L	1.0246
increased	ENST00000359467	ENSG00000196693	ZNF33B	1.02405
increased	ENST00000358030	ENSG00000152942	RAD17	1.02269
increased	ENST00000376004	ENSG00000134901	POGLUT2	1.0212
increased	ENST00000260926	ENSG00000119042	SATB2	1.02066
increased	ENST00000361028	ENSG00000158691	ZSCAN12	1.01918
increased	ENST00000257336	ENSG00000134897	BIVM	1.01854
increased	ENST00000358825	ENSG00000170325	PRDM10	1.01764
increased	ENST00000399820	ENSG00000157796	WDR19	1.01555
increased	ENST00000391993	ENSG00000204104	TRAF3IP1	1.0123
increased	ENST00000581897	ENSG00000266338	NBPF15	1.01095
increased	ENST00000260508	ENSG00000137944	KYAT3	1.00888
increased	ENST00000373327	ENSG00000204104	TRAF3IP1	1.00807
increased	ENST00000353841	ENSG00000164896	FASTK	1.00484
increased	ENST00000289361	ENSG00000026950	BTN3A1	1.00359
increased	ENST00000267488	ENSG00000139974	SLC38A6	1.00337
increased	ENST00000357162	ENSG00000132549	VPS13B	1.003
increased	ENST00000409675	ENSG00000081177	EXD2	1.00169
increased	ENST00000370269	ENSG00000119906	SLF2	1.00157
increased	ENST00000297857	ENSG00000165156	ZHX1	1.00144
increased	ENST00000394412	ENSG00000166813	KIF7	1.00133
increased	ENST00000375248	ENSG00000177728	TMEM94	1.00129
increased	ENST00000310392	ENSG00000171806	METTL18	0.999584
increased	ENST00000357327	ENSG00000154310	TNIK	0.99794
increased	ENST00000355105	ENSG00000159592	GPBP1L1	0.99486
increased	ENST00000523981	ENSG00000249437	NAIP	0.994746
increased	ENST00000348161	ENSG00000141198	TOM1L1	0.992743
increased	ENST00000641012	#N/A	#N/A	0.992613
increased	ENST00000616766	ENSG00000276068	NAIP	0.991938
increased	ENST00000371532	ENSG00000203995	ZYG11A	0.99173
increased	ENST00000344113	ENSG00000054654	SYNE2	0.991435
increased	ENST00000540643	ENSG00000198089	SFI1	0.990493
increased	ENST00000394900	ENSG00000149476	TKFC	0.989241
increased	ENST00000343253	ENSG00000122483	CCDC18	0.988125
increased	ENST00000517649	ENSG00000249437	NAIP	0.988113
increased	ENST00000307227	ENSG00000172340	SUCLG2	0.987467
increased	ENST00000264051	ENSG00000066248	NGEF	0.986869
increased	ENST00000239223	ENSG00000120129	DUSP1	0.986337
increased	ENST00000373797	ENSG00000159023	EPB41	0.986141
increased	ENST00000395787	ENSG00000149089	APIP	0.985402
increased	ENST00000439356	ENSG00000047849	MAP4	0.985092
increased	ENST00000395571	ENSG00000165156	ZHX1	0.983366
increased	ENST00000611775	ENSG00000106012	IQCE	0.982898
increased	ENST00000284690	ENSG00000089876	DHX32	0.982114
increased	ENST00000297273	ENSG00000127995	CASD1	0.981493
increased	ENST00000296658	ENSG00000164237	CMBL	0.977591
increased	ENST00000431089	ENSG00000241258	CRCP	0.977114
increased	ENST00000409792	ENSG00000181555	SETD2	0.976927
increased	ENST00000333202	ENSG00000184277	TM2D3	0.976646
increased	ENST00000449576	ENSG00000134324	LPIN1	0.976106
increased	ENST00000584436	ENSG00000266074	BAHCC1	0.975707
increased	ENST00000536554	ENSG00000141198	TOM1L1	0.974905
increased	ENST00000520356	ENSG00000066827	ZFAT	0.974607
increased	ENST00000383229	ENSG00000182923	CEP63	0.974607
increased	ENST00000347529	ENSG00000159023	EPB41	0.972313
increased	ENST00000375750	ENSG00000204410	MSH5	0.972234
increased	ENST00000495038	ENSG00000105948	TTC26	0.969972
increased	ENST00000356818	ENSG00000196422	PPP1R26	0.969705
increased	ENST00000361603	ENSG00000188153	COL4A5	0.969021
increased	ENST00000625431	ENSG00000276068	NAIP	0.968703
increased	ENST00000356231	ENSG00000140326	CDAN1	0.968582
increased	ENST00000575333	ENSG00000141198	TOM1L1	0.96706
increased	ENST00000294732	ENSG00000066279	ASPM	0.96639
increased	ENST00000565611	ENSG00000103994	ZNF106	0.966007
increased	ENST00000314256	ENSG00000177728	TMEM94	0.964501
increased	ENST00000619223	ENSG00000091592	NLRP1	0.964166
increased	ENST00000510071	ENSG00000158987	RAPGEF6	0.963881
increased	ENST00000537247	ENSG00000139354	GAS2L3	0.960108
increased	ENST00000370689	ENSG00000142875	PRKACB	0.957783
increased	ENST00000618916	ENSG00000196072	BLOC1S2	0.957398
increased	ENST00000328300	ENSG00000188153	COL4A5	0.957385
increased	ENST00000592529	ENSG00000167384	ZNF180	0.957293
increased	ENST00000302874	ENSG00000168228	ZCCHC4	0.957076
increased	ENST00000341170	ENSG00000136925	TSTD2	0.956534
increased	ENST00000284483	ENSG00000154310	TNIK	0.955242
increased	ENST00000570182	ENSG00000140995	DEF8	0.953833
increased	ENST00000377071	ENSG00000089094	KDM2B	0.952956
increased	ENST00000304177	ENSG00000169609	C15orf40	0.951747
increased	ENST00000298090	ENSG00000156504	PABIR2	0.951023
increased	ENST00000316407	ENSG00000176542	USF3	0.950983
increased	ENST00000223145	ENSG00000106415	GLCCI1	0.950126
decreased	ENST00000334274	ENSG00000176148	TCP11L1	-0.649679
decreased	ENST00000287652	ENSG00000157014	TATDN2	-0.650041
decreased	ENST00000552516	ENSG00000106799	TGFBR1	-0.650418
decreased	ENST00000305386	ENSG00000168282	MGAT2	-0.650606
decreased	ENST00000368352	ENSG00000160753	RUSC1	-0.650758
decreased	ENST00000536050	ENSG00000103091	WDR59	-0.650767
decreased	ENST00000315436	ENSG00000176871	WSB2	-0.650798
decreased	ENST00000631859	ENSG00000274336	CDIP1	-0.651545
decreased	ENST00000264094	ENSG00000115318	LOXL3	-0.651765
decreased	ENST00000373709	ENSG00000168528	SERINC2	-0.651915
decreased	ENST00000586027	ENSG00000123159	GIPC1	-0.652048
decreased	ENST00000228918	ENSG00000111321	LTBR	-0.652243
decreased	ENST00000297720	ENSG00000165046	LETM2	-0.652459
decreased	ENST00000395785	ENSG00000147654	EBAG9	-0.652459
decreased	ENST00000432887	ENSG00000176148	TCP11L1	-0.652482
decreased	ENST00000375826	ENSG00000116771	AGMAT	-0.652623
decreased	ENST00000612899	ENSG00000118503	TNFAIP3	-0.653307
decreased	ENST00000346495	ENSG00000140391	TSPAN3	-0.653538
decreased	ENST00000368323	ENSG00000143622	RIT1	-0.654164
decreased	ENST00000315869	ENSG00000068323	TFE3	-0.654192
decreased	ENST00000431424	ENSG00000236560	PPP1R11	-0.654301
decreased	ENST00000391411	#N/A	#N/A	-0.654677
decreased	ENST00000322177	ENSG00000178718	RPP25	-0.654816
decreased	ENST00000642464	ENSG00000285390	ATP5IF1	-0.654851
decreased	ENST00000635748	ENSG00000283447	NDUFS1	-0.655254
decreased	ENST00000320159	ENSG00000180035	ZNF48	-0.655377
decreased	ENST00000477565	ENSG00000254901	BORCS8	-0.655464
decreased	ENST00000511577	ENSG00000181381	DDX60L	-0.655539
decreased	ENST00000334976	ENSG00000161671	EMC10	-0.65587
decreased	ENST00000371443	ENSG00000182154	MRPL41	-0.656131
decreased	ENST00000522591	ENSG00000160886	LY6K	-0.656259
decreased	ENST00000303204	ENSG00000169230	PRELID1	-0.656375
decreased	ENST00000404802	ENSG00000128309	MPST	-0.656871
decreased	ENST00000447018	ENSG00000164051	CCDC51	-0.65743
decreased	ENST00000379404	ENSG00000102172	SMS	-0.657495
decreased	ENST00000243189	ENSG00000117616	RSRP1	-0.657585
decreased	ENST00000261038	ENSG00000138463	SLC49A4	-0.657612
decreased	ENST00000383571	ENSG00000206484	NRM	-0.65806
decreased	ENST00000376772	ENSG00000204619	PPP1R11	-0.658523
decreased	ENST00000370092	ENSG00000067829	IDH3G	-0.658771
decreased	ENST00000306908	ENSG00000171970	ZNF57	-0.659379
decreased	ENST00000320699	ENSG00000141994	DUS3L	-0.659977
decreased	ENST00000401419	ENSG00000128309	MPST	-0.660055
decreased	ENST00000539925	ENSG00000111321	LTBR	-0.66018
decreased	ENST00000297477	ENSG00000164855	TMEM184A	-0.660277
decreased	ENST00000328268	ENSG00000184164	CRELD2	-0.660403
decreased	ENST00000312726	ENSG00000143774	GUK1	-0.660613
decreased	ENST00000339020	ENSG00000188725	SMIM15	-0.661127
decreased	ENST00000281182	ENSG00000151498	ACAD8	-0.661185
decreased	ENST00000250916	ENSG00000129911	KLF16	-0.661218
decreased	ENST00000376529	ENSG00000102100	SLC35A2	-0.661429
decreased	ENST00000430365	ENSG00000144560	VGLL4	-0.661812
decreased	ENST00000206423	ENSG00000091986	CCDC80	-0.661858
decreased	ENST00000499666	ENSG00000109270	LAMTOR3	-0.661858
decreased	ENST00000020945	ENSG00000019549	SNAI2	-0.662641
decreased	ENST00000239666	ENSG00000120509	PDZD11	-0.662785
decreased	ENST00000405894	ENSG00000170264	FAM161A	-0.66299
decreased	ENST00000541110	ENSG00000124496	TRERF1	-0.66299
decreased	ENST00000288986	ENSG00000158092	NCK1	-0.66358
decreased	ENST00000305978	ENSG00000171222	SCAND1	-0.663681
decreased	ENST00000304271	ENSG00000171067	C11orf24	-0.663812
decreased	ENST00000368409	ENSG00000243364	EFNA4	-0.663838
decreased	ENST00000259874	ENSG00000137331	IER3	-0.663905
decreased	ENST00000272438	ENSG00000144043	TEX261	-0.663966
decreased	ENST00000435420	ENSG00000118961	LDAH	-0.664432
decreased	ENST00000600449	ENSG00000269556	TMEM185A	-0.664705
decreased	ENST00000630865	ENSG00000107130	NCS1	-0.66508
decreased	ENST00000376542	ENSG00000100997	ABHD12	-0.665208
decreased	ENST00000437051	ENSG00000129810	SGO1	-0.665384
decreased	ENST00000397167	ENSG00000198879	SFMBT2	-0.665497
decreased	ENST00000533729	ENSG00000213465	ARL2	-0.665937
decreased	ENST00000505221	ENSG00000249915	PDCD6	-0.665969
decreased	ENST00000302036	ENSG00000114026	OGG1	-0.665985
decreased	ENST00000337221	ENSG00000168077	SCARA3	-0.666021
decreased	ENST00000396464	ENSG00000104064	GABPB1	-0.666028
decreased	ENST00000520371	ENSG00000112237	CCNC	-0.666042
decreased	ENST00000339157	ENSG00000100997	ABHD12	-0.666265
decreased	ENST00000480945	ENSG00000197312	DDI2	-0.666265
decreased	ENST00000442581	ENSG00000068001	HYAL2	-0.666494
decreased	ENST00000552692	ENSG00000135404	CD63	-0.666519
decreased	ENST00000429204	ENSG00000143772	ITPKB	-0.666534
decreased	ENST00000376854	ENSG00000135045	C9orf40	-0.666884
decreased	ENST00000162330	ENSG00000050820	BCAR1	-0.667184
decreased	ENST00000337174	ENSG00000110931	CAMKK2	-0.66723
decreased	ENST00000292591	ENSG00000161013	MGAT4B	-0.667394
decreased	ENST00000393436	ENSG00000127314	RAP1B	-0.667479
decreased	ENST00000336032	ENSG00000146278	PNRC1	-0.667584
decreased	ENST00000497027	ENSG00000114251	WNT5A	-0.668066
decreased	ENST00000249822	ENSG00000128989	ARPP19	-0.668175
decreased	ENST00000351018	ENSG00000177105	RHOG	-0.668224
decreased	ENST00000355086	ENSG00000196935	SRGAP1	-0.669052
decreased	ENST00000333432	ENSG00000228049	POLR2J2	-0.669249
decreased	ENST00000170630	ENSG00000077238	IL4R	-0.669517
decreased	ENST00000431977	ENSG00000237829	PPP1R11	-0.669519
decreased	ENST00000420641	ENSG00000050820	BCAR1	-0.669746
decreased	ENST00000425457	ENSG00000066136	NFYC	-0.669928
decreased	ENST00000270460	ENSG00000063245	EPN1	-0.670064
decreased	ENST00000396649	ENSG00000151092	NGLY1	-0.670317
decreased	ENST00000441788	ENSG00000105325	FZR1	-0.670597
decreased	ENST00000361971	ENSG00000198753	PLXNB3	-0.670838
decreased	ENST00000495880	ENSG00000164086	DUSP7	-0.670928
decreased	ENST00000200453	ENSG00000087074	PPP1R15A	-0.671343
decreased	ENST00000620557	ENSG00000147654	EBAG9	-0.671568
decreased	ENST00000366663	ENSG00000119280	C1orf198	-0.671574
decreased	ENST00000374656	ENSG00000204227	RING1	-0.671979
decreased	ENST00000054650	ENSG00000041988	THAP3	-0.672161
decreased	ENST00000378892	ENSG00000147955	SIGMAR1	-0.672714
decreased	ENST00000359867	ENSG00000213923	CSNK1E	-0.672738
decreased	ENST00000261017	ENSG00000138443	ABI2	-0.672943
decreased	ENST00000226522	ENSG00000109270	LAMTOR3	-0.673258
decreased	ENST00000587424	ENSG00000263465	SRSF8	-0.674485
decreased	ENST00000400206	ENSG00000283900	TPTEP2-CSNK1E	-0.674916
decreased	ENST00000334527	ENSG00000166579	NDEL1	-0.675607
decreased	ENST00000541231	ENSG00000150779	TIMM8B	-0.67579
decreased	ENST00000228515	ENSG00000110925	CSRNP2	-0.675867
decreased	ENST00000373247	ENSG00000136877	FPGS	-0.675894
decreased	ENST00000367351	ENSG00000131015	ULBP2	-0.676343
decreased	ENST00000337755	ENSG00000161013	MGAT4B	-0.676476
decreased	ENST00000621781	ENSG00000126067	PSMB2	-0.676822
decreased	ENST00000477292	ENSG00000114126	TFDP2	-0.677264
decreased	ENST00000396659	ENSG00000171766	GATM	-0.67755
decreased	ENST00000302274	ENSG00000170522	ELOVL6	-0.678443
decreased	ENST00000287038	ENSG00000156482	RPL30	-0.678956
decreased	ENST00000427374	ENSG00000231115	RING1	-0.679075
decreased	ENST00000635228	ENSG00000282825	CTIF	-0.679119
decreased	ENST00000429360	ENSG00000128309	MPST	-0.679844
decreased	ENST00000523428	ENSG00000171970	ZNF57	-0.67994
decreased	ENST00000632301	ENSG00000282752	CTDP1	-0.680338
decreased	ENST00000424558	ENSG00000138443	ABI2	-0.681077
decreased	ENST00000452185	ENSG00000106628	POLD2	-0.681478
decreased	ENST00000382998	ENSG00000134030	CTIF	-0.681509
decreased	ENST00000396832	ENSG00000213923	CSNK1E	-0.681578
decreased	ENST00000377414	ENSG00000142583	SLC2A5	-0.681628
decreased	ENST00000373824	ENSG00000120656	TAF12	-0.681678
decreased	ENST00000538966	ENSG00000198753	PLXNB3	-0.682412
decreased	ENST00000262643	ENSG00000105173	CCNE1	-0.682497
decreased	ENST00000620854	ENSG00000111859	NEDD9	-0.682644
decreased	ENST00000503216	ENSG00000169230	PRELID1	-0.682723
decreased	ENST00000368322	ENSG00000143622	RIT1	-0.68281
decreased	ENST00000393422	ENSG00000050820	BCAR1	-0.683666
decreased	ENST00000221233	ENSG00000077348	EXOSC5	-0.684189
decreased	ENST00000565677	ENSG00000103266	STUB1	-0.684351
decreased	ENST00000396521	ENSG00000107371	EXOSC3	-0.684384
decreased	ENST00000267859	ENSG00000140299	BNIP2	-0.684459
decreased	ENST00000219454	ENSG00000103175	WFDC1	-0.68494
decreased	ENST00000591607	ENSG00000142252	GEMIN7	-0.68514
decreased	ENST00000498926	ENSG00000247077	PGAM5	-0.685172
decreased	ENST00000374040	ENSG00000142733	MAP3K6	-0.685212
decreased	ENST00000638266	ENSG00000284501	MGAT4B	-0.685235
decreased	ENST00000394976	ENSG00000181904	C5orf24	-0.685555
decreased	ENST00000282388	ENSG00000152518	ZFP36L2	-0.686435
decreased	ENST00000392485	ENSG00000161547	SRSF2	-0.686499
decreased	ENST00000376515	ENSG00000102100	SLC35A2	-0.687086
decreased	ENST00000617979	ENSG00000117308	GALE	-0.687567
decreased	ENST00000372524	ENSG00000165655	ZNF503	-0.687865
decreased	ENST00000427476	ENSG00000105443	CYTH2	-0.688291
decreased	ENST00000506183	ENSG00000087088	BAX	-0.688885
decreased	ENST00000367342	ENSG00000163362	INAVA	-0.688985
decreased	ENST00000394155	ENSG00000022267	FHL1	-0.689048
decreased	ENST00000407217	ENSG00000184164	CRELD2	-0.689644
decreased	ENST00000305232	ENSG00000077463	SIRT6	-0.689817
decreased	ENST00000400100	ENSG00000128739	SNRPN	-0.689875
decreased	ENST00000403477	ENSG00000099992	TBC1D10A	-0.690082
decreased	ENST00000393796	ENSG00000243207	PPAN-P2RY11	-0.69094
decreased	ENST00000645701	#N/A	#N/A	-0.691146
decreased	ENST00000359889	ENSG00000071889	FAM3A	-0.691248
decreased	ENST00000310132	ENSG00000007264	MATK	-0.69127
decreased	ENST00000545797	ENSG00000167657	DAPK3	-0.691313
decreased	ENST00000322269	ENSG00000071889	FAM3A	-0.691903
decreased	ENST00000346832	ENSG00000136754	ABI1	-0.692048
decreased	ENST00000296799	ENSG00000214944	ARHGEF28	-0.692737
decreased	ENST00000318059	ENSG00000217930	PAM16	-0.692918
decreased	ENST00000351933	ENSG00000100105	PATZ1	-0.693045
decreased	ENST00000602841	ENSG00000163156	SCNM1	-0.693588
decreased	ENST00000228438	ENSG00000110852	CLEC2B	-0.694826
decreased	ENST00000374189	ENSG00000107643	MAPK8	-0.695186
decreased	ENST00000371756	ENSG00000130560	UBAC1	-0.695335
decreased	ENST00000247866	ENSG00000090266	NDUFB2	-0.695767
decreased	ENST00000281243	ENSG00000151552	QDPR	-0.695936
decreased	ENST00000359523	ENSG00000197965	MPZL1	-0.696283
decreased	ENST00000326132	ENSG00000138942	RNF185	-0.69636
decreased	ENST00000367866	ENSG00000143190	POU2F1	-0.696428
decreased	ENST00000523410	ENSG00000119280	C1orf198	-0.696512
decreased	ENST00000343820	ENSG00000177426	TGIF1	-0.696739
decreased	ENST00000610579	ENSG00000140564	FURIN	-0.696963
decreased	ENST00000381870	ENSG00000040531	CTNS	-0.697118
decreased	ENST00000259075	ENSG00000136560	TANK	-0.697618
decreased	ENST00000481752	ENSG00000158092	NCK1	-0.697974
decreased	ENST00000013807	ENSG00000012061	ERCC1	-0.698184
decreased	ENST00000260184	#N/A	#N/A	-0.698198
decreased	ENST00000305784	ENSG00000168393	DTYMK	-0.698645
decreased	ENST00000064780	ENSG00000054967	RELT	-0.699028
decreased	ENST00000372201	ENSG00000173846	PLK3	-0.699071
decreased	ENST00000368021	ENSG00000158773	USF1	-0.699723
decreased	ENST00000397046	ENSG00000106268	NUDT1	-0.700124
decreased	ENST00000328771	ENSG00000134815	DHX34	-0.700147
decreased	ENST00000637978	ENSG00000114786	ABHD14A-ACY1	-0.700441
decreased	ENST00000419071	ENSG00000141127	PRPSAP2	-0.700477
decreased	ENST00000268171	ENSG00000140564	FURIN	-0.70068
decreased	ENST00000381337	ENSG00000066654	THUMPD1	-0.701224
decreased	ENST00000423312	ENSG00000066735	KIF26A	-0.702607
decreased	ENST00000391785	ENSG00000167562	ZNF701	-0.703055
decreased	ENST00000371964	ENSG00000148291	SURF2	-0.703414
decreased	ENST00000630633	ENSG00000281024	SURF2	-0.703414
decreased	ENST00000443489	ENSG00000163882	POLR2H	-0.704267
decreased	ENST00000306562	ENSG00000171161	ZNF672	-0.70481
decreased	ENST00000405309	ENSG00000100105	PATZ1	-0.705074
decreased	ENST00000378618	ENSG00000149179	C11orf49	-0.705217
decreased	ENST00000452733	ENSG00000105443	CYTH2	-0.705824
decreased	ENST00000389395	ENSG00000161091	MFSD12	-0.706192
decreased	ENST00000633810	ENSG00000282530	HNRNPCL2	-0.706208
decreased	ENST00000405786	ENSG00000147533	GOLGA7	-0.706509
decreased	ENST00000393420	ENSG00000050820	BCAR1	-0.706564
decreased	ENST00000314222	ENSG00000181649	PHLDA2	-0.706867
decreased	ENST00000262265	ENSG00000104872	PIH1D1	-0.707045
decreased	ENST00000219271	ENSG00000102996	MMP15	-0.707312
decreased	ENST00000383212	ENSG00000206287	RING1	-0.707579
decreased	ENST00000323669	ENSG00000100523	DDHD1	-0.70767
decreased	ENST00000643639	#N/A	#N/A	-0.708068
decreased	ENST00000221138	ENSG00000104695	PPP2CB	-0.708209
decreased	ENST00000248114	ENSG00000127554	GFER	-0.7083
decreased	ENST00000292330	ENSG00000160813	PPP1R35	-0.708812
decreased	ENST00000639538	ENSG00000284501	MGAT4B	-0.709957
decreased	ENST00000270708	ENSG00000116213	WRAP73	-0.711655
decreased	ENST00000552361	ENSG00000197728	RPS26	-0.711992
decreased	ENST00000326577	ENSG00000006327	TNFRSF12A	-0.712358
decreased	ENST00000356554	ENSG00000198162	MAN1A2	-0.713138
decreased	ENST00000586866	ENSG00000180448	ARHGAP45	-0.713218
decreased	ENST00000397901	ENSG00000131165	CHMP1A	-0.713799
decreased	ENST00000644566	ENSG00000284796	DCAF11	-0.713826
decreased	ENST00000493615	ENSG00000177707	NECTIN3	-0.713889
decreased	ENST00000305997	ENSG00000143797	MBOAT2	-0.714273
decreased	ENST00000568583	ENSG00000167515	TRAPPC2L	-0.714325
decreased	ENST00000430233	ENSG00000228520	RING1	-0.715047
decreased	ENST00000412398	ENSG00000164051	CCDC51	-0.715232
decreased	ENST00000378473	ENSG00000101333	PLCB4	-0.71621
decreased	ENST00000421109	ENSG00000185551	NR2F2	-0.716429
decreased	ENST00000391951	ENSG00000142252	GEMIN7	-0.716546
decreased	ENST00000294258	ENSG00000162300	ZFPL1	-0.71697
decreased	ENST00000599470	ENSG00000130669	PAK4	-0.717105
decreased	ENST00000396973	ENSG00000100889	PCK2	-0.717554
decreased	ENST00000392121	ENSG00000197965	MPZL1	-0.718136
decreased	ENST00000359365	ENSG00000068028	RASSF1	-0.71882
decreased	ENST00000258439	ENSG00000135956	TMEM127	-0.719251
decreased	ENST00000380840	ENSG00000163743	RCHY1	-0.720012
decreased	ENST00000372398	ENSG00000107130	NCS1	-0.720472
decreased	ENST00000320776	ENSG00000186222	BLOC1S4	-0.720779
decreased	ENST00000375787	ENSG00000213722	DDAH2	-0.720939
decreased	ENST00000603700	ENSG00000270617	URGCP-MRPS24	-0.721018
decreased	ENST00000445261	ENSG00000168393	DTYMK	-0.721713
decreased	ENST00000453270	ENSG00000185551	NR2F2	-0.721791
decreased	ENST00000230895	ENSG00000112977	DAP	-0.72211
decreased	ENST00000380877	ENSG00000104064	GABPB1	-0.722837
decreased	ENST00000442039	ENSG00000174109	C16orf91	-0.722984
decreased	ENST00000338369	ENSG00000172500	FIBP	-0.723043
decreased	ENST00000374994	ENSG00000106799	TGFBR1	-0.7231
decreased	ENST00000419205	ENSG00000071889	FAM3A	-0.723395
decreased	ENST00000373816	ENSG00000162419	GMEB1	-0.723395
decreased	ENST00000367862	ENSG00000143190	POU2F1	-0.723909
decreased	ENST00000396324	ENSG00000133392	MYH11	-0.723975
decreased	ENST00000357519	ENSG00000172500	FIBP	-0.72441
decreased	ENST00000397130	ENSG00000180979	LRRC57	-0.724609
decreased	ENST00000397075	ENSG00000157326	DHRS4	-0.724701
decreased	ENST00000264775	ENSG00000067113	PLPP1	-0.725112
decreased	ENST00000227471	ENSG00000110057	UNC93B1	-0.725341
decreased	ENST00000618418	ENSG00000274538	PHLDA2	-0.725402
decreased	ENST00000350199	ENSG00000137075	RNF38	-0.72562
decreased	ENST00000383018	ENSG00000161981	SNRNP25	-0.725979
decreased	ENST00000270257	ENSG00000142252	GEMIN7	-0.726363
decreased	ENST00000440859	ENSG00000105879	CBLL1	-0.726478
decreased	ENST00000360127	ENSG00000187624	C17orf97	-0.726493
decreased	ENST00000373033	ENSG00000112561	TFEB	-0.727227
decreased	ENST00000338230	ENSG00000189190	ZNF600	-0.727246
decreased	ENST00000343813	ENSG00000116237	ICMT	-0.727747
decreased	ENST00000642395	ENSG00000156313	RPGR	-0.72782
decreased	ENST00000298130	ENSG00000165389	SPTSSA	-0.727925
decreased	ENST00000331728	ENSG00000182541	LIMK2	-0.728001
decreased	ENST00000540200	ENSG00000004142	POLDIP2	-0.728068
decreased	ENST00000314700	ENSG00000165118	C9orf64	-0.728294
decreased	ENST00000438320	ENSG00000129187	DCTD	-0.728606
decreased	ENST00000379624	ENSG00000158019	BABAM2	-0.728684
decreased	ENST00000341744	ENSG00000124225	PMEPA1	-0.728758
decreased	ENST00000369681	ENSG00000065615	CYB5R4	-0.728972
decreased	ENST00000469404	ENSG00000158092	NCK1	-0.729627
decreased	ENST00000375789	ENSG00000213722	DDAH2	-0.730462
decreased	ENST00000620338	ENSG00000102977	ACD	-0.73089
decreased	ENST00000542145	ENSG00000127314	RAP1B	-0.731144
decreased	ENST00000452625	ENSG00000133392	MYH11	-0.732164
decreased	ENST00000355958	ENSG00000198055	GRK6	-0.732607
decreased	ENST00000445009	ENSG00000231617	DAXX	-0.733379
decreased	ENST00000370690	#N/A	#N/A	-0.733518
decreased	ENST00000415496	ENSG00000102858	MGRN1	-0.733631
decreased	ENST00000404929	ENSG00000170264	FAM161A	-0.735788
decreased	ENST00000331314	ENSG00000118197	DDX59	-0.735942
decreased	ENST00000359980	ENSG00000155256	ZFYVE27	-0.736582
decreased	ENST00000446658	ENSG00000184792	OSBP2	-0.736921
decreased	ENST00000381554	ENSG00000205758	CRYZL1	-0.736937
decreased	ENST00000590247	ENSG00000105185	PDCD5	-0.736975
decreased	ENST00000645520	ENSG00000130703	OSBPL2	-0.737129
decreased	ENST00000265340	ENSG00000069011	PITX1	-0.737391
decreased	ENST00000532642	ENSG00000117410	ATP6V0B	-0.737562
decreased	ENST00000375464	ENSG00000165233	CARD19	-0.738616
decreased	ENST00000345807	ENSG00000175416	CLTB	-0.738871
decreased	ENST00000257904	ENSG00000135446	CDK4	-0.739494
decreased	ENST00000530908	ENSG00000159228	CBR1	-0.739854
decreased	ENST00000250489	ENSG00000165782	PIP4P1	-0.740378
decreased	ENST00000181796	ENSG00000065809	FAM107B	-0.740382
decreased	ENST00000355472	ENSG00000198055	GRK6	-0.740559
decreased	ENST00000515421	ENSG00000091527	CDV3	-0.740838
decreased	ENST00000415251	ENSG00000006576	PHTF2	-0.740887
decreased	ENST00000376421	ENSG00000137404	NRM	-0.741136
decreased	ENST00000409156	ENSG00000128656	CHN1	-0.741495
decreased	ENST00000319783	ENSG00000213020	ZNF611	-0.742004
decreased	ENST00000332981	ENSG00000027075	PRKCH	-0.742255
decreased	ENST00000216037	ENSG00000100219	XBP1	-0.742636
decreased	ENST00000326974	ENSG00000124702	KLHDC3	-0.742706
decreased	ENST00000587209	ENSG00000131470	PSMC3IP	-0.74316
decreased	ENST00000380498	ENSG00000129226	CD68	-0.743295
decreased	ENST00000370454	ENSG00000171488	LRRC8C	-0.743433
decreased	ENST00000361972	ENSG00000198879	SFMBT2	-0.743499
decreased	ENST00000377039	ENSG00000078061	ARAF	-0.743977
decreased	ENST00000374990	ENSG00000106799	TGFBR1	-0.744276
decreased	ENST00000332710	ENSG00000184058	TBX1	-0.744471
decreased	ENST00000432126	ENSG00000081791	DELE1	-0.744665
decreased	ENST00000355693	ENSG00000181924	COA4	-0.744822
decreased	ENST00000415941	ENSG00000226788	RING1	-0.744866
decreased	ENST00000589168	ENSG00000108639	SYNGR2	-0.744929
decreased	ENST00000227525	ENSG00000110108	TMEM109	-0.74494
decreased	ENST00000327827	ENSG00000182831	C16orf72	-0.745167
decreased	ENST00000278829	ENSG00000221968	FADS3	-0.74581
decreased	ENST00000380412	ENSG00000169957	ZNF768	-0.746068
decreased	ENST00000555750	ENSG00000211448	DIO2	-0.747035
decreased	ENST00000296402	ENSG00000145349	CAMK2D	-0.747054
decreased	ENST00000343505	ENSG00000135540	NHSL1	-0.747054
decreased	ENST00000182527	ENSG00000065308	TRAM2	-0.74778
decreased	ENST00000372171	ENSG00000124688	MAD2L1BP	-0.748015
decreased	ENST00000400167	ENSG00000177426	TGIF1	-0.748188
decreased	ENST00000525303	ENSG00000196655	TRAPPC4	-0.748666
decreased	ENST00000330579	ENSG00000184967	NOC4L	-0.748779
decreased	ENST00000505890	ENSG00000181381	DDX60L	-0.748976
decreased	ENST00000631126	ENSG00000146457	WTAP	-0.749183
decreased	ENST00000536323	ENSG00000141127	PRPSAP2	-0.749263
decreased	ENST00000370228	ENSG00000107815	TWNK	-0.749792
decreased	ENST00000375533	ENSG00000095739	BAMBI	-0.750453
decreased	ENST00000405385	ENSG00000177426	TGIF1	-0.750559
decreased	ENST00000394171	ENSG00000185551	NR2F2	-0.750938
decreased	ENST00000407983	ENSG00000143727	ACP1	-0.751174
decreased	ENST00000284878	ENSG00000154639	CXADR	-0.751301
decreased	ENST00000265857	ENSG00000239857	GET4	-0.751372
decreased	ENST00000402881	ENSG00000100335	MIEF1	-0.75164
decreased	ENST00000477726	ENSG00000147955	SIGMAR1	-0.752012
decreased	ENST00000368902	ENSG00000163156	SCNM1	-0.752169
decreased	ENST00000458198	ENSG00000237190	CDKN2AIPNL	-0.752203
decreased	ENST00000246163	ENSG00000125952	MAX	-0.752473
decreased	ENST00000273153	ENSG00000144655	CSRNP1	-0.752671
decreased	ENST00000621013	ENSG00000143570	SLC39A1	-0.752718
decreased	ENST00000383409	ENSG00000206395	DDAH2	-0.753121
decreased	ENST00000395611	ENSG00000107643	MAPK8	-0.753188
decreased	ENST00000417364	ENSG00000129810	SGO1	-0.753514
decreased	ENST00000522056	ENSG00000134824	FADS2	-0.754256
decreased	ENST00000397074	ENSG00000157326	DHRS4	-0.755405
decreased	ENST00000528057	ENSG00000162302	RPS6KA4	-0.755893
decreased	ENST00000301159	ENSG00000267796	LIN37	-0.75658
decreased	ENST00000302008	ENSG00000114026	OGG1	-0.756815
decreased	ENST00000427025	ENSG00000135540	NHSL1	-0.757344
decreased	ENST00000339511	ENSG00000114026	OGG1	-0.758475
decreased	ENST00000366512	ENSG00000162852	CNST	-0.758515
decreased	ENST00000357067	ENSG00000129187	DCTD	-0.758914
decreased	ENST00000544848	ENSG00000246705	H2AJ	-0.760093
decreased	ENST00000219794	ENSG00000103507	BCKDK	-0.760271
decreased	ENST00000245816	ENSG00000125656	CLPP	-0.761463
decreased	ENST00000355415	ENSG00000161091	MFSD12	-0.762053
decreased	ENST00000438716	ENSG00000184792	OSBP2	-0.762065
decreased	ENST00000237642	ENSG00000118804	STBD1	-0.762358
decreased	ENST00000164024	ENSG00000008300	CELSR3	-0.763127
decreased	ENST00000379716	ENSG00000147010	SH3KBP1	-0.76317
decreased	ENST00000240123	ENSG00000120896	SORBS3	-0.763968
decreased	ENST00000324774	ENSG00000110931	CAMKK2	-0.763968
decreased	ENST00000394153	ENSG00000022267	FHL1	-0.764545
decreased	ENST00000646753	ENSG00000092330	TINF2	-0.765088
decreased	ENST00000262370	ENSG00000102858	MGRN1	-0.765404
decreased	ENST00000261622	ENSG00000103257	SLC7A5	-0.766526
decreased	ENST00000393045	ENSG00000131788	PIAS3	-0.76722
decreased	ENST00000260383	ENSG00000137822	TUBGCP4	-0.767339
decreased	ENST00000525591	ENSG00000130270	ATP8B3	-0.768088
decreased	ENST00000621565	ENSG00000103494	RPGRIP1L	-0.768145
decreased	ENST00000610773	ENSG00000141127	PRPSAP2	-0.768764
decreased	ENST00000310418	ENSG00000175416	CLTB	-0.769812
decreased	ENST00000348849	ENSG00000153250	RBMS1	-0.770178
decreased	ENST00000409858	ENSG00000197355	UAP1L1	-0.770216
decreased	ENST00000301021	ENSG00000167515	TRAPPC2L	-0.770901
decreased	ENST00000355841	ENSG00000196923	PDLIM7	-0.770926
decreased	ENST00000258739	ENSG00000136240	KDELR2	-0.771283
decreased	ENST00000425611	ENSG00000173559	NABP1	-0.771751
decreased	ENST00000613385	ENSG00000177576	C18orf32	-0.77218
decreased	ENST00000357043	ENSG00000068028	RASSF1	-0.772199
decreased	ENST00000294981	ENSG00000162889	MAPKAPK2	-0.773649
decreased	ENST00000426568	ENSG00000144560	VGLL4	-0.774021
decreased	ENST00000360666	ENSG00000057663	ATG5	-0.774021
decreased	ENST00000470503	ENSG00000005436	GCFC2	-0.774021
decreased	ENST00000399767	ENSG00000015475	BID	-0.774284
decreased	ENST00000393572	ENSG00000071889	FAM3A	-0.774703
decreased	ENST00000548125	ENSG00000151135	TMEM263	-0.77479
decreased	ENST00000357058	ENSG00000137075	RNF38	-0.774915
decreased	ENST00000295121	ENSG00000243667	WDR92	-0.775495
decreased	ENST00000401675	ENSG00000250479	CHCHD10	-0.775793
decreased	ENST00000367249	ENSG00000159348	CYB5R1	-0.776075
decreased	ENST00000389204	ENSG00000198363	ASPH	-0.776501
decreased	ENST00000277540	ENSG00000148399	DPH7	-0.776584
decreased	ENST00000318887	ENSG00000179021	C3orf38	-0.777101
decreased	ENST00000543669	ENSG00000022267	FHL1	-0.777256
decreased	ENST00000007390	ENSG00000007520	TSR3	-0.777734
decreased	ENST00000310483	ENSG00000143570	SLC39A1	-0.77821
decreased	ENST00000362076	ENSG00000143612	C1orf43	-0.778323
decreased	ENST00000614346	ENSG00000146457	WTAP	-0.779057
decreased	ENST00000301776	ENSG00000162174	ASRGL1	-0.779183
decreased	ENST00000368621	ENSG00000143570	SLC39A1	-0.779199
decreased	ENST00000484558	ENSG00000250479	CHCHD10	-0.779447
decreased	ENST00000029410	ENSG00000027847	B4GALT7	-0.779673
decreased	ENST00000574322	ENSG00000175826	CTDNEP1	-0.77986
decreased	ENST00000374497	ENSG00000117308	GALE	-0.779868
decreased	ENST00000599564	ENSG00000089351	GRAMD1A	-0.779909
decreased	ENST00000412232	ENSG00000020181	ADGRA2	-0.780103
decreased	ENST00000470540	ENSG00000119280	C1orf198	-0.780685
decreased	ENST00000370683	ENSG00000022267	FHL1	-0.780749
decreased	ENST00000226225	ENSG00000109079	TNFAIP1	-0.781759
decreased	ENST00000620558	ENSG00000273607	CHCHD10	-0.781787
decreased	ENST00000375446	ENSG00000131669	NINJ1	-0.78182
decreased	ENST00000401475	ENSG00000184792	OSBP2	-0.782218
decreased	ENST00000426530	ENSG00000110536	PTPMT1	-0.782289
decreased	ENST00000441406	ENSG00000176871	WSB2	-0.7825
decreased	ENST00000543365	ENSG00000180448	ARHGAP45	-0.782545
decreased	ENST00000427683	ENSG00000243364	EFNA4	-0.782707
decreased	ENST00000646576	ENSG00000284915	TINF2	-0.782707
decreased	ENST00000395511	ENSG00000109016	DHRS7B	-0.784005
decreased	ENST00000376420	ENSG00000137404	NRM	-0.784249
decreased	ENST00000535603	ENSG00000006652	IFRD1	-0.784729
decreased	ENST00000374179	ENSG00000107643	MAPK8	-0.78491
decreased	ENST00000375499	ENSG00000117118	SDHB	-0.78509
decreased	ENST00000329331	ENSG00000183576	SETD3	-0.785425
decreased	ENST00000217961	ENSG00000101846	STS	-0.785517
decreased	ENST00000261653	ENSG00000111450	STX2	-0.785847
decreased	ENST00000252440	ENSG00000130159	ECSIT	-0.785994
decreased	ENST00000264634	ENSG00000114251	WNT5A	-0.786571
decreased	ENST00000221086	ENSG00000104643	MTMR9	-0.786695
decreased	ENST00000307641	ENSG00000168256	NKIRAS2	-0.786818
decreased	ENST00000219548	ENSG00000103266	STUB1	-0.786897
decreased	ENST00000401449	ENSG00000177426	TGIF1	-0.787134
decreased	ENST00000330513	ENSG00000177426	TGIF1	-0.787494
decreased	ENST00000429484	ENSG00000123643	SLC36A1	-0.787741
decreased	ENST00000263974	ENSG00000120656	TAF12	-0.788014
decreased	ENST00000327761	ENSG00000068028	RASSF1	-0.789377
decreased	ENST00000324439	ENSG00000163743	RCHY1	-0.78948
decreased	ENST00000392749	ENSG00000136560	TANK	-0.789963
decreased	ENST00000370664	ENSG00000165886	UBTD1	-0.789963
decreased	ENST00000356205	ENSG00000143570	SLC39A1	-0.790387
decreased	ENST00000647211	ENSG00000103494	RPGRIP1L	-0.79068
decreased	ENST00000356824	ENSG00000184867	ARMCX2	-0.791003
decreased	ENST00000329705	ENSG00000184058	TBX1	-0.791594
decreased	ENST00000475153	ENSG00000197024	ZNF398	-0.792541
decreased	ENST00000327304	ENSG00000107371	EXOSC3	-0.792568
decreased	ENST00000393784	ENSG00000113719	ERGIC1	-0.792979
decreased	ENST00000396941	ENSG00000100897	DCAF11	-0.79313
decreased	ENST00000323716	ENSG00000170632	ARMC10	-0.793728
decreased	ENST00000535102	ENSG00000104946	TBC1D17	-0.794988
decreased	ENST00000253789	ENSG00000131470	PSMC3IP	-0.795625
decreased	ENST00000427410	ENSG00000066136	NFYC	-0.795947
decreased	ENST00000647559	#N/A	#N/A	-0.796147
decreased	ENST00000307266	ENSG00000172428	COPS9	-0.796484
decreased	ENST00000547081	ENSG00000151135	TMEM263	-0.79751
decreased	ENST00000280756	ENSG00000151135	TMEM263	-0.79751
decreased	ENST00000373699	ENSG00000137168	PPIL1	-0.797603
decreased	ENST00000285039	ENSG00000167306	MYO5B	-0.799063
decreased	ENST00000318240	ENSG00000177576	C18orf32	-0.800493
decreased	ENST00000366728	ENSG00000143774	GUK1	-0.800971
decreased	ENST00000334205	ENSG00000162302	RPS6KA4	-0.801838
decreased	ENST00000569418	ENSG00000083799	CYLD	-0.801879
decreased	ENST00000490996	ENSG00000136240	KDELR2	-0.802037
decreased	ENST00000373758	ENSG00000165476	REEP3	-0.802153
decreased	ENST00000629095	ENSG00000273607	CHCHD10	-0.802172
decreased	ENST00000221665	ENSG00000179943	FIZ1	-0.802223
decreased	ENST00000332585	ENSG00000184792	OSBP2	-0.802548
decreased	ENST00000262861	ENSG00000116991	SIPA1L2	-0.802563
decreased	ENST00000296921	ENSG00000164438	TLX3	-0.802642
decreased	ENST00000514182	ENSG00000144655	CSRNP1	-0.803013
decreased	ENST00000291442	ENSG00000160113	NR2F6	-0.803019
decreased	ENST00000266077	ENSG00000125520	SLC2A4RG	-0.8036
decreased	ENST00000231198	ENSG00000113272	THG1L	-0.804379
decreased	ENST00000612930	ENSG00000182704	TSKU	-0.804664
decreased	ENST00000372070	ENSG00000117448	AKR1A1	-0.804969
decreased	ENST00000369143	ENSG00000112249	ASCC3	-0.807611
decreased	ENST00000292254	ENSG00000160753	RUSC1	-0.807805
decreased	ENST00000368076	ENSG00000162734	PEA15	-0.807852
decreased	ENST00000360472	ENSG00000162734	PEA15	-0.808021
decreased	ENST00000316308	ENSG00000113240	CLK4	-0.808622
decreased	ENST00000261623	ENSG00000051523	CYBA	-0.809501
decreased	ENST00000563332	ENSG00000089486	CDIP1	-0.809887
decreased	ENST00000621379	ENSG00000006652	IFRD1	-0.810265
decreased	ENST00000410061	ENSG00000222014	RAB6C	-0.810858
decreased	ENST00000320848	ENSG00000178988	MRFAP1L1	-0.811024
decreased	ENST00000368077	ENSG00000162734	PEA15	-0.812603
decreased	ENST00000393706	ENSG00000136877	FPGS	-0.813339
decreased	ENST00000263904	ENSG00000115145	STAM2	-0.813666
decreased	ENST00000540683	ENSG00000111665	CDCA3	-0.813998
decreased	ENST00000322147	ENSG00000168056	LTBP3	-0.814131
decreased	ENST00000318988	ENSG00000175826	CTDNEP1	-0.814541
decreased	ENST00000333213	ENSG00000182173	TSEN54	-0.814575
decreased	ENST00000542206	ENSG00000175662	TOM1L2	-0.814663
decreased	ENST00000527881	ENSG00000182704	TSKU	-0.816285
decreased	ENST00000586534	ENSG00000179262	RAD23A	-0.816336
decreased	ENST00000291901	ENSG00000105048	TNNT1	-0.816522
decreased	ENST00000371085	ENSG00000087460	GNAS	-0.816596
decreased	ENST00000403490	ENSG00000177971	IMP3	-0.817027
decreased	ENST00000504387	ENSG00000111859	NEDD9	-0.817547
decreased	ENST00000358005	ENSG00000128891	CCDC32	-0.817555
decreased	ENST00000269601	ENSG00000141759	TXNL4A	-0.817612
decreased	ENST00000359500	ENSG00000184058	TBX1	-0.818066
decreased	ENST00000311559	ENSG00000083799	CYLD	-0.818127
decreased	ENST00000428120	ENSG00000162585	FAAP20	-0.818875
decreased	ENST00000230323	ENSG00000112561	TFEB	-0.819606
decreased	ENST00000499676	ENSG00000114126	TFDP2	-0.8201
decreased	ENST00000383570	ENSG00000206484	NRM	-0.820365
decreased	ENST00000545560	ENSG00000198542	ITGBL1	-0.820642
decreased	ENST00000621846	ENSG00000117448	AKR1A1	-0.820842
decreased	ENST00000477973	ENSG00000163602	RYBP	-0.821062
decreased	ENST00000422785	ENSG00000111665	CDCA3	-0.821272
decreased	ENST00000397821	ENSG00000147010	SH3KBP1	-0.82182
decreased	ENST00000512706	ENSG00000163743	RCHY1	-0.822384
decreased	ENST00000219431	ENSG00000103152	MPG	-0.822472
decreased	ENST00000591747	ENSG00000142252	GEMIN7	-0.822647
decreased	ENST00000358607	ENSG00000006015	REX1BD	-0.822671
decreased	ENST00000256413	ENSG00000134030	CTIF	-0.822931
decreased	ENST00000564079	ENSG00000137822	TUBGCP4	-0.823577
decreased	ENST00000372525	ENSG00000164008	C1orf50	-0.823577
decreased	ENST00000278655	ENSG00000101333	PLCB4	-0.824009
decreased	ENST00000424352	ENSG00000134138	MEIS2	-0.824046
decreased	ENST00000450574	ENSG00000006576	PHTF2	-0.824626
decreased	ENST00000429375	ENSG00000143190	POU2F1	-0.825114
decreased	ENST00000333090	ENSG00000182704	TSKU	-0.82537
decreased	ENST00000425331	ENSG00000170632	ARMC10	-0.825502
decreased	ENST00000446820	ENSG00000091073	DTX2	-0.825527
decreased	ENST00000317991	ENSG00000089351	GRAMD1A	-0.825891
decreased	ENST00000373016	ENSG00000183386	FHL3	-0.826489
decreased	ENST00000358301	ENSG00000130669	PAK4	-0.826489
decreased	ENST00000379446	ENSG00000111859	NEDD9	-0.827325
decreased	ENST00000343677	ENSG00000187837	H1-2	-0.827963
decreased	ENST00000409164	ENSG00000243667	WDR92	-0.828132
decreased	ENST00000359865	ENSG00000168502	MTCL1	-0.828429
decreased	ENST00000396720	ENSG00000063169	BICRA	-0.829836
decreased	ENST00000355904	ENSG00000197265	GTF2E2	-0.830936
decreased	ENST00000507606	ENSG00000243317	STMP1	-0.83115
decreased	ENST00000327367	ENSG00000166949	SMAD3	-0.832365
decreased	ENST00000434821	ENSG00000115170	ACVR1	-0.832915
decreased	ENST00000581322	ENSG00000154217	PITPNC1	-0.833032
decreased	ENST00000528793	ENSG00000198055	GRK6	-0.833218
decreased	ENST00000442747	ENSG00000164054	SHISA5	-0.833408
decreased	ENST00000419233	ENSG00000129810	SGO1	-0.833684
decreased	ENST00000426677	ENSG00000130204	TOMM40	-0.833712
decreased	ENST00000437268	ENSG00000184792	OSBP2	-0.833713
decreased	ENST00000489432	ENSG00000214022	REPIN1	-0.834157
decreased	ENST00000375234	ENSG00000158122	PRXL2C	-0.834195
decreased	ENST00000398136	ENSG00000152558	TMEM123	-0.834241
decreased	ENST00000423898	ENSG00000163866	SMIM12	-0.835741
decreased	ENST00000220058	ENSG00000103707	MTFMT	-0.835766
decreased	ENST00000446189	ENSG00000174574	AKIRIN1	-0.835879
decreased	ENST00000379698	ENSG00000147010	SH3KBP1	-0.836108
decreased	ENST00000409185	ENSG00000152102	FAM168B	-0.836586
decreased	ENST00000272907	ENSG00000144460	NYAP2	-0.837688
decreased	ENST00000252602	ENSG00000130312	MRPL34	-0.838146
decreased	ENST00000392386	ENSG00000006016	CRLF1	-0.838287
decreased	ENST00000494103	ENSG00000243989	ACY1	-0.838315
decreased	ENST00000361272	ENSG00000198791	CNOT7	-0.838777
decreased	ENST00000382330	ENSG00000114867	EIF4G1	-0.839582
decreased	ENST00000618353	ENSG00000151422	FER	-0.83972
decreased	ENST00000393885	ENSG00000168256	NKIRAS2	-0.840294
decreased	ENST00000223368	ENSG00000106635	BCL7B	-0.840819
decreased	ENST00000368347	ENSG00000160753	RUSC1	-0.840853
decreased	ENST00000328046	ENSG00000174010	KLHL15	-0.841837
decreased	ENST00000215754	ENSG00000240972	MIF	-0.841886
decreased	ENST00000418555	ENSG00000135454	B4GALNT1	-0.842097
decreased	ENST00000419349	ENSG00000233276	GPX1	-0.84212
decreased	ENST00000343629	ENSG00000140950	MEAK7	-0.842256
decreased	ENST00000622241	ENSG00000275342	PRAG1	-0.843205
decreased	ENST00000411896	ENSG00000089351	GRAMD1A	-0.844102
decreased	ENST00000399577	ENSG00000102858	MGRN1	-0.84441
decreased	ENST00000376983	ENSG00000126767	ELK1	-0.845854
decreased	ENST00000221561	ENSG00000104964	TLE5	-0.845868
decreased	ENST00000264638	ENSG00000108797	CNTNAP1	-0.845961
decreased	ENST00000317702	ENSG00000176014	TUBB6	-0.846316
decreased	ENST00000301686	ENSG00000130731	METTL26	-0.846475
decreased	ENST00000005558	ENSG00000006652	IFRD1	-0.846775
decreased	ENST00000328766	ENSG00000184867	ARMCX2	-0.848247
decreased	ENST00000593690	ENSG00000130669	PAK4	-0.848315
decreased	ENST00000405636	ENSG00000130204	TOMM40	-0.848941
decreased	ENST00000476351	ENSG00000243989	ACY1	-0.849041
decreased	ENST00000374078	ENSG00000125995	ROMO1	-0.849692
decreased	ENST00000613839	ENSG00000276701	MIF	-0.852763
decreased	ENST00000380953	ENSG00000147862	NFIB	-0.853927
decreased	ENST00000502492	ENSG00000159210	SNF8	-0.854082
decreased	ENST00000398568	ENSG00000083799	CYLD	-0.854681
decreased	ENST00000622643	ENSG00000278312	LENG9	-0.855918
decreased	ENST00000416810	ENSG00000128891	CCDC32	-0.856236
decreased	ENST00000567695	ENSG00000089486	CDIP1	-0.856862
decreased	ENST00000413936	ENSG00000091073	DTX2	-0.857368
decreased	ENST00000451025	ENSG00000124688	MAD2L1BP	-0.857761
decreased	ENST00000327492	ENSG00000183864	TOB2	-0.858394
decreased	ENST00000371926	ENSG00000138134	STAMBPL1	-0.859677
decreased	ENST00000331334	ENSG00000182512	GLRX5	-0.859923
decreased	ENST00000316856	ENSG00000179262	RAD23A	-0.86033
decreased	ENST00000430490	ENSG00000091073	DTX2	-0.860436
decreased	ENST00000397666	ENSG00000130731	METTL26	-0.860608
decreased	ENST00000521580	ENSG00000163866	SMIM12	-0.861736
decreased	ENST00000428183	ENSG00000170632	ARMC10	-0.861898
decreased	ENST00000391858	ENSG00000010072	SPRTN	-0.862064
decreased	ENST00000233630	ENSG00000115289	PCGF1	-0.862112
decreased	ENST00000253968	ENSG00000131668	BARX1	-0.862184
decreased	ENST00000394611	ENSG00000115310	RTN4	-0.862299
decreased	ENST00000390006	ENSG00000141562	NARF	-0.862459
decreased	ENST00000646328	#N/A	#N/A	-0.863132
decreased	ENST00000398399	ENSG00000206538	VGLL3	-0.864219
decreased	ENST00000290330	ENSG00000159210	SNF8	-0.864236
decreased	ENST00000283474	ENSG00000153443	UBALD1	-0.864297
decreased	ENST00000356432	ENSG00000103152	MPG	-0.865491
decreased	ENST00000617697	ENSG00000143570	SLC39A1	-0.865588
decreased	ENST00000336294	ENSG00000121775	TMEM39B	-0.866017
decreased	ENST00000372685	ENSG00000180964	TCEAL8	-0.86677
decreased	ENST00000595753	ENSG00000127526	SLC35E1	-0.868089
decreased	ENST00000264748	ENSG00000127418	FGFRL1	-0.868309
decreased	ENST00000523917	ENSG00000198791	CNOT7	-0.869157
decreased	ENST00000586748	ENSG00000130733	YIPF2	-0.87021
decreased	ENST00000392473	ENSG00000110931	CAMKK2	-0.870687
decreased	ENST00000403825	ENSG00000006652	IFRD1	-0.871344
decreased	ENST00000368905	ENSG00000163156	SCNM1	-0.87194
decreased	ENST00000572600	ENSG00000103351	CLUAP1	-0.872269
decreased	ENST00000377350	ENSG00000168067	MAP4K2	-0.87264
decreased	ENST00000273038	ENSG00000144560	VGLL4	-0.872643
decreased	ENST00000252487	ENSG00000130204	TOMM40	-0.874026
decreased	ENST00000588994	ENSG00000102858	MGRN1	-0.874347
decreased	ENST00000537882	ENSG00000104419	NDRG1	-0.874423
decreased	ENST00000264498	ENSG00000138685	FGF2	-0.874483
decreased	ENST00000358527	ENSG00000164002	EXO5	-0.875398
decreased	ENST00000304494	ENSG00000147889	CDKN2A	-0.875399
decreased	ENST00000631006	ENSG00000196935	SRGAP1	-0.875512
decreased	ENST00000381317	ENSG00000169093	ASMTL	-0.876086
decreased	ENST00000381431	ENSG00000163069	SGCB	-0.876337
decreased	ENST00000250896	ENSG00000099875	MKNK2	-0.876707
decreased	ENST00000399933	ENSG00000183354	KIAA2026	-0.877196
decreased	ENST00000376521	ENSG00000102100	SLC35A2	-0.877686
decreased	ENST00000264607	ENSG00000065802	ASB1	-0.878937
decreased	ENST00000360768	ENSG00000196715	VKORC1L1	-0.879052
decreased	ENST00000046640	ENSG00000040531	CTNS	-0.879116
decreased	ENST00000374135	ENSG00000142751	GPN2	-0.879478
decreased	ENST00000441711	ENSG00000170632	ARMC10	-0.879518
decreased	ENST00000352011	ENSG00000074370	ATP2A3	-0.879987
decreased	ENST00000633628	ENSG00000282367	PTDSS2	-0.880143
decreased	ENST00000359983	ENSG00000074370	ATP2A3	-0.881362
decreased	ENST00000370487	ENSG00000101189	MRGBP	-0.88153
decreased	ENST00000243389	ENSG00000123643	SLC36A1	-0.882617
decreased	ENST00000343017	ENSG00000178996	SNX18	-0.883578
decreased	ENST00000270223	ENSG00000185800	DMWD	-0.884047
decreased	ENST00000541284	ENSG00000080802	CNOT4	-0.885244
decreased	ENST00000580974	ENSG00000154217	PITPNC1	-0.885382
decreased	ENST00000591104	ENSG00000130159	ECSIT	-0.885382
decreased	ENST00000337339	ENSG00000005302	MSL3	-0.8871
decreased	ENST00000248975	ENSG00000128245	YWHAH	-0.88725
decreased	ENST00000263849	ENSG00000104427	ZC2HC1A	-0.887889
decreased	ENST00000287025	ENSG00000156469	MTERF3	-0.887923
decreased	ENST00000340545	ENSG00000134138	MEIS2	-0.888606
decreased	ENST00000523767	ENSG00000070614	NDST1	-0.888799
decreased	ENST00000452555	ENSG00000102100	SLC35A2	-0.88993
decreased	ENST00000399423	ENSG00000092330	TINF2	-0.890921
decreased	ENST00000576634	ENSG00000103351	CLUAP1	-0.891292
decreased	ENST00000310074	ENSG00000173011	TADA2B	-0.891804
decreased	ENST00000454893	ENSG00000143977	SNRPG	-0.892652
decreased	ENST00000314340	ENSG00000177674	AGTRAP	-0.893139
decreased	ENST00000397041	ENSG00000074370	ATP2A3	-0.893711
decreased	ENST00000336576	ENSG00000135924	DNAJB2	-0.894178
decreased	ENST00000216840	ENSG00000100949	RABGGTA	-0.89648
decreased	ENST00000397035	ENSG00000074370	ATP2A3	-0.897398
decreased	ENST00000590577	ENSG00000180448	ARHGAP45	-0.897463
decreased	ENST00000272233	ENSG00000143878	RHOB	-0.897766
decreased	ENST00000377603	ENSG00000132664	POLR3F	-0.899452
decreased	ENST00000368916	ENSG00000143458	GABPB2	-0.899452
decreased	ENST00000368349	ENSG00000160753	RUSC1	-0.89984
decreased	ENST00000337387	ENSG00000146457	WTAP	-0.900678
decreased	ENST00000277225	ENSG00000148143	ZNF462	-0.901552
decreased	ENST00000336174	ENSG00000266173	STRADA	-0.904491
decreased	ENST00000309890	ENSG00000074370	ATP2A3	-0.904821
decreased	ENST00000415229	ENSG00000162174	ASRGL1	-0.906298
decreased	ENST00000300036	ENSG00000133392	MYH11	-0.906779
decreased	ENST00000434382	ENSG00000196715	VKORC1L1	-0.907165
decreased	ENST00000267205	ENSG00000139725	RHOF	-0.911339
decreased	ENST00000535010	ENSG00000097033	SH3GLB1	-0.911428
decreased	ENST00000396366	ENSG00000165060	FXN	-0.912604
decreased	ENST00000287507	ENSG00000103507	BCKDK	-0.912645
decreased	ENST00000584998	ENSG00000263528	IKBKE	-0.912645
decreased	ENST00000397281	ENSG00000214022	REPIN1	-0.912811
decreased	ENST00000397113	ENSG00000077782	FGFR1	-0.912902
decreased	ENST00000355572	ENSG00000196923	PDLIM7	-0.912998
decreased	ENST00000263269	ENSG00000105464	GRIN2D	-0.913474
decreased	ENST00000326277	ENSG00000178996	SNX18	-0.913952
decreased	ENST00000360000	ENSG00000180964	TCEAL8	-0.914404
decreased	ENST00000376629	ENSG00000177674	AGTRAP	-0.914763
decreased	ENST00000389749	ENSG00000166166	TRMT61A	-0.915054
decreased	ENST00000247161	ENSG00000126767	ELK1	-0.916114
decreased	ENST00000397817	ENSG00000103152	MPG	-0.917344
decreased	ENST00000376105	ENSG00000125968	ID1	-0.91752
decreased	ENST00000245222	ENSG00000063176	SPHK2	-0.919128
decreased	ENST00000326735	ENSG00000159363	ATP13A2	-0.919496
decreased	ENST00000444115	ENSG00000164054	SHISA5	-0.919546
decreased	ENST00000265354	ENSG00000112658	SRF	-0.920052
decreased	ENST00000448083	ENSG00000175592	FOSL1	-0.923113
decreased	ENST00000296380	ENSG00000164002	EXO5	-0.926024
decreased	ENST00000291547	ENSG00000160199	PKNOX1	-0.927487
decreased	ENST00000227474	ENSG00000110060	PUS3	-0.929282
decreased	ENST00000301873	ENSG00000168056	LTBP3	-0.929719
decreased	ENST00000343075	ENSG00000189046	ALKBH2	-0.930488
decreased	ENST00000559632	ENSG00000157326	DHRS4	-0.932011
decreased	ENST00000540846	ENSG00000166949	SMAD3	-0.932719
decreased	ENST00000393183	ENSG00000243678	NME2	-0.93464
decreased	ENST00000454559	ENSG00000170632	ARMC10	-0.936707
decreased	ENST00000261402	ENSG00000074590	NUAK1	-0.937804
decreased	ENST00000612318	ENSG00000278062	ZNF251	-0.93983
decreased	ENST00000646658	ENSG00000285193	RABGGTA	-0.943485
decreased	ENST00000373218	ENSG00000148730	EIF4EBP2	-0.945924
decreased	ENST00000259324	ENSG00000136802	LRRC8A	-0.94621
decreased	ENST00000409444	ENSG00000155755	TMEM237	-0.947875
decreased	ENST00000264827	ENSG00000095066	HOOK2	-0.948479
decreased	ENST00000312629	ENSG00000175634	RPS6KB2	-0.948895
decreased	ENST00000294066	ENSG00000168067	MAP4K2	-0.949665
decreased	ENST00000338564	ENSG00000134138	MEIS2	-0.95
decreased	ENST00000399409	ENSG00000100949	RABGGTA	-0.950519
decreased	ENST00000335791	ENSG00000136840	ST6GALNAC4	-0.95228
decreased	ENST00000397664	ENSG00000130731	METTL26	-0.954461
decreased	ENST00000361264	ENSG00000198876	DCAF12	-0.954478
decreased	ENST00000622315	ENSG00000272398	CD24	-0.95527
decreased	ENST00000510708	ENSG00000169570	DTWD2	-0.955772
decreased	ENST00000372600	ENSG00000136802	LRRC8A	-0.955955
decreased	ENST00000374206	ENSG00000176386	CDC26	-0.95784
decreased	ENST00000327141	ENSG00000104964	TLE5	-0.958313
decreased	ENST00000263256	ENSG00000100418	DESI1	-0.958398
decreased	ENST00000533917	ENSG00000166833	NAV2	-0.958446
decreased	ENST00000361684	ENSG00000198792	TMEM184B	-0.958572
decreased	ENST00000372599	ENSG00000136802	LRRC8A	-0.9586
decreased	ENST00000297290	ENSG00000164713	BRI3	-0.959888
decreased	ENST00000429120	ENSG00000160932	LY6E	-0.95996
decreased	ENST00000410026	ENSG00000173559	NABP1	-0.960095
decreased	ENST00000392054	ENSG00000153823	PID1	-0.961052
decreased	ENST00000378546	ENSG00000162585	FAAP20	-0.962169
decreased	ENST00000247138	ENSG00000102100	SLC35A2	-0.962197
decreased	ENST00000341156	ENSG00000135454	B4GALNT1	-0.962676
decreased	ENST00000590329	ENSG00000130733	YIPF2	-0.963878
decreased	ENST00000404751	ENSG00000099899	TRMT2A	-0.964752
decreased	ENST00000537590	ENSG00000143570	SLC39A1	-0.966284
decreased	ENST00000590592	ENSG00000134775	FHOD3	-0.967098
decreased	ENST00000366806	ENSG00000130396	AFDN	-0.968374
decreased	ENST00000300452	ENSG00000167113	COQ4	-0.968809
decreased	ENST00000324103	ENSG00000092098	RNF31	-0.969163
decreased	ENST00000409293	ENSG00000228300	FAM174C	-0.969797
decreased	ENST00000426077	ENSG00000226479	TMEM185B	-0.969994
decreased	ENST00000531439	ENSG00000137693	YAP1	-0.974934
decreased	ENST00000534940	ENSG00000169093	ASMTL	-0.97558
decreased	ENST00000290039	ENSG00000158966	CACHD1	-0.976236
decreased	ENST00000401424	ENSG00000133794	ARNTL	-0.976482
decreased	ENST00000309318	ENSG00000173457	PPP1R14B	-0.976599
decreased	ENST00000371523	ENSG00000020256	ZFP64	-0.976812
decreased	ENST00000597896	ENSG00000077463	SIRT6	-0.978266
decreased	ENST00000439724	ENSG00000166949	SMAD3	-0.978492
decreased	ENST00000333421	ENSG00000107362	ABHD17B	-0.978492
decreased	ENST00000503425	ENSG00000113761	ZNF346	-0.978492
decreased	ENST00000542869	ENSG00000101213	PTK6	-0.978743
decreased	ENST00000284031	ENSG00000153904	DDAH1	-0.978871
decreased	ENST00000324432	ENSG00000091073	DTX2	-0.978997
decreased	ENST00000368489	ENSG00000143515	ATP8B2	-0.979062
decreased	ENST00000262395	ENSG00000076604	TRAF4	-0.980646
decreased	ENST00000334583	ENSG00000159753	CARMIL2	-0.984366
decreased	ENST00000413604	ENSG00000144560	VGLL4	-0.984441
decreased	ENST00000512729	ENSG00000179046	TRIML2	-0.985607
decreased	ENST00000622018	ENSG00000115756	HPCAL1	-0.987999
decreased	ENST00000564367	ENSG00000086666	ZFAND6	-0.988552
decreased	ENST00000638466	ENSG00000284017	PLCL2	-0.988601
decreased	ENST00000268184	ENSG00000140577	CRTC3	-0.989804
decreased	ENST00000357037	ENSG00000177469	CAVIN1	-0.989963
decreased	ENST00000498035	ENSG00000101294	HM13	-0.990695
decreased	ENST00000426851	ENSG00000197024	ZNF398	-0.990782
decreased	ENST00000244533	ENSG00000124574	ABCC10	-0.992459
decreased	ENST00000347770	ENSG00000155096	AZIN1	-0.993615
decreased	ENST00000420329	ENSG00000140577	CRTC3	-0.994668
decreased	ENST00000303077	ENSG00000170577	SIX2	-0.995347
decreased	ENST00000007264	ENSG00000007376	RPUSD1	-0.995993
decreased	ENST00000613496	ENSG00000115756	HPCAL1	-0.996637
decreased	ENST00000474859	ENSG00000197965	MPZL1	-0.99736
decreased	ENST00000632424	ENSG00000278032	LY6E	-0.997686
decreased	ENST00000333449	ENSG00000185475	TMEM179B	-0.998632
decreased	ENST00000253083	ENSG00000130787	HIP1R	-1.00003
decreased	ENST00000540980	ENSG00000112592	TBP	-1.00052
decreased	ENST00000397665	ENSG00000130731	METTL26	-1.00136
decreased	ENST00000008440	ENSG00000010072	SPRTN	-1.00187
decreased	ENST00000397668	ENSG00000095066	HOOK2	-1.00267
decreased	ENST00000426002	ENSG00000164054	SHISA5	-1.00277
decreased	ENST00000377885	ENSG00000137075	RNF38	-1.00315
decreased	ENST00000644383	ENSG00000285193	RABGGTA	-1.0034
decreased	ENST00000592268	ENSG00000179262	RAD23A	-1.00408
decreased	ENST00000409883	ENSG00000155755	TMEM237	-1.00429
decreased	ENST00000619718	ENSG00000278032	LY6E	-1.00527
decreased	ENST00000550764	ENSG00000135454	B4GALNT1	-1.00759
decreased	ENST00000344111	ENSG00000240230	COX19	-1.0088
decreased	ENST00000407418	ENSG00000183741	CBX6	-1.00929
decreased	ENST00000292494	ENSG00000160932	LY6E	-1.01163
decreased	ENST00000262719	ENSG00000081913	PHLPP1	-1.01166
decreased	ENST00000242465	ENSG00000122862	SRGN	-1.01268
decreased	ENST00000398527	ENSG00000005302	MSL3	-1.01288
decreased	ENST00000372530	ENSG00000124574	ABCC10	-1.01559
decreased	ENST00000337198	ENSG00000155096	AZIN1	-1.01656
decreased	ENST00000262225	ENSG00000086598	TMED2	-1.01758
decreased	ENST00000298585	ENSG00000165724	ZMYND19	-1.01809
decreased	ENST00000537814	ENSG00000157593	SLC35B2	-1.01946
decreased	ENST00000249014	ENSG00000128283	CDC42EP1	-1.0215
decreased	ENST00000381854	ENSG00000106993	CDC37L1	-1.02176
decreased	ENST00000357460	ENSG00000215271	HOMEZ	-1.02192
decreased	ENST00000342665	ENSG00000177732	SOX12	-1.02258
decreased	ENST00000361906	ENSG00000198792	TMEM184B	-1.02268
decreased	ENST00000269593	ENSG00000141753	IGFBP4	-1.0253
decreased	ENST00000452699	ENSG00000159363	ATP13A2	-1.02595
decreased	ENST00000356924	ENSG00000119688	ABCD4	-1.02785
decreased	ENST00000078429	ENSG00000088256	GNA11	-1.02792
decreased	ENST00000542104	ENSG00000153179	RASSF3	-1.02812
decreased	ENST00000312562	ENSG00000175592	FOSL1	-1.03069
decreased	ENST00000425389	ENSG00000214022	REPIN1	-1.03152
decreased	ENST00000307845	ENSG00000115756	HPCAL1	-1.03293
decreased	ENST00000219789	ENSG00000103502	CDIPT	-1.03415
decreased	ENST00000338401	ENSG00000130731	METTL26	-1.03725
decreased	ENST00000368918	ENSG00000143458	GABPB2	-1.03751
decreased	ENST00000297533	ENSG00000164897	TMUB1	-1.03914
decreased	ENST00000292778	ENSG00000161179	YDJC	-1.03964
decreased	ENST00000546072	ENSG00000111790	FGFR1OP2	-1.03989
decreased	ENST00000434436	ENSG00000071655	MBD3	-1.04003
decreased	ENST00000381765	ENSG00000115756	HPCAL1	-1.04098
decreased	ENST00000216083	ENSG00000183741	CBX6	-1.04155
decreased	ENST00000310054	ENSG00000167600	CYP2S1	-1.04317
decreased	ENST00000373783	ENSG00000181915	ADO	-1.04367
decreased	ENST00000392055	ENSG00000153823	PID1	-1.04372
decreased	ENST00000403510	ENSG00000133794	ARNTL	-1.04511
decreased	ENST00000292363	ENSG00000070423	RNF126	-1.04622
decreased	ENST00000341676	ENSG00000159363	ATP13A2	-1.05169
decreased	ENST00000380959	ENSG00000147862	NFIB	-1.05209
decreased	ENST00000285083	ENSG00000154814	OXNAD1	-1.05386
decreased	ENST00000233336	ENSG00000114999	TTL	-1.05399
decreased	ENST00000326397	ENSG00000182552	RWDD4	-1.05427
decreased	ENST00000620771	ENSG00000115756	HPCAL1	-1.05674
decreased	ENST00000512740	ENSG00000182552	RWDD4	-1.05918
decreased	ENST00000389707	ENSG00000133794	ARNTL	-1.05933
decreased	ENST00000444957	ENSG00000214022	REPIN1	-1.05995
decreased	ENST00000268099	ENSG00000140497	SCAMP2	-1.05998
decreased	ENST00000400191	ENSG00000133216	EPHB2	-1.06104
decreased	ENST00000156825	ENSG00000071655	MBD3	-1.06247
decreased	ENST00000305747	ENSG00000172292	CERS6	-1.06277
decreased	ENST00000438257	ENSG00000211448	DIO2	-1.06517
decreased	ENST00000403290	ENSG00000133794	ARNTL	-1.06662
decreased	ENST00000359247	ENSG00000134775	FHOD3	-1.06775
decreased	ENST00000372114	ENSG00000172315	TP53RK	-1.06901
decreased	ENST00000283147	ENSG00000153162	BMP6	-1.06917
decreased	ENST00000393812	ENSG00000157593	SLC35B2	-1.06935
decreased	ENST00000312196	ENSG00000005302	MSL3	-1.07045
decreased	ENST00000394313	ENSG00000161642	ZNF385A	-1.07215
decreased	ENST00000380934	ENSG00000147862	NFIB	-1.07775
decreased	ENST00000371095	ENSG00000087460	GNAS	-1.07878
decreased	ENST00000393795	ENSG00000131470	PSMC3IP	-1.07955
decreased	ENST00000371081	ENSG00000087460	GNAS	-1.07957
decreased	ENST00000261797	ENSG00000070614	NDST1	-1.08005
decreased	ENST00000557010	ENSG00000211448	DIO2	-1.08028
decreased	ENST00000545661	ENSG00000159753	CARMIL2	-1.08166
decreased	ENST00000392092	ENSG00000112592	TBP	-1.08185
decreased	ENST00000244040	ENSG00000124209	RAB22A	-1.08367
decreased	ENST00000615277	ENSG00000154822	PLCL2	-1.08388
decreased	ENST00000374630	ENSG00000133216	EPHB2	-1.08445
decreased	ENST00000338010	ENSG00000161642	ZNF385A	-1.08522
decreased	ENST00000546970	ENSG00000161642	ZNF385A	-1.08522
decreased	ENST00000308278	ENSG00000167695	TLCD3A	-1.08562
decreased	ENST00000222990	ENSG00000106266	SNX8	-1.08562
decreased	ENST00000395681	ENSG00000025708	TYMP	-1.08675
decreased	ENST00000301324	ENSG00000167695	TLCD3A	-1.08695
decreased	ENST00000429722	ENSG00000189046	ALKBH2	-1.08696
decreased	ENST00000273968	ENSG00000145337	PYURF	-1.08702
decreased	ENST00000222120	ENSG00000105514	RAB3D	-1.08756
decreased	ENST00000619381	ENSG00000189046	ALKBH2	-1.0942
decreased	ENST00000381333	ENSG00000169093	ASMTL	-1.09598
decreased	ENST00000392086	ENSG00000135924	DNAJB2	-1.09964
decreased	ENST00000340305	ENSG00000188807	TMEM201	-1.10248
decreased	ENST00000300952	ENSG00000167470	MIDN	-1.10446
decreased	ENST00000253457	ENSG00000131148	EMC8	-1.10593
decreased	ENST00000538577	ENSG00000157593	SLC35B2	-1.1063
decreased	ENST00000215730	ENSG00000099940	SNAP29	-1.10719
decreased	ENST00000510985	ENSG00000163312	HELQ	-1.10831
decreased	ENST00000610935	ENSG00000142409	ZNF787	-1.11028
decreased	ENST00000373042	ENSG00000197982	C1orf122	-1.11038
decreased	ENST00000328914	ENSG00000164916	FOXK1	-1.1109
decreased	ENST00000374632	ENSG00000133216	EPHB2	-1.111
decreased	ENST00000252029	ENSG00000025708	TYMP	-1.1126
decreased	ENST00000633438	ENSG00000198792	TMEM184B	-1.11429
decreased	ENST00000392108	ENSG00000130396	AFDN	-1.11612
decreased	ENST00000402965	ENSG00000185803	SLC52A2	-1.11614
decreased	ENST00000404104	ENSG00000145391	SETD7	-1.11743
decreased	ENST00000377041	ENSG00000107362	ABHD17B	-1.11798
decreased	ENST00000394945	ENSG00000152377	SPOCK1	-1.11947
decreased	ENST00000457433	ENSG00000142910	TINAGL1	-1.12048
decreased	ENST00000304058	ENSG00000169570	DTWD2	-1.12194
decreased	ENST00000592957	ENSG00000141759	TXNL4A	-1.12405
decreased	ENST00000367089	ENSG00000146425	DYNLT1	-1.12459
decreased	ENST00000537531	ENSG00000142910	TINAGL1	-1.12666
decreased	ENST00000371694	ENSG00000169692	AGPAT2	-1.12801
decreased	ENST00000376112	ENSG00000125968	ID1	-1.13342
decreased	ENST00000647495	ENSG00000285152	RNF31	-1.13449
decreased	ENST00000379031	ENSG00000169972	PUSL1	-1.13555
decreased	ENST00000329994	ENSG00000185803	SLC52A2	-1.13809
decreased	ENST00000271620	ENSG00000143363	PRUNE1	-1.14146
decreased	ENST00000302955	ENSG00000132535	DLG4	-1.14274
decreased	ENST00000361492	ENSG00000074047	GLI2	-1.14483
decreased	ENST00000619636	ENSG00000157593	SLC35B2	-1.14491
decreased	ENST00000392687	ENSG00000172292	CERS6	-1.14531
decreased	ENST00000308020	ENSG00000174915	PTDSS2	-1.14564
decreased	ENST00000532887	#N/A	#N/A	-1.14709
decreased	ENST00000368882	ENSG00000123505	AMD1	-1.14787
decreased	ENST00000368909	ENSG00000187908	DMBT1	-1.14957
decreased	ENST00000530047	ENSG00000185803	SLC52A2	-1.15549
decreased	ENST00000221891	ENSG00000105290	APLP1	-1.159
decreased	ENST00000306698	ENSG00000129810	SGO1	-1.15956
decreased	ENST00000301634	ENSG00000167900	TK1	-1.1611
decreased	ENST00000283206	ENSG00000153214	TMEM87B	-1.16132
decreased	ENST00000616007	ENSG00000123643	SLC36A1	-1.16621
decreased	ENST00000554659	ENSG00000100568	VTI1B	-1.16961
decreased	ENST00000374221	ENSG00000158062	UBXN11	-1.17332
decreased	ENST00000375840	ENSG00000266173	STRADA	-1.17395
decreased	ENST00000223369	ENSG00000106636	YKT6	-1.17436
decreased	ENST00000373874	ENSG00000118707	TGIF2	-1.17607
decreased	ENST00000239316	ENSG00000120211	INSL4	-1.17872
decreased	ENST00000643872	ENSG00000281766	RYBP	-1.18183
decreased	ENST00000644059	ENSG00000285112	SLC52A2	-1.18197
decreased	ENST00000392112	ENSG00000130396	AFDN	-1.18312
decreased	ENST00000264908	ENSG00000138772	ANXA3	-1.18465
decreased	ENST00000373872	ENSG00000118707	TGIF2	-1.18634
decreased	ENST00000257118	ENSG00000134686	PHC2	-1.18799
decreased	ENST00000585474	ENSG00000141759	TXNL4A	-1.19233
decreased	ENST00000373418	ENSG00000134686	PHC2	-1.19552
decreased	ENST00000615337	ENSG00000157593	SLC35B2	-1.19686
decreased	ENST00000531493	ENSG00000175592	FOSL1	-1.20437
decreased	ENST00000272342	ENSG00000143971	ETAA1	-1.20787
decreased	ENST00000396290	ENSG00000115738	ID2	-1.20997
decreased	ENST00000502871	ENSG00000138756	BMP2K	-1.21463
decreased	ENST00000215941	ENSG00000100124	ANKRD54	-1.22072
decreased	ENST00000374765	ENSG00000076864	RAP1GAP	-1.22197
decreased	ENST00000582783	ENSG00000160392	C19orf47	-1.22321
decreased	ENST00000423709	ENSG00000101624	CEP76	-1.22523
decreased	ENST00000359543	ENSG00000213853	EMP2	-1.2259
decreased	ENST00000393486	ENSG00000135272	MDFIC	-1.22642
decreased	ENST00000588734	ENSG00000167900	TK1	-1.22753
decreased	ENST00000335922	ENSG00000077782	FGFR1	-1.22827
decreased	ENST00000367941	ENSG00000079950	STX7	-1.22886
decreased	ENST00000340381	ENSG00000188807	TMEM201	-1.2303
decreased	ENST00000392349	ENSG00000128699	ORMDL1	-1.23084
decreased	ENST00000383820	ENSG00000156990	RPUSD3	-1.23089
decreased	ENST00000319017	ENSG00000178537	SLC25A20	-1.2338
decreased	ENST00000288840	ENSG00000137834	SMAD6	-1.23636
decreased	ENST00000383698	ENSG00000206538	VGLL3	-1.24262
decreased	ENST00000553375	ENSG00000185650	ZFP36L1	-1.24738
decreased	ENST00000617316	ENSG00000276045	ORAI1	-1.24794
decreased	ENST00000417239	ENSG00000163866	SMIM12	-1.24809
decreased	ENST00000484332	ENSG00000163635	ATXN7	-1.24867
decreased	ENST00000326324	ENSG00000077782	FGFR1	-1.24873
decreased	ENST00000271064	ENSG00000142910	TINAGL1	-1.24976
decreased	ENST00000611732	ENSG00000118707	TGIF2	-1.2501
decreased	ENST00000340552	ENSG00000182541	LIMK2	-1.25621
decreased	ENST00000392350	ENSG00000128699	ORMDL1	-1.25693
decreased	ENST00000371696	ENSG00000169692	AGPAT2	-1.26036
decreased	ENST00000615648	ENSG00000261150	EPPK1	-1.26096
decreased	ENST00000423273	ENSG00000214413	BBIP1	-1.26201
decreased	ENST00000326754	ENSG00000179046	TRIML2	-1.26229
decreased	ENST00000257209	ENSG00000134775	FHOD3	-1.26706
decreased	ENST00000504727	ENSG00000181904	C5orf24	-1.27032
decreased	ENST00000284061	ENSG00000153933	DGKE	-1.27367
decreased	ENST00000396954	ENSG00000164172	MOCS2	-1.27652
decreased	ENST00000360564	ENSG00000198598	MMP17	-1.27671
decreased	ENST00000222284	ENSG00000105677	TMEM147	-1.28202
decreased	ENST00000343242	ENSG00000198517	MAFK	-1.28563
decreased	ENST00000447005	ENSG00000214413	BBIP1	-1.28592
decreased	ENST00000352268	ENSG00000161642	ZNF385A	-1.2897
decreased	ENST00000437161	#N/A	#N/A	-1.29135
decreased	ENST00000358625	ENSG00000196363	WDR5	-1.29346
decreased	ENST00000431992	ENSG00000134686	PHC2	-1.30345
decreased	ENST00000336615	ENSG00000177666	PNPLA2	-1.30956
decreased	ENST00000374692	ENSG00000095209	TMEM38B	-1.3124
decreased	ENST00000368955	ENSG00000187908	DMBT1	-1.31567
decreased	ENST00000495204	ENSG00000076864	RAP1GAP	-1.31605
decreased	ENST00000458143	ENSG00000181220	ZNF746	-1.31706
decreased	ENST00000541970	ENSG00000071994	PDCD2	-1.31856
decreased	ENST00000649602	ENSG00000005302	MSL3	-1.32405
decreased	ENST00000340990	ENSG00000159346	ADIPOR1	-1.32605
decreased	ENST00000435200	ENSG00000131148	EMC8	-1.32899
decreased	ENST00000392204	ENSG00000105677	TMEM147	-1.33315
decreased	ENST00000306796	ENSG00000169718	DUS1L	-1.33459
decreased	ENST00000262127	ENSG00000101624	CEP76	-1.3355
decreased	ENST00000551771	ENSG00000161642	ZNF385A	-1.33689
decreased	ENST00000375001	ENSG00000204291	COL15A1	-1.34563
decreased	ENST00000359943	ENSG00000196937	FAM3C	-1.36065
decreased	ENST00000368885	ENSG00000123505	AMD1	-1.36505
decreased	ENST00000356207	ENSG00000077782	FGFR1	-1.37932
decreased	ENST00000382788	ENSG00000159788	RGS12	-1.39284
decreased	ENST00000427575	ENSG00000129932	DOHH	-1.39312
decreased	ENST00000361672	ENSG00000005302	MSL3	-1.39392
decreased	ENST00000599612	ENSG00000254858	MPV17L2	-1.39625
decreased	ENST00000336898	ENSG00000158555	GDPD5	-1.40002
decreased	ENST00000340622	ENSG00000181220	ZNF746	-1.40574
decreased	ENST00000299237	ENSG00000166188	ZNF319	-1.40634
decreased	ENST00000437508	ENSG00000109654	TRIM2	-1.41145
decreased	ENST00000337231	ENSG00000109089	CDR2L	-1.42852
decreased	ENST00000398337	ENSG00000203485	INF2	-1.42905
decreased	ENST00000368109	ENSG00000158716	DUSP23	-1.42937
decreased	ENST00000433535	ENSG00000156990	RPUSD3	-1.44244
decreased	ENST00000601423	ENSG00000161677	JOSD2	-1.44548
decreased	ENST00000368108	ENSG00000158716	DUSP23	-1.45107
decreased	ENST00000396984	ENSG00000180596	H2BC4	-1.45676
decreased	ENST00000605742	ENSG00000214413	BBIP1	-1.45846
decreased	ENST00000397091	ENSG00000077782	FGFR1	-1.45876
decreased	ENST00000307662	ENSG00000171992	SYNPO	-1.48382
decreased	ENST00000303596	ENSG00000168286	THAP11	-1.48674
decreased	ENST00000338700	ENSG00000109654	TRIM2	-1.48876
decreased	ENST00000257724	#N/A	#N/A	-1.50052
decreased	ENST00000298892	ENSG00000110888	CAPRIN2	-1.50848
decreased	ENST00000542896	ENSG00000071994	PDCD2	-1.51441
decreased	ENST00000368956	ENSG00000187908	DMBT1	-1.51703
decreased	ENST00000392090	ENSG00000071994	PDCD2	-1.51889
decreased	ENST00000647311	#N/A	#N/A	-1.51922
decreased	ENST00000368107	ENSG00000158716	DUSP23	-1.51957
decreased	ENST00000261799	ENSG00000113721	PDGFRB	-1.52039
decreased	ENST00000369780	ENSG00000107954	NEURL1	-1.52357
decreased	ENST00000397133	ENSG00000127774	EMC6	-1.5253
decreased	ENST00000379270	ENSG00000130066	SAT1	-1.52573
decreased	ENST00000215904	ENSG00000241360	PDXP	-1.53698
decreased	ENST00000393261	ENSG00000132004	FBXW9	-1.53836
decreased	ENST00000252996	ENSG00000130699	TAF4	-1.53857
decreased	ENST00000297157	ENSG00000164610	RP9	-1.55446
decreased	ENST00000248378	ENSG00000127774	EMC6	-1.55796
decreased	ENST00000331569	ENSG00000183779	ZNF703	-1.55842
decreased	ENST00000598418	ENSG00000161677	JOSD2	-1.56288
decreased	ENST00000278671	ENSG00000149357	LAMTOR1	-1.56532
decreased	ENST00000344733	ENSG00000159788	RGS12	-1.57065
decreased	ENST00000448814	ENSG00000214413	BBIP1	-1.57322
decreased	ENST00000360264	ENSG00000257923	CUX1	-1.58123
decreased	ENST00000292535	ENSG00000257923	CUX1	-1.58671
decreased	ENST00000429976	ENSG00000168016	TRANK1	-1.59859
decreased	ENST00000369682	ENSG00000130827	PLXNA3	-1.62111
decreased	ENST00000645898	ENSG00000168016	TRANK1	-1.62187
decreased	ENST00000396085	ENSG00000166833	NAV2	-1.62193
decreased	ENST00000349880	ENSG00000166833	NAV2	-1.62387
decreased	ENST00000377791	ENSG00000180573	H2AC6	-1.63811
decreased	ENST00000232974	ENSG00000114853	ZBTB47	-1.64152
decreased	ENST00000360655	ENSG00000166833	NAV2	-1.65423
decreased	ENST00000312579	ENSG00000175602	CCDC85B	-1.67983
decreased	ENST00000342245	ENSG00000166311	SMPD1	-1.68758
decreased	ENST00000553851	ENSG00000243279	PRAF2	-1.7025
decreased	ENST00000623839	ENSG00000263163	SLC27A3	-1.73911
decreased	ENST00000377777	ENSG00000158373	H2BC5	-1.74425
decreased	ENST00000396087	ENSG00000166833	NAV2	-1.74461
decreased	ENST00000331380	ENSG00000184260	H2AC20	-1.75831
decreased	ENST00000527275	ENSG00000166311	SMPD1	-1.77177
decreased	ENST00000624995	ENSG00000143554	SLC27A3	-1.77339
decreased	ENST00000317683	ENSG00000177051	FBXO46	-1.79225
decreased	ENST00000319172	ENSG00000176142	TMEM39A	-1.81857
decreased	ENST00000357503	ENSG00000198113	TOR4A	-1.8542
decreased	ENST00000291906	ENSG00000160447	PKN3	-1.85584
decreased	ENST00000530167	ENSG00000188486	H2AX	-1.87649
decreased	ENST00000443345	ENSG00000071994	PDCD2	-1.89828
decreased	ENST00000453163	ENSG00000071994	PDCD2	-1.91144
decreased	ENST00000289316	ENSG00000158373	H2BC5	-1.92154
decreased	ENST00000536821	ENSG00000166557	TMED3	-1.9334
decreased	ENST00000607355	ENSG00000272196	H2AC19	-1.99381
decreased	ENST00000369159	ENSG00000203812	H2AC18	-1.99892
decreased	ENST00000310496	ENSG00000169733	RFNG	-2.04502
decreased	ENST00000339812	ENSG00000124635	H2BC11	-2.05881
decreased	ENST00000579512	ENSG00000270276	H4C15	-2.08402
decreased	ENST00000578186	ENSG00000270882	H4C14	-2.08554
decreased	ENST00000402918	ENSG00000166897	ELFN2	-2.24619
decreased	ENST00000383734	ENSG00000114268	PFKFB4	-2.31746
decreased	ENST00000416568	ENSG00000114268	PFKFB4	-2.35262
decreased	ENST00000232375	ENSG00000114268	PFKFB4	-2.35533
decreased	ENST00000399916	ENSG00000020633	RUNX3	-2.38467
decreased	ENST00000308873	ENSG00000020633	RUNX3	-2.38541
decreased	ENST00000356950	ENSG00000197903	H2BC12	-2.5644
decreased	ENST00000222250	ENSG00000105643	ARRDC2	-2.95125
decreased	ENST00000264563	ENSG00000095752	IL11	-4.52655
