# Supplementary material for: Cyclin B/CDK1 and Cyclin A/CDK2 phosphorylate DENR to promote mitotic protein translation and faithful cell division
Source: Nat Commun. 2022 Feb 3;13:668. doi: 10.1038/s41467-022-28265-0 (PMC8813921; doi:10.1038/s41467-022-28265-0)
Supplement: Supplementary file 10 — Supplementary Data 7 [file 41467_2022_28265_MOESM10_ESM.xlsx]

## Sheet: Sheet1
Suppl. Data 7: DENR targets in Interphase and Mitosis
Target in Interphase or Mitosis?	Transcript ID	Gene ID	Gene Name	log2FC(TE Interphase DENRKO / TE Interphase WT cells)	log2FC(TE Mitotic DENRKO / TE Mitotic WT cells)
both	ENST00000222250	ENSG00000105643	ARRDC2	-4.73579	-1.84374
both	ENST00000310496	ENSG00000169733	RFNG	-4.41267	-2.55224
both	ENST00000399916	ENSG00000020633	RUNX3	-3.52459	-1.87991
both	ENST00000308873	ENSG00000020633	RUNX3	-3.5038	-1.87005
both	ENST00000396137	ENSG00000152409	JMY	-3.05389	-2.5165
both	ENST00000399933	ENSG00000183354	KIAA2026	-2.96611	-1.92927
both	ENST00000272342	ENSG00000143971	ETAA1	-2.78258	-1.36094
both	ENST00000396987	ENSG00000158669	GPAT4	-2.72239	-2.65511
both	ENST00000232974	ENSG00000114853	ZBTB47	-2.59108	-1.2391
both	ENST00000292535	ENSG00000257923	CUX1	-2.49184	-1.1028
both	ENST00000527275	ENSG00000166311	SMPD1	-2.4867	-0.598116
both	ENST00000360264	ENSG00000257923	CUX1	-2.4461	-1.02209
both	ENST00000334705	ENSG00000176853	FAM91A1	-2.36118	-2.14429
both	ENST00000314393	ENSG00000178764	ZHX2	-2.35695	-1.85438
both	ENST00000521166	ENSG00000176853	FAM91A1	-2.35416	-2.31161
both	ENST00000288840	ENSG00000137834	SMAD6	-2.30218	-0.86715
both	ENST00000371515	ENSG00000020256	ZFP64	-2.29427	-2.07594
both	ENST00000342245	ENSG00000166311	SMPD1	-2.28724	-0.61913
both	ENST00000216923	ENSG00000020256	ZFP64	-2.24672	-2.15305
both	ENST00000396680	ENSG00000128272	ATF4	-2.20125	-1.01308
both	ENST00000337304	ENSG00000128272	ATF4	-2.18284	-1.05413
both	ENST00000437508	ENSG00000109654	TRIM2	-2.16463	-1.10203
both	ENST00000346617	ENSG00000020256	ZFP64	-2.15307	-2.19985
both	ENST00000368956	ENSG00000187908	DMBT1	-2.12561	-0.579351
both	ENST00000291906	ENSG00000160447	PKN3	-2.11519	-0.558544
both	ENST00000424352	ENSG00000134138	MEIS2	-2.06555	-1.25535
both	ENST00000262719	ENSG00000081913	PHLPP1	-2.05558	-1.99247
both	ENST00000338564	ENSG00000134138	MEIS2	-2.05417	-1.19107
both	ENST00000338700	ENSG00000109654	TRIM2	-2.04931	-0.841612
both	ENST00000340545	ENSG00000134138	MEIS2	-1.99039	-1.22644
both	ENST00000369151	ENSG00000151893	CACUL1	-1.82878	-1.75388
both	ENST00000645898	ENSG00000168016	TRANK1	-1.82605	-0.593477
both	ENST00000429976	ENSG00000168016	TRANK1	-1.80285	-0.639831
both	ENST00000396085	ENSG00000166833	NAV2	-1.75429	-1.02003
both	ENST00000396087	ENSG00000166833	NAV2	-1.74838	-0.963456
both	ENST00000502871	ENSG00000138756	BMP2K	-1.71073	-0.720256
both	ENST00000392937	ENSG00000186318	BACE1	-1.71004	-1.04267
both	ENST00000511367	ENSG00000113360	DROSHA	-1.70993	-2.02327
both	ENST00000513349	ENSG00000113360	DROSHA	-1.70473	-1.99268
both	ENST00000253055	ENSG00000130758	MAP3K10	-1.69415	-0.721364
both	ENST00000309469	ENSG00000130734	ATG4D	-1.67469	-0.749444
both	ENST00000349880	ENSG00000166833	NAV2	-1.66591	-0.945784
both	ENST00000513780	ENSG00000186318	BACE1	-1.66245	-0.887455
both	ENST00000368955	ENSG00000187908	DMBT1	-1.65666	-0.612152
both	ENST00000320776	ENSG00000186222	BLOC1S4	-1.65406	-0.89431
both	ENST00000393261	ENSG00000132004	FBXW9	-1.64072	-0.763372
both	ENST00000317697	ENSG00000177981	ASB8	-1.61345	-1.46228
both	ENST00000313005	ENSG00000186318	BACE1	-1.61314	-0.95597
both	ENST00000361387	ENSG00000020256	ZFP64	-1.60702	-0.958799
both	ENST00000428381	ENSG00000186318	BACE1	-1.59878	-0.991274
both	ENST00000493459	ENSG00000152601	MBNL1	-1.59768	-1.19886
both	ENST00000536549	ENSG00000177981	ASB8	-1.57254	-1.48389
both	ENST00000360655	ENSG00000166833	NAV2	-1.57186	-0.843298
both	ENST00000256015	ENSG00000133639	BTG1	-1.5346	-0.962479
both	ENST00000413307	ENSG00000118200	CAMSAP2	-1.5192	-1.81428
both	ENST00000314471	ENSG00000179134	SAMD4B	-1.48133	-1.44718
both	ENST00000378313	ENSG00000188493	C19orf54	-1.46644	-0.589098
both	ENST00000409156	ENSG00000128656	CHN1	-1.46592	-0.797853
both	ENST00000358823	ENSG00000118200	CAMSAP2	-1.4641	-1.74024
both	ENST00000236925	ENSG00000118200	CAMSAP2	-1.45163	-1.7181
both	ENST00000169551	ENSG00000075336	TIMM21	-1.44702	-1.34882
both	ENST00000345739	ENSG00000115966	ATF2	-1.44192	-1.50881
both	ENST00000378625	ENSG00000008130	NADK	-1.43149	-1.2937
both	ENST00000335016	#N/A	#N/A	-1.40244	-0.981827
both	ENST00000262265	ENSG00000104872	PIH1D1	-1.37676	-0.577089
both	ENST00000545294	ENSG00000152332	UHMK1	-1.36558	-1.18781
both	ENST00000354334	ENSG00000061273	HDAC7	-1.3213	-1.05541
both	ENST00000080059	ENSG00000061273	HDAC7	-1.32049	-1.08755
both	ENST00000533917	ENSG00000166833	NAV2	-1.30891	-1.4105
both	ENST00000614462	ENSG00000176731	RBIS	-1.30115	-1.17134
both	ENST00000489294	ENSG00000152332	UHMK1	-1.29488	-1.20902
both	ENST00000280557	ENSG00000139726	DENR	-1.29355	-0.894155
both	ENST00000552960	ENSG00000061273	HDAC7	-1.28986	-1.03894
both	ENST00000361720	ENSG00000198746	GPATCH3	-1.2862	-0.861502
both	ENST00000278483	ENSG00000149196	HIKESHI	-1.27444	-1.6281
both	ENST00000426086	ENSG00000173511	VEGFB	-1.27285	-0.803701
both	ENST00000379996	ENSG00000008086	CDKL5	-1.26176	-0.82421
both	ENST00000341426	ENSG00000008130	NADK	-1.25983	-1.23358
both	ENST00000409900	ENSG00000128656	CHN1	-1.25181	-0.637139
both	ENST00000316836	ENSG00000176903	PNMA1	-1.2411	-1.02453
both	ENST00000306698	ENSG00000129810	SGO1	-1.23374	-0.552878
both	ENST00000395741	ENSG00000100239	PPP6R2	-1.22396	-0.963675
both	ENST00000623535	ENSG00000008086	CDKL5	-1.22064	-0.922648
both	ENST00000341991	ENSG00000008130	NADK	-1.2199	-1.22237
both	ENST00000369452	ENSG00000108061	SHOC2	-1.21466	-1.09014
both	ENST00000395744	ENSG00000100239	PPP6R2	-1.21273	-0.962521
both	ENST00000290277	#N/A	#N/A	-1.21239	-0.98671
both	ENST00000377045	ENSG00000078061	ARAF	-1.21058	-1.00428
both	ENST00000222254	ENSG00000105647	PIK3R2	-1.20809	-1.58575
both	ENST00000612753	ENSG00000100239	PPP6R2	-1.20569	-0.886962
both	ENST00000359139	ENSG00000100239	PPP6R2	-1.20412	-0.984582
both	ENST00000426833	ENSG00000115966	ATF2	-1.20377	-1.45413
both	ENST00000324210	ENSG00000152601	MBNL1	-1.20339	-0.930192
both	ENST00000263433	ENSG00000125503	PPP1R12C	-1.19739	-0.831727
both	ENST00000342066	ENSG00000187634	SAMD11	-1.19675	-0.801525
both	ENST00000264110	ENSG00000115966	ATF2	-1.19169	-1.42371
both	ENST00000375733	ENSG00000116809	ZBTB17	-1.18474	-0.553291
both	ENST00000355460	ENSG00000152601	MBNL1	-1.17743	-0.906288
both	ENST00000427025	ENSG00000135540	NHSL1	-1.17626	-0.578309
both	ENST00000357472	ENSG00000152601	MBNL1	-1.17547	-0.875365
both	ENST00000379989	ENSG00000008086	CDKL5	-1.16504	-0.806288
both	ENST00000253727	ENSG00000131408	NR1H2	-1.16463	-1.18252
both	ENST00000265277	ENSG00000108061	SHOC2	-1.16182	-1.18203
both	ENST00000370179	ENSG00000125534	PPDPF	-1.15775	-0.569102
both	ENST00000621441	ENSG00000070367	EXOC5	-1.14587	-1.14952
both	ENST00000445009	ENSG00000231617	DAXX	-1.14532	-0.621414
both	ENST00000618164	ENSG00000149196	HIKESHI	-1.13327	-1.62539
both	ENST00000375743	ENSG00000116809	ZBTB17	-1.1299	-0.560064
both	ENST00000392955	ENSG00000099204	ABLIM1	-1.12907	-1.16025
both	ENST00000463374	ENSG00000152601	MBNL1	-1.11872	-0.942299
both	ENST00000270139	ENSG00000142166	IFNAR1	-1.11806	-1.82235
both	ENST00000392952	ENSG00000099204	ABLIM1	-1.10275	-1.06688
both	ENST00000339020	ENSG00000188725	SMIM15	-1.10241	-0.822765
both	ENST00000343916	#N/A	#N/A	-1.10147	-0.884573
both	ENST00000631941	ENSG00000112941	TENT4A	-1.10106	-1.06384
both	ENST00000244217	ENSG00000124370	MCEE	-1.08923	-0.75413
both	ENST00000343505	ENSG00000135540	NHSL1	-1.08449	-0.587441
both	ENST00000262109	ENSG00000104714	ERICH1	-1.08408	-0.708496
both	ENST00000318312	ENSG00000174483	BBS1	-1.08349	-0.817663
both	ENST00000411902	ENSG00000131408	NR1H2	-1.08293	-1.46285
both	ENST00000253496	ENSG00000131187	F12	-1.08234	-0.56841
both	ENST00000327787	ENSG00000185504	FAAP100	-1.0715	-0.575021
both	ENST00000369253	ENSG00000099204	ABLIM1	-1.06632	-1.05116
both	ENST00000378247	ENSG00000204991	SPIRE2	-1.06082	-0.768904
both	ENST00000376452	ENSG00000120549	KIAA1217	-1.05823	-0.957394
both	ENST00000513610	ENSG00000145555	MYO10	-1.05527	-1.30825
both	ENST00000450195	ENSG00000006015	REX1BD	-1.05526	-0.563255
both	ENST00000415897	ENSG00000166169	POLL	-1.05045	-0.654299
both	ENST00000369256	ENSG00000099204	ABLIM1	-1.04493	-1.1512
both	ENST00000367188	ENSG00000158615	PPP1R15B	-1.03239	-1.13289
both	ENST00000256925	ENSG00000134508	CABLES1	-1.02629	-0.977493
both	ENST00000518537	ENSG00000078674	PCM1	-1.01566	-1.1681
both	ENST00000307544	ENSG00000120549	KIAA1217	-1.01188	-0.890599
both	ENST00000419233	ENSG00000129810	SGO1	-1.00872	-0.616656
both	ENST00000376462	ENSG00000120549	KIAA1217	-1.00503	-0.922826
both	ENST00000337537	ENSG00000154001	PPP2R5E	-1.0042	-1.95755
both	ENST00000324196	ENSG00000152601	MBNL1	-1.00265	-0.847056
both	ENST00000339950	ENSG00000162607	USP1	-0.99989	-1.22557
both	ENST00000261439	ENSG00000065882	TBC1D1	-0.994544	-0.922749
both	ENST00000437051	ENSG00000129810	SGO1	-0.989675	-0.595251
both	ENST00000359933	ENSG00000066739	ATG2B	-0.986296	-0.613432
both	ENST00000255108	ENSG00000132768	DPH2	-0.984453	-0.64529
both	ENST00000505019	ENSG00000138658	ZGRF1	-0.983304	-0.614798
both	ENST00000371146	ENSG00000162607	USP1	-0.980415	-1.23366
both	ENST00000367311	ENSG00000174307	PHLDA3	-0.976114	-1.00656
both	ENST00000566936	ENSG00000125170	DOK4	-0.966908	-0.916165
both	ENST00000457805	ENSG00000184007	PTP4A2	-0.962522	-0.94508
both	ENST00000383194	ENSG00000206279	DAXX	-0.959593	-0.706053
both	ENST00000272424	ENSG00000144034	TPRKB	-0.95915	-1.14969
both	ENST00000383062	ENSG00000206206	DAXX	-0.958961	-0.704972
both	ENST00000612977	ENSG00000176731	RBIS	-0.957978	-1.33446
both	ENST00000612809	ENSG00000176731	RBIS	-0.951416	-1.32749
both	ENST00000265643	ENSG00000069482	GAL	-0.947421	-0.691859
both	ENST00000619594	ENSG00000176731	RBIS	-0.947231	-1.31841
both	ENST00000436311	ENSG00000227046	DAXX	-0.945459	-0.660419
both	ENST00000277895	ENSG00000099204	ABLIM1	-0.945042	-1.09996
both	ENST00000413916	ENSG00000122515	ZMIZ2	-0.941187	-0.789278
both	ENST00000309534	ENSG00000163320	CGGBP1	-0.936621	-0.590911
both	ENST00000417364	ENSG00000129810	SGO1	-0.936067	-0.564536
both	ENST00000482016	ENSG00000163320	CGGBP1	-0.934192	-0.60971
both	ENST00000318190	ENSG00000144034	TPRKB	-0.930008	-1.07402
both	ENST00000409716	ENSG00000144034	TPRKB	-0.926776	-1.10989
both	ENST00000253047	ENSG00000130748	TMEM160	-0.92638	-1.04177
both	ENST00000462901	ENSG00000163320	CGGBP1	-0.919946	-0.564979
both	ENST00000340099	ENSG00000125170	DOK4	-0.91202	-0.969509
both	ENST00000265346	ENSG00000122515	ZMIZ2	-0.910837	-0.842592
both	ENST00000647444	ENSG00000184007	PTP4A2	-0.893643	-1.03092
both	ENST00000389989	ENSG00000021762	OSBPL5	-0.893583	-0.639611
both	ENST00000309315	ENSG00000122515	ZMIZ2	-0.889676	-0.856982
both	ENST00000275053	ENSG00000146263	MMS22L	-0.889404	-1.20684
both	ENST00000374542	ENSG00000204209	DAXX	-0.880153	-0.721769
both	ENST00000532287	ENSG00000148950	IMMP1L	-0.877459	-1.12218
both	ENST00000367034	ENSG00000112110	MRPL18	-0.870248	-0.579848
both	ENST00000367481	ENSG00000164506	STXBP5	-0.866093	-0.826654
both	ENST00000392870	ENSG00000198873	GRK5	-0.863225	-1.14411
both	ENST00000380262	ENSG00000170037	CNTROB	-0.854562	-0.709189
both	ENST00000367840	ENSG00000143164	DCAF6	-0.849991	-0.776688
both	ENST00000263650	ENSG00000021762	OSBPL5	-0.846639	-0.724775
both	ENST00000237654	ENSG00000118816	CCNI	-0.845751	-0.632708
both	ENST00000645353	ENSG00000101849	TBL1X	-0.844947	-0.746111
both	ENST00000310441	ENSG00000172534	HCFC1	-0.841951	-0.696152
both	ENST00000326291	ENSG00000083535	PIBF1	-0.839903	-0.752129
both	ENST00000278200	ENSG00000148950	IMMP1L	-0.834393	-1.079
both	ENST00000534127	ENSG00000166444	DENND2B	-0.832124	-0.664621
both	ENST00000350033	ENSG00000144524	COPS7B	-0.817791	-0.655361
both	ENST00000440980	ENSG00000227794	RPS18	-0.815419	-0.535204
both	ENST00000237163	ENSG00000083097	DOP1A	-0.811811	-1.0549
both	ENST00000376874	ENSG00000188026	RILPL1	-0.811414	-0.651602
both	ENST00000548025	ENSG00000166783	MARF1	-0.808469	-1.60598
both	ENST00000621511	ENSG00000277140	MARF1	-0.808446	-1.63847
both	ENST00000407597	ENSG00000101849	TBL1X	-0.805218	-0.662415
both	ENST00000414083	ENSG00000204209	DAXX	-0.803009	-0.764823
both	ENST00000432587	ENSG00000143164	DCAF6	-0.798346	-0.806036
both	ENST00000263253	ENSG00000100393	EP300	-0.798205	-0.554624
both	ENST00000367498	ENSG00000116679	IVNS1ABP	-0.795593	-0.622109
both	ENST00000367843	ENSG00000143164	DCAF6	-0.793709	-0.80824
both	ENST00000449376	ENSG00000177479	ARIH2	-0.790592	-0.684019
both	ENST00000502717	ENSG00000113716	HMGXB3	-0.790332	-0.908293
both	ENST00000555899	ENSG00000154001	PPP2R5E	-0.785623	-2.12443
both	ENST00000602683	ENSG00000184007	PTP4A2	-0.782569	-1.07382
both	ENST00000313726	ENSG00000166444	DENND2B	-0.779887	-0.71785
both	ENST00000295981	ENSG00000163702	IL17RC	-0.779401	-0.598198
both	ENST00000349129	ENSG00000083097	DOP1A	-0.773391	-1.10997
both	ENST00000321680	ENSG00000164506	STXBP5	-0.773321	-0.799109
both	ENST00000356401	ENSG00000177479	ARIH2	-0.772722	-0.731018
both	ENST00000250894	ENSG00000138834	MAPK8IP3	-0.771163	-1.0636
both	ENST00000632465	ENSG00000277140	MARF1	-0.77068	-1.57712
both	ENST00000424279	ENSG00000101849	TBL1X	-0.770405	-0.601349
both	ENST00000303961	ENSG00000269858	EGLN2	-0.769804	-0.572392
both	ENST00000263674	ENSG00000110237	ARHGEF17	-0.769663	-0.727033
both	ENST00000368908	ENSG00000163155	LYSMD1	-0.76888	-0.768563
both	ENST00000327578	#N/A	#N/A	-0.766528	-1.2522
both	ENST00000380961	ENSG00000101849	TBL1X	-0.762926	-0.620316
both	ENST00000609104	ENSG00000148429	USP6NL	-0.762386	-0.737971
both	ENST00000551742	ENSG00000166783	MARF1	-0.76059	-1.63114
both	ENST00000617275	ENSG00000169499	PLEKHA2	-0.760245	-0.772585
both	ENST00000335870	ENSG00000170260	ZNF212	-0.760026	-0.746619
both	ENST00000631451	ENSG00000282003	TUBGCP3	-0.758549	-0.98352
both	ENST00000394063	ENSG00000119487	MAPKAP1	-0.755017	-0.821102
both	ENST00000396368	ENSG00000166783	MARF1	-0.752729	-1.62265
both	ENST00000519253	ENSG00000078674	PCM1	-0.751423	-1.22502
both	ENST00000355703	ENSG00000197136	PCNX3	-0.747912	-0.773539
both	ENST00000402693	ENSG00000181588	MEX3D	-0.745915	-1.12014
both	ENST00000322428	ENSG00000179632	MAF1	-0.74392	-0.660301
both	ENST00000335756	ENSG00000115163	CENPA	-0.741767	-0.587726
both	ENST00000329474	ENSG00000079691	CARMIL1	-0.740441	-0.877961
both	ENST00000325083	ENSG00000078674	PCM1	-0.738188	-1.24306
both	ENST00000312263	ENSG00000143164	DCAF6	-0.738003	-0.697776
both	ENST00000322177	ENSG00000178718	RPP25	-0.735338	-0.57723
both	ENST00000277575	ENSG00000148429	USP6NL	-0.731633	-0.824502
both	ENST00000382592	ENSG00000150457	LATS2	-0.731072	-1.36589
both	ENST00000348581	ENSG00000174371	EXO1	-0.729077	-0.952383
both	ENST00000373503	ENSG00000119487	MAPKAP1	-0.729014	-0.842054
both	ENST00000361771	ENSG00000142784	WDTC1	-0.725981	-0.713325
both	ENST00000366548	ENSG00000174371	EXO1	-0.725178	-0.953735
both	ENST00000245323	#N/A	#N/A	-0.7241	-0.775996
both	ENST00000318948	ENSG00000180530	NRIP1	-0.721118	-1.13721
both	ENST00000258229	ENSG00000135749	PCNX2	-0.720635	-0.826782
both	ENST00000410017	ENSG00000144524	COPS7B	-0.720591	-0.758376
both	ENST00000373608	ENSG00000144524	COPS7B	-0.718831	-0.661195
both	ENST00000311921	ENSG00000168813	ZNF507	-0.717816	-0.886546
both	ENST00000370200	ENSG00000107821	KAZALD1	-0.716687	-0.723241
both	ENST00000318282	ENSG00000186260	MRTFB	-0.716168	-0.77036
both	ENST00000295324	ENSG00000163171	CDC42EP3	-0.715406	-0.701311
both	ENST00000259667	ENSG00000137133	HINT2	-0.710532	-1.01578
both	ENST00000571589	ENSG00000186260	MRTFB	-0.710172	-0.839596
both	ENST00000254691	ENSG00000132357	CARD6	-0.708344	-0.836315
both	ENST00000518483	ENSG00000174371	EXO1	-0.707097	-0.968777
both	ENST00000445439	ENSG00000078304	PPP2R5C	-0.705983	-0.984633
both	ENST00000261520	ENSG00000128915	ICE2	-0.705644	-1.17383
both	ENST00000355105	ENSG00000159592	GPBP1L1	-0.701788	-1.06424
both	ENST00000373116	ENSG00000116898	MRPS15	-0.70077	-0.71563
both	ENST00000356010	ENSG00000138834	MAPK8IP3	-0.700641	-0.961579
both	ENST00000530705	ENSG00000133112	TPT1	-0.695355	-0.719869
both	ENST00000350249	ENSG00000078304	PPP2R5C	-0.694373	-0.916239
both	ENST00000422769	ENSG00000154001	PPP2R5E	-0.694024	-2.12949
both	ENST00000378495	ENSG00000198722	UNC13B	-0.693211	-1.03475
both	ENST00000547394	ENSG00000257923	CUX1	-0.692968	-0.700111
both	ENST00000263753	ENSG00000129810	SGO1	-0.692043	-0.901033
both	ENST00000302475	ENSG00000171444	MCC	-0.691507	-1.24459
both	ENST00000461106	ENSG00000067606	PRKCZ	-0.688132	-0.627299
both	ENST00000473989	ENSG00000157741	UBN2	-0.682886	-0.89719
both	ENST00000379056	ENSG00000133112	TPT1	-0.676784	-0.68635
both	ENST00000334743	ENSG00000078304	PPP2R5C	-0.674259	-0.905597
both	ENST00000626021	ENSG00000112245	PTP4A1	-0.67354	-0.646944
both	ENST00000202556	ENSG00000088808	PPP1R13B	-0.672672	-0.765668
both	ENST00000611820	ENSG00000147050	KDM6A	-0.666558	-0.992
both	ENST00000618010	ENSG00000168118	RAB4A	-0.665604	-0.666109
both	ENST00000354147	ENSG00000138777	PPA2	-0.665492	-0.65348
both	ENST00000536777	ENSG00000147050	KDM6A	-0.664828	-1.09861
both	ENST00000422945	ENSG00000078304	PPP2R5C	-0.659884	-0.880483
both	ENST00000331803	ENSG00000183696	UPP1	-0.659648	-0.60006
both	ENST00000288599	ENSG00000084676	NCOA1	-0.652947	-1.00647
both	ENST00000496856	ENSG00000121864	ZNF639	-0.652352	-0.605389
both	ENST00000550443	ENSG00000196465	MYL6B	-0.65155	-0.630729
both	ENST00000256460	ENSG00000134072	CAMK1	-0.65061	-0.954534
both	ENST00000451491	ENSG00000184281	TSSC4	-0.647631	-0.590054
both	ENST00000241001	ENSG00000007372	PAX6	-0.647544	-0.672752
both	ENST00000594092	ENSG00000105053	VRK3	-0.643365	-0.622177
both	ENST00000371975	ENSG00000085999	RAD54L	-0.641316	-0.643432
both	ENST00000395564	ENSG00000183696	UPP1	-0.639199	-0.635643
both	ENST00000611976	ENSG00000163171	CDC42EP3	-0.635688	-0.65639
both	ENST00000508802	ENSG00000065882	TBC1D1	-0.634198	-0.793157
both	ENST00000382108	ENSG00000182957	SPATA13	-0.633998	-1.09257
both	ENST00000328724	ENSG00000078304	PPP2R5C	-0.633867	-0.892916
both	ENST00000453144	ENSG00000135241	PNPLA8	-0.630787	-0.670127
both	ENST00000303202	ENSG00000168333	PPDPFL	-0.627729	-1.13022
both	ENST00000619578	ENSG00000198722	UNC13B	-0.623413	-0.970364
both	ENST00000359653	ENSG00000019995	ZRANB1	-0.621244	-0.713206
both	ENST00000495364	#N/A	#N/A	-0.620175	-0.536908
both	ENST00000319394	ENSG00000142784	WDTC1	-0.619884	-0.668532
both	ENST00000375541	ENSG00000058453	CROCC	-0.61981	-0.975819
both	ENST00000446172	ENSG00000140403	DNAJA4	-0.619742	-1.93925
both	ENST00000242770	ENSG00000104915	STX10	-0.616038	-0.668876
both	ENST00000325144	ENSG00000181472	ZBTB2	-0.613969	-0.550418
both	ENST00000399653	ENSG00000168333	PPDPFL	-0.603482	-1.12994
both	ENST00000340417	ENSG00000189308	LIN54	-0.601925	-0.818027
both	ENST00000359015	ENSG00000197442	MAP3K5	-0.599061	-1.13686
both	ENST00000442598	ENSG00000085999	RAD54L	-0.597077	-0.778317
both	ENST00000590099	ENSG00000126581	BECN1	-0.59652	-0.549293
both	ENST00000616577	ENSG00000133112	TPT1	-0.590516	-0.689033
both	ENST00000442461	ENSG00000189308	LIN54	-0.588042	-1.09134
both	ENST00000447314	ENSG00000172113	NME6	-0.586561	-0.577108
both	ENST00000446851	ENSG00000189308	LIN54	-0.583832	-1.06787
both	ENST00000337288	ENSG00000084090	STARD7	-0.582767	-0.926361
both	ENST00000272252	ENSG00000143891	GALM	-0.580541	-0.659418
both	ENST00000366956	ENSG00000152104	PTPN14	-0.579793	-0.564259
both	ENST00000361523	ENSG00000126581	BECN1	-0.579481	-0.561706
both	ENST00000506560	ENSG00000189308	LIN54	-0.577493	-0.929994
both	ENST00000640975	ENSG00000007372	PAX6	-0.57625	-0.804592
both	ENST00000369046	ENSG00000130348	QRSL1	-0.575546	-1.35815
both	ENST00000438274	ENSG00000126581	BECN1	-0.575121	-0.645707
both	ENST00000261438	ENSG00000109787	KLF3	-0.573303	-1.15863
both	ENST00000308354	ENSG00000120913	PDLIM2	-0.567926	-0.544228
both	ENST00000273550	ENSG00000167996	FTH1	-0.561338	-0.912308
both	ENST00000555404	ENSG00000100575	TIMM9	-0.560798	-1.04256
both	ENST00000300030	ENSG00000166797	CIAO2A	-0.559789	-0.62451
both	ENST00000393987	ENSG00000112667	DNPH1	-0.555475	-0.878686
both	ENST00000408903	ENSG00000171444	MCC	-0.555039	-1.25345
both	ENST00000474263	ENSG00000160563	MED27	-0.554636	-0.74397
both	ENST00000396212	ENSG00000103540	CCP110	-0.552624	-1.23376
both	ENST00000348332	ENSG00000084676	NCOA1	-0.550428	-1.13006
both	ENST00000361283	ENSG00000198824	CHAMP1	-0.549891	-0.834292
both	ENST00000326361	ENSG00000121864	ZNF639	-0.549805	-0.69236
interphase	ENST00000264563	ENSG00000095752	IL11	-4.36416	-0.186001
interphase	ENST00000402918	ENSG00000166897	ELFN2	-2.53277	-0.488378
interphase	ENST00000317683	ENSG00000177051	FBXO46	-2.25403	-0.290152
interphase	ENST00000252996	ENSG00000130699	TAF4	-2.08539	-0.4314
interphase	ENST00000319172	ENSG00000176142	TMEM39A	-1.74931	-0.354076
interphase	ENST00000368909	ENSG00000187908	DMBT1	-1.74425	-0.357273
interphase	ENST00000373655	ENSG00000121753	ADGRB2	-1.65193	-0.423591
interphase	ENST00000437161	#N/A	#N/A	-1.64219	-0.415829
interphase	ENST00000427575	ENSG00000129932	DOHH	-1.61283	-0.446361
interphase	ENST00000649602	ENSG00000005302	MSL3	-1.52397	0.0490106
interphase	ENST00000361672	ENSG00000005302	MSL3	-1.51208	0.0747473
interphase	ENST00000412232	ENSG00000020181	ADGRA2	-1.49643	0.176166
interphase	ENST00000285071	ENSG00000154803	FLCN	-1.43298	-0.490325
interphase	ENST00000238647	ENSG00000119669	IRF2BPL	-1.40512	-0.464758
interphase	ENST00000284061	ENSG00000153933	DGKE	-1.36345	0.0798843
interphase	ENST00000619381	ENSG00000189046	ALKBH2	-1.31952	-0.2044
interphase	ENST00000342665	ENSG00000177732	SOX12	-1.31117	0.0440725
interphase	ENST00000371222	ENSG00000177606	JUN	-1.31025	-0.479829
interphase	ENST00000537388	ENSG00000180537	RNF182	-1.30702	-0.2742
interphase	ENST00000598418	ENSG00000161677	JOSD2	-1.30446	0.718561
interphase	ENST00000374221	ENSG00000158062	UBXN11	-1.28471	-0.0496853
interphase	ENST00000541110	ENSG00000124496	TRERF1	-1.27763	-0.155765
interphase	ENST00000488300	ENSG00000180537	RNF182	-1.27165	-0.237066
interphase	ENST00000544682	ENSG00000180537	RNF182	-1.24909	-0.249659
interphase	ENST00000601423	ENSG00000161677	JOSD2	-1.24284	0.672388
interphase	ENST00000598519	ENSG00000197483	ZNF628	-1.23146	0.0335509
interphase	ENST00000371523	ENSG00000020256	ZFP64	-1.22346	0.173929
interphase	ENST00000537663	ENSG00000180537	RNF182	-1.21624	-0.249659
interphase	ENST00000304494	ENSG00000147889	CDKN2A	-1.20213	-0.235333
interphase	ENST00000225394	ENSG00000108262	GIT1	-1.19968	-0.401174
interphase	ENST00000394869	ENSG00000108262	GIT1	-1.19823	-0.413854
interphase	ENST00000397091	ENSG00000077782	FGFR1	-1.19756	0.256636
interphase	ENST00000470503	ENSG00000005436	GCFC2	-1.19587	0.105955
interphase	ENST00000418543	ENSG00000123154	WDR83	-1.18693	-0.316102
interphase	ENST00000615648	ENSG00000261150	EPPK1	-1.18569	0.763881
interphase	ENST00000054650	ENSG00000041988	THAP3	-1.15875	0.171157
interphase	ENST00000344733	ENSG00000159788	RGS12	-1.15734	0.692574
interphase	ENST00000398527	ENSG00000005302	MSL3	-1.15222	-0.0806147
interphase	ENST00000530167	ENSG00000188486	H2AX	-1.1504	0.0847831
interphase	ENST00000390006	ENSG00000141562	NARF	-1.14797	-0.345046
interphase	ENST00000553851	ENSG00000243279	PRAF2	-1.1471	0.353331
interphase	ENST00000535102	ENSG00000104946	TBC1D17	-1.14664	-0.532625
interphase	ENST00000374765	ENSG00000076864	RAP1GAP	-1.14493	0.781507
interphase	ENST00000374189	ENSG00000107643	MAPK8	-1.14418	-0.218026
interphase	ENST00000372922	ENSG00000124496	TRERF1	-1.14046	-0.105157
interphase	ENST00000357503	ENSG00000198113	TOR4A	-1.1403	0.360105
interphase	ENST00000592268	ENSG00000179262	RAD23A	-1.1397	-0.208659
interphase	ENST00000374040	ENSG00000142733	MAP3K6	-1.13848	-0.152204
interphase	ENST00000245105	ENSG00000125089	SH3TC1	-1.13258	-0.444008
interphase	ENST00000281474	#N/A	#N/A	-1.12901	0.107435
interphase	ENST00000358607	ENSG00000006015	REX1BD	-1.12841	-0.276651
interphase	ENST00000306910	ENSG00000171574	ZNF584	-1.12021	-0.158313
interphase	ENST00000377039	ENSG00000078061	ARAF	-1.11171	-0.370111
interphase	ENST00000369682	ENSG00000130827	PLXNA3	-1.10904	0.0507394
interphase	ENST00000352068	ENSG00000110025	SNX15	-1.10574	-0.408812
interphase	ENST00000359543	ENSG00000213853	EMP2	-1.09315	0.955572
interphase	ENST00000327827	ENSG00000182831	C16orf72	-1.08737	-0.192737
interphase	ENST00000360564	ENSG00000198598	MMP17	-1.08711	-0.132801
interphase	ENST00000586534	ENSG00000179262	RAD23A	-1.08645	-0.257635
interphase	ENST00000227471	ENSG00000110057	UNC93B1	-1.07679	-0.383414
interphase	ENST00000429722	ENSG00000189046	ALKBH2	-1.07405	-0.325434
interphase	ENST00000309422	ENSG00000173511	VEGFB	-1.06562	-0.497916
interphase	ENST00000329198	ENSG00000183072	NKX2-5	-1.06492	0.259062
interphase	ENST00000373783	ENSG00000181915	ADO	-1.06487	-0.0104324
interphase	ENST00000305386	ENSG00000168282	MGAT2	-1.06105	-0.498731
interphase	ENST00000375896	ENSG00000204438	GPANK1	-1.05763	-0.28982
interphase	ENST00000454497	ENSG00000164164	OTUD4	-1.056	-0.435908
interphase	ENST00000316856	ENSG00000179262	RAD23A	-1.0559	-0.203518
interphase	ENST00000416288	ENSG00000059122	FLYWCH1	-1.05518	-0.487503
interphase	ENST00000590577	ENSG00000180448	ARHGAP45	-1.05477	0.361276
interphase	ENST00000310325	ENSG00000174080	CTSF	-1.05454	-0.135535
interphase	ENST00000588993	ENSG00000254004	ZNF260	-1.0522	-0.410974
interphase	ENST00000211377	ENSG00000236011	GPANK1	-1.05141	-0.351997
interphase	ENST00000312196	ENSG00000005302	MSL3	-1.04431	-0.116546
interphase	ENST00000334205	ENSG00000162302	RPS6KA4	-1.04232	-0.471721
interphase	ENST00000528057	ENSG00000162302	RPS6KA4	-1.04212	-0.455905
interphase	ENST00000409805	ENSG00000144366	GULP1	-1.04062	-0.173528
interphase	ENST00000328771	ENSG00000134815	DHX34	-1.03731	-0.163507
interphase	ENST00000343075	ENSG00000189046	ALKBH2	-1.03597	-0.461066
interphase	ENST00000375900	ENSG00000204438	GPANK1	-1.03476	-0.341277
interphase	ENST00000295974	ENSG00000163697	APBB2	-1.02988	-0.116689
interphase	ENST00000343629	ENSG00000140950	MEAK7	-1.02339	0.0700187
interphase	ENST00000351233	ENSG00000163719	MTMR14	-1.01808	-0.507333
interphase	ENST00000245222	ENSG00000063176	SPHK2	-1.01745	-0.397128
interphase	ENST00000624995	ENSG00000143554	SLC27A3	-1.01734	1.2222
interphase	ENST00000340990	ENSG00000159346	ADIPOR1	-1.01685	-0.0511235
interphase	ENST00000623839	ENSG00000263163	SLC27A3	-1.01598	1.20335
interphase	ENST00000374179	ENSG00000107643	MAPK8	-1.01413	-0.0198668
interphase	ENST00000538966	ENSG00000198753	PLXNB3	-1.01218	0.125981
interphase	ENST00000395681	ENSG00000025708	TYMP	-1.01169	0.222632
interphase	ENST00000221543	ENSG00000104946	TBC1D17	-1.01145	-0.517032
interphase	ENST00000264607	ENSG00000065802	ASB1	-1.00589	0.00628642
interphase	ENST00000356207	ENSG00000077782	FGFR1	-1.00514	0.117884
interphase	ENST00000257904	ENSG00000135446	CDK4	-1.00336	-0.33387
interphase	ENST00000523638	ENSG00000254004	ZNF260	-1.00251	-0.500754
interphase	ENST00000331569	ENSG00000183779	ZNF703	-1.00145	0.238147
interphase	ENST00000370162	ENSG00000166169	POLL	-1.00067	-0.34599
interphase	ENST00000335922	ENSG00000077782	FGFR1	-0.999224	0.113275
interphase	ENST00000537590	ENSG00000143570	SLC39A1	-0.993269	-0.157549
interphase	ENST00000513140	ENSG00000163697	APBB2	-0.992803	-0.0516434
interphase	ENST00000255613	ENSG00000133247	KMT5C	-0.992011	-0.191888
interphase	ENST00000273968	ENSG00000145337	PYURF	-0.99026	0.219925
interphase	ENST00000414356	ENSG00000168452	PPT2	-0.988677	0.706865
interphase	ENST00000508593	ENSG00000163697	APBB2	-0.987573	-0.18788
interphase	ENST00000495204	ENSG00000076864	RAP1GAP	-0.985247	0.870864
interphase	ENST00000326324	ENSG00000077782	FGFR1	-0.984937	0.112677
interphase	ENST00000252029	ENSG00000025708	TYMP	-0.984737	0.231701
interphase	ENST00000264638	ENSG00000108797	CNTNAP1	-0.984475	-0.144364
interphase	ENST00000353332	ENSG00000163719	MTMR14	-0.983969	-0.532088
interphase	ENST00000588734	ENSG00000167900	TK1	-0.982712	0.194921
interphase	ENST00000582783	ENSG00000160392	C19orf47	-0.982571	0.515576
interphase	ENST00000221665	ENSG00000179943	FIZ1	-0.977781	0.12787
interphase	ENST00000359247	ENSG00000134775	FHOD3	-0.977153	0.0100942
interphase	ENST00000369780	ENSG00000107954	NEURL1	-0.974209	1.12705
interphase	ENST00000399838	ENSG00000125877	ITPA	-0.97175	-0.525424
interphase	ENST00000377244	ENSG00000110025	SNX15	-0.970541	-0.372279
interphase	ENST00000336898	ENSG00000158555	GDPD5	-0.969819	-0.145958
interphase	ENST00000597896	ENSG00000077463	SIRT6	-0.969558	-0.199319
interphase	ENST00000375906	ENSG00000204438	GPANK1	-0.969372	-0.278023
interphase	ENST00000592282	ENSG00000254004	ZNF260	-0.969088	-0.423417
interphase	ENST00000265340	ENSG00000069011	PITX1	-0.966621	-0.422591
interphase	ENST00000545314	ENSG00000162433	AK4	-0.964554	-0.312293
interphase	ENST00000429285	ENSG00000196498	NCOR2	-0.96344	-0.217346
interphase	ENST00000307266	ENSG00000172428	COPS9	-0.96223	0.0477766
interphase	ENST00000405201	ENSG00000196498	NCOR2	-0.960405	-0.223703
interphase	ENST00000300255	ENSG00000166979	EVA1C	-0.959805	-0.367341
interphase	ENST00000394507	ENSG00000001631	KRIT1	-0.958243	-0.481669
interphase	ENST00000548411	ENSG00000151746	BICD1	-0.957937	0.117428
interphase	ENST00000372525	ENSG00000164008	C1orf50	-0.956376	0.390169
interphase	ENST00000354336	ENSG00000099942	CRKL	-0.95636	-0.26546
interphase	ENST00000394505	ENSG00000001631	KRIT1	-0.954934	-0.475732
interphase	ENST00000361492	ENSG00000074047	GLI2	-0.951617	0.113803
interphase	ENST00000340022	ENSG00000001631	KRIT1	-0.951114	-0.425762
interphase	ENST00000381006	ENSG00000018189	RUFY3	-0.950568	-0.198393
interphase	ENST00000375893	ENSG00000204438	GPANK1	-0.949922	-0.242309
interphase	ENST00000511455	ENSG00000172932	ANKRD13D	-0.949259	0.189965
interphase	ENST00000404621	ENSG00000196498	NCOR2	-0.949181	-0.228409
interphase	ENST00000395530	ENSG00000128487	SPECC1	-0.947074	-0.195602
interphase	ENST00000253928	ENSG00000059122	FLYWCH1	-0.946075	-0.417369
interphase	ENST00000301634	ENSG00000167900	TK1	-0.944255	0.158685
interphase	ENST00000374182	ENSG00000107643	MAPK8	-0.937722	-0.11333
interphase	ENST00000251973	ENSG00000100065	CARD10	-0.9368	-0.523259
interphase	ENST00000448814	ENSG00000214413	BBIP1	-0.932314	0.199554
interphase	ENST00000360332	ENSG00000107643	MAPK8	-0.931921	-0.137431
interphase	ENST00000297533	ENSG00000164897	TMUB1	-0.929362	0.168523
interphase	ENST00000382699	ENSG00000166979	EVA1C	-0.927079	-0.389678
interphase	ENST00000370986	ENSG00000116717	GADD45A	-0.926436	-0.256935
interphase	ENST00000252602	ENSG00000130312	MRPL34	-0.925698	-0.217848
interphase	ENST00000382788	ENSG00000159788	RGS12	-0.925234	0.827819
interphase	ENST00000327299	ENSG00000162433	AK4	-0.922769	-0.29065
interphase	ENST00000361971	ENSG00000198753	PLXNB3	-0.922274	0.10406
interphase	ENST00000642395	ENSG00000156313	RPGR	-0.921764	0.267016
interphase	ENST00000383812	ENSG00000163702	IL17RC	-0.91773	-0.519246
interphase	ENST00000590592	ENSG00000134775	FHOD3	-0.917144	0.0177521
interphase	ENST00000617697	ENSG00000143570	SLC39A1	-0.915441	-0.403465
interphase	ENST00000418342	ENSG00000169641	LUZP1	-0.913263	-0.358166
interphase	ENST00000294753	ENSG00000162714	ZNF496	-0.912169	-0.465206
interphase	ENST00000340736	ENSG00000072071	ADGRL1	-0.90604	-0.175041
interphase	ENST00000312579	ENSG00000175602	CCDC85B	-0.900772	0.0503208
interphase	ENST00000020945	ENSG00000019549	SNAI2	-0.90026	-0.293649
interphase	ENST00000366512	ENSG00000162852	CNST	-0.899125	-0.0756091
interphase	ENST00000568956	ENSG00000261221	ZNF865	-0.899117	-0.406005
interphase	ENST00000215904	ENSG00000241360	PDXP	-0.896848	0.498871
interphase	ENST00000429484	ENSG00000123643	SLC36A1	-0.895527	0.030507
interphase	ENST00000262966	ENSG00000008382	MPND	-0.89518	-0.154329
interphase	ENST00000299237	ENSG00000166188	ZNF319	-0.894812	0.504767
interphase	ENST00000395334	ENSG00000162433	AK4	-0.894047	-0.287941
interphase	ENST00000337339	ENSG00000005302	MSL3	-0.893671	-0.305266
interphase	ENST00000621062	ENSG00000185340	GAS2L1	-0.893451	-0.303567
interphase	ENST00000270460	ENSG00000063245	EPN1	-0.892116	-0.312975
interphase	ENST00000392334	ENSG00000141551	CSNK1D	-0.889057	-0.163599
interphase	ENST00000473389	ENSG00000101901	ALG13	-0.886616	-0.41698
interphase	ENST00000395477	ENSG00000165238	WNK2	-0.881603	-0.367516
interphase	ENST00000378546	ENSG00000162585	FAAP20	-0.880923	0.462563
interphase	ENST00000448507	ENSG00000132405	TBC1D14	-0.879643	-0.203172
interphase	ENST00000380113	ENSG00000125877	ITPA	-0.876016	-0.498794
interphase	ENST00000459879	ENSG00000132768	DPH2	-0.873727	-0.346932
interphase	ENST00000404067	ENSG00000100162	CENPM	-0.87105	0.49756
interphase	ENST00000305978	ENSG00000171222	SCAND1	-0.87033	-0.0969908
interphase	ENST00000398080	ENSG00000047634	SCML1	-0.869733	-0.407457
interphase	ENST00000497986	ENSG00000130770	ATP5IF1	-0.868832	0.330879
interphase	ENST00000605742	ENSG00000214413	BBIP1	-0.868184	0.0700006
interphase	ENST00000296799	ENSG00000214944	ARHGEF28	-0.866763	-0.0352282
interphase	ENST00000308440	ENSG00000172932	ANKRD13D	-0.86651	0.29448
interphase	ENST00000576229	ENSG00000108523	RNF167	-0.866052	-0.24791
interphase	ENST00000455664	ENSG00000125877	ITPA	-0.865277	-0.25245
interphase	ENST00000378618	ENSG00000149179	C11orf49	-0.864811	0.400078
interphase	ENST00000642464	ENSG00000285390	ATP5IF1	-0.863885	0.316842
interphase	ENST00000343242	ENSG00000198517	MAFK	-0.85867	0.350873
interphase	ENST00000376854	ENSG00000135045	C9orf40	-0.858395	0.458563
interphase	ENST00000394503	ENSG00000001631	KRIT1	-0.857684	-0.266561
interphase	ENST00000556508	ENSG00000099814	CEP170B	-0.855773	-0.265228
interphase	ENST00000243389	ENSG00000123643	SLC36A1	-0.855254	0.223112
interphase	ENST00000411543	ENSG00000063245	EPN1	-0.852659	-0.357122
interphase	ENST00000219168	ENSG00000102897	LYRM1	-0.852059	0.325682
interphase	ENST00000568663	ENSG00000102897	LYRM1	-0.851144	0.305366
interphase	ENST00000437600	ENSG00000257923	CUX1	-0.850902	-0.265539
interphase	ENST00000403510	ENSG00000133794	ARNTL	-0.848042	-0.229798
interphase	ENST00000262482	ENSG00000108523	RNF167	-0.846926	-0.254304
interphase	ENST00000372201	ENSG00000173846	PLK3	-0.846254	0.243877
interphase	ENST00000303004	ENSG00000172216	CEBPB	-0.846142	-0.173816
interphase	ENST00000615116	ENSG00000171222	SCAND1	-0.845302	-0.0906549
interphase	ENST00000397046	ENSG00000106268	NUDT1	-0.844979	-0.252649
interphase	ENST00000356714	ENSG00000106268	NUDT1	-0.844852	-0.30659
interphase	ENST00000611648	ENSG00000185340	GAS2L1	-0.844655	-0.278554
interphase	ENST00000392386	ENSG00000006016	CRLF1	-0.844449	0.152771
interphase	ENST00000329819	ENSG00000174547	MRPL11	-0.84436	-0.308431
interphase	ENST00000540131	ENSG00000105245	NUMBL	-0.84396	0.389201
interphase	ENST00000598779	ENSG00000105245	NUMBL	-0.84396	0.358832
interphase	ENST00000339737	ENSG00000106268	NUDT1	-0.843603	-0.305867
interphase	ENST00000358966	ENSG00000152904	GGPS1	-0.842953	-0.277636
interphase	ENST00000399766	ENSG00000204178	MACO1	-0.842679	-0.134229
interphase	ENST00000297954	ENSG00000165238	WNK2	-0.841996	-0.295735
interphase	ENST00000377885	ENSG00000137075	RNF38	-0.841675	0.229741
interphase	ENST00000460170	ENSG00000060656	PTPRU	-0.841467	-0.105981
interphase	ENST00000198536	ENSG00000085514	PILRA	-0.834749	-0.0395543
interphase	ENST00000396052	ENSG00000102897	LYRM1	-0.834271	0.282569
interphase	ENST00000320188	#N/A	#N/A	-0.834133	0.283252
interphase	ENST00000343985	ENSG00000106268	NUDT1	-0.833195	-0.305305
interphase	ENST00000389707	ENSG00000133794	ARNTL	-0.832865	-0.0808903
interphase	ENST00000465645	ENSG00000130770	ATP5IF1	-0.831336	0.314856
interphase	ENST00000245812	ENSG00000125652	ALKBH7	-0.831281	-0.108854
interphase	ENST00000372874	ENSG00000196839	ADA	-0.830885	-0.10808
interphase	ENST00000561011	ENSG00000128891	CCDC32	-0.830423	-0.421006
interphase	ENST00000580534	ENSG00000169696	ASPSCR1	-0.827617	-0.52957
interphase	ENST00000357037	ENSG00000177469	CAVIN1	-0.827424	0.13086
interphase	ENST00000372538	ENSG00000165644	COMTD1	-0.827286	-0.186577
interphase	ENST00000392112	ENSG00000130396	AFDN	-0.826101	0.335794
interphase	ENST00000261211	ENSG00000059758	CDK17	-0.825645	-0.334992
interphase	ENST00000268171	ENSG00000140564	FURIN	-0.824932	0.0184876
interphase	ENST00000313511	ENSG00000178952	TUFM	-0.824643	-0.170329
interphase	ENST00000600449	ENSG00000269556	TMEM185A	-0.823554	-0.236966
interphase	ENST00000298585	ENSG00000165724	ZMYND19	-0.822866	-0.143467
interphase	ENST00000361434	ENSG00000072071	ADGRL1	-0.820799	-0.0941878
interphase	ENST00000616007	ENSG00000123643	SLC36A1	-0.820434	0.500743
interphase	ENST00000380325	ENSG00000125901	MRPS26	-0.82041	-0.377173
interphase	ENST00000397048	ENSG00000106268	NUDT1	-0.81904	-0.355455
interphase	ENST00000533310	ENSG00000171067	C11orf24	-0.818843	0.161609
interphase	ENST00000301653	ENSG00000186832	KRT16	-0.816703	0.0669177
interphase	ENST00000571816	ENSG00000108523	RNF167	-0.814902	-0.170899
interphase	ENST00000215941	ENSG00000100124	ANKRD54	-0.814437	0.54622
interphase	ENST00000541951	ENSG00000175575	PAAF1	-0.814425	-0.252394
interphase	ENST00000599840	ENSG00000008382	MPND	-0.812012	-0.220017
interphase	ENST00000302955	ENSG00000132535	DLG4	-0.811502	-0.124368
interphase	ENST00000085079	ENSG00000063245	EPN1	-0.809914	-0.357252
interphase	ENST00000307662	ENSG00000171992	SYNPO	-0.808708	0.556379
interphase	ENST00000229277	ENSG00000111674	ENO2	-0.806583	-0.462209
interphase	ENST00000328747	ENSG00000146757	ZNF92	-0.805732	-0.220132
interphase	ENST00000300976	ENSG00000167487	KLHL26	-0.805563	-0.0336008
interphase	ENST00000397665	ENSG00000130731	METTL26	-0.801264	0.175426
interphase	ENST00000416074	ENSG00000163702	IL17RC	-0.798153	-0.295007
interphase	ENST00000354560	ENSG00000185347	TEDC1	-0.797395	-0.0754234
interphase	ENST00000356205	ENSG00000143570	SLC39A1	-0.797166	-0.138826
interphase	ENST00000336332	ENSG00000070476	ZXDC	-0.79652	-0.120266
interphase	ENST00000406058	ENSG00000269858	EGLN2	-0.796385	-0.515506
interphase	ENST00000285039	ENSG00000167306	MYO5B	-0.793736	0.0386526
interphase	ENST00000375856	ENSG00000185950	IRS2	-0.793671	-0.413461
interphase	ENST00000634246	ENSG00000283018	MRPS12	-0.792804	0.123449
interphase	ENST00000409757	ENSG00000132405	TBC1D14	-0.791567	-0.115635
interphase	ENST00000402766	ENSG00000138867	GUCD1	-0.791013	-0.273363
interphase	ENST00000403290	ENSG00000133794	ARNTL	-0.790537	-0.0571783
interphase	ENST00000392055	ENSG00000153823	PID1	-0.790426	0.257054
interphase	ENST00000537820	ENSG00000196839	ADA	-0.790365	-0.0673045
interphase	ENST00000248420	ENSG00000105298	CACTIN	-0.790081	0.0665208
interphase	ENST00000286175	ENSG00000240344	PPIL3	-0.789619	-0.244862
interphase	ENST00000389221	ENSG00000059145	UNKL	-0.789439	-0.248859
interphase	ENST00000610579	ENSG00000140564	FURIN	-0.788719	0.0325642
interphase	ENST00000308018	ENSG00000128626	MRPS12	-0.788683	0.129085
interphase	ENST00000262948	ENSG00000126934	MAP2K2	-0.788629	-0.202676
interphase	ENST00000586027	ENSG00000123159	GIPC1	-0.787085	-0.261679
interphase	ENST00000618099	ENSG00000140564	FURIN	-0.787008	-0.000407486
interphase	ENST00000366513	ENSG00000162852	CNST	-0.786281	-0.166241
interphase	ENST00000401424	ENSG00000133794	ARNTL	-0.785365	-0.143577
interphase	ENST00000458322	ENSG00000188566	NDOR1	-0.785284	0.345245
interphase	ENST00000305768	ENSG00000121289	CEP89	-0.785075	-0.526698
interphase	ENST00000402029	ENSG00000128626	MRPS12	-0.7839	0.119602
interphase	ENST00000314028	ENSG00000141551	CSNK1D	-0.783823	-0.35211
interphase	ENST00000532743	ENSG00000051180	RAD51	-0.78367	0.0770862
interphase	ENST00000495313	ENSG00000175854	SWI5	-0.782951	0.306426
interphase	ENST00000337231	ENSG00000109089	CDR2L	-0.782456	0.171956
interphase	ENST00000407800	ENSG00000128626	MRPS12	-0.780958	0.127271
interphase	ENST00000393033	ENSG00000123159	GIPC1	-0.780639	-0.275568
interphase	ENST00000647584	ENSG00000132199	ENOSF1	-0.780607	-0.0288251
interphase	ENST00000374789	ENSG00000148498	PARD3	-0.780508	-0.497224
interphase	ENST00000345425	ENSG00000123159	GIPC1	-0.780235	-0.285113
interphase	ENST00000543119	ENSG00000059758	CDK17	-0.780171	-0.341287
interphase	ENST00000341676	ENSG00000159363	ATP13A2	-0.779634	0.461642
interphase	ENST00000332710	ENSG00000184058	TBX1	-0.779525	0.26266
interphase	ENST00000428120	ENSG00000162585	FAAP20	-0.779416	0.34092
interphase	ENST00000223136	ENSG00000214253	FIS1	-0.77637	-0.517606
interphase	ENST00000296003	ENSG00000163719	MTMR14	-0.775413	-0.421942
interphase	ENST00000368621	ENSG00000143570	SLC39A1	-0.775392	-0.141545
interphase	ENST00000361264	ENSG00000198876	DCAF12	-0.775161	0.140361
interphase	ENST00000292778	ENSG00000161179	YDJC	-0.774742	0.504196
interphase	ENST00000372530	ENSG00000124574	ABCC10	-0.77456	0.495606
interphase	ENST00000354650	ENSG00000010810	FYN	-0.773662	-0.313304
interphase	ENST00000392108	ENSG00000130396	AFDN	-0.77302	0.232561
interphase	ENST00000335968	ENSG00000185418	TARS3	-0.771249	-0.193232
interphase	ENST00000305232	ENSG00000077463	SIRT6	-0.770917	0.000911758
interphase	ENST00000429344	ENSG00000105298	CACTIN	-0.770282	0.0504546
interphase	ENST00000367182	ENSG00000198625	MDM4	-0.769812	-0.306199
interphase	ENST00000288078	ENSG00000157353	FCSK	-0.76914	0.568556
interphase	ENST00000443489	ENSG00000163882	POLR2H	-0.768578	0.00285916
interphase	ENST00000634704	ENSG00000283018	MRPS12	-0.768308	0.123169
interphase	ENST00000310483	ENSG00000143570	SLC39A1	-0.768032	-0.136612
interphase	ENST00000396627	ENSG00000170291	ELP5	-0.767303	0.163947
interphase	ENST00000266077	ENSG00000125520	SLC2A4RG	-0.766795	-0.0919333
interphase	ENST00000591104	ENSG00000130159	ECSIT	-0.765881	0.143404
interphase	ENST00000338401	ENSG00000130731	METTL26	-0.765189	0.117054
interphase	ENST00000269576	ENSG00000186395	KRT10	-0.764658	-0.00819993
interphase	ENST00000644072	ENSG00000113163	CERT1	-0.763985	-0.490571
interphase	ENST00000373042	ENSG00000197982	C1orf122	-0.763384	0.217526
interphase	ENST00000382085	ENSG00000242110	AMACR	-0.760895	-0.183193
interphase	ENST00000264498	ENSG00000138685	FGF2	-0.760865	-0.24004
interphase	ENST00000625998	ENSG00000120685	PROSER1	-0.759012	-0.362538
interphase	ENST00000374794	ENSG00000148498	PARD3	-0.75883	-0.0666728
interphase	ENST00000396720	ENSG00000063169	BICRA	-0.758386	0.147367
interphase	ENST00000397389	ENSG00000111325	OGFOD2	-0.757794	-0.331612
interphase	ENST00000405333	ENSG00000115758	ODC1	-0.757056	-0.214842
interphase	ENST00000534313	ENSG00000213445	SIPA1	-0.757043	-0.287283
interphase	ENST00000607357	ENSG00000172428	COPS9	-0.756806	-0.35795
interphase	ENST00000395460	ENSG00000149179	C11orf49	-0.756245	0.346751
interphase	ENST00000382998	ENSG00000134030	CTIF	-0.755412	0.354945
interphase	ENST00000230323	ENSG00000112561	TFEB	-0.755248	0.0971188
interphase	ENST00000373218	ENSG00000148730	EIF4EBP2	-0.754316	-0.243658
interphase	ENST00000423273	ENSG00000214413	BBIP1	-0.754065	0.0175314
interphase	ENST00000449549	ENSG00000237172	B3GNT9	-0.753666	-0.141697
interphase	ENST00000354429	ENSG00000170291	ELP5	-0.750887	0.0947872
interphase	ENST00000375464	ENSG00000165233	CARD19	-0.750861	0.816075
interphase	ENST00000370228	ENSG00000107815	TWNK	-0.750122	-0.0206554
interphase	ENST00000392522	ENSG00000185347	TEDC1	-0.749267	-0.307416
interphase	ENST00000234111	ENSG00000115758	ODC1	-0.749155	-0.211544
interphase	ENST00000380840	ENSG00000163743	RCHY1	-0.748799	0.223542
interphase	ENST00000257724	#N/A	#N/A	-0.748222	0.666757
interphase	ENST00000368489	ENSG00000143515	ATP8B2	-0.748136	0.276732
interphase	ENST00000256413	ENSG00000134030	CTIF	-0.747449	0.312243
interphase	ENST00000382643	ENSG00000051180	RAD51	-0.74626	0.117546
interphase	ENST00000621013	ENSG00000143570	SLC39A1	-0.745364	-0.142802
interphase	ENST00000352251	ENSG00000120685	PROSER1	-0.743685	-0.353587
interphase	ENST00000366624	ENSG00000143674	MAP3K21	-0.743403	-0.137721
interphase	ENST00000392054	ENSG00000153823	PID1	-0.742275	0.247316
interphase	ENST00000393885	ENSG00000168256	NKIRAS2	-0.742112	0.0630414
interphase	ENST00000394224	ENSG00000213445	SIPA1	-0.741952	-0.266107
interphase	ENST00000347464	ENSG00000085978	ATG16L1	-0.740921	0.351768
interphase	ENST00000402136	ENSG00000176946	THAP4	-0.739964	0.286497
interphase	ENST00000392527	ENSG00000185347	TEDC1	-0.738051	0.410925
interphase	ENST00000420515	ENSG00000162585	FAAP20	-0.736831	0.339127
interphase	ENST00000278655	ENSG00000101333	PLCB4	-0.736412	0.962177
interphase	ENST00000229471	ENSG00000010810	FYN	-0.736217	-0.223667
interphase	ENST00000414716	ENSG00000099814	CEP170B	-0.734702	-0.204842
interphase	ENST00000411896	ENSG00000089351	GRAMD1A	-0.73322	0.22484
interphase	ENST00000420893	ENSG00000031003	FAM13B	-0.732665	-0.476578
interphase	ENST00000224950	ENSG00000107960	STN1	-0.730096	-0.395058
interphase	ENST00000360127	ENSG00000187624	C17orf97	-0.728355	0.157594
interphase	ENST00000541284	ENSG00000080802	CNOT4	-0.728169	-0.0416495
interphase	ENST00000643872	ENSG00000281766	RYBP	-0.727628	0.12148
interphase	ENST00000372524	ENSG00000165655	ZNF503	-0.727588	0.185548
interphase	ENST00000538466	ENSG00000010810	FYN	-0.725781	-0.256702
interphase	ENST00000397061	ENSG00000213965	NUDT19	-0.725509	-0.0101346
interphase	ENST00000371521	ENSG00000188566	NDOR1	-0.724492	0.377097
interphase	ENST00000371187	ENSG00000162599	NFIA	-0.724353	-0.402652
interphase	ENST00000287652	ENSG00000157014	TATDN2	-0.723769	-0.359256
interphase	ENST00000269214	ENSG00000141446	ESCO1	-0.723395	-0.273517
interphase	ENST00000358402	ENSG00000125952	MAX	-0.722764	-0.18294
interphase	ENST00000428041	ENSG00000285077	ARHGAP11B	-0.720948	-0.281658
interphase	ENST00000428026	ENSG00000060656	PTPRU	-0.720946	-0.163336
interphase	ENST00000463381	ENSG00000133612	AGAP3	-0.720446	-0.0936043
interphase	ENST00000396628	ENSG00000170291	ELP5	-0.720112	0.152879
interphase	ENST00000397664	ENSG00000130731	METTL26	-0.71987	0.0770539
interphase	ENST00000252440	ENSG00000130159	ECSIT	-0.719589	0.0570568
interphase	ENST00000379661	ENSG00000140854	KATNB1	-0.719576	-0.0258286
interphase	ENST00000601488	ENSG00000077463	SIRT6	-0.71938	-0.417486
interphase	ENST00000350199	ENSG00000137075	RNF38	-0.719127	-0.112613
interphase	ENST00000500635	ENSG00000248643	RBM14-RBM4	-0.717357	0.292286
interphase	ENST00000264126	ENSG00000121957	GPSM2	-0.717279	-0.457945
interphase	ENST00000301686	ENSG00000130731	METTL26	-0.717151	0.0865473
interphase	ENST00000593690	ENSG00000130669	PAK4	-0.716932	0.0893624
interphase	ENST00000642355	ENSG00000121957	GPSM2	-0.716765	-0.475233
interphase	ENST00000631006	ENSG00000196935	SRGAP1	-0.716239	0.0315493
interphase	ENST00000252891	ENSG00000105245	NUMBL	-0.715677	0.384489
interphase	ENST00000397333	ENSG00000185163	DDX51	-0.715649	0.0952124
interphase	ENST00000333602	ENSG00000061938	TNK2	-0.714439	-0.304271
interphase	ENST00000396941	ENSG00000100897	DCAF11	-0.71359	0.225796
interphase	ENST00000216083	ENSG00000183741	CBX6	-0.712921	0.444149
interphase	ENST00000584998	ENSG00000263528	IKBKE	-0.712619	0.290587
interphase	ENST00000411651	ENSG00000184900	SUMO3	-0.712157	-0.414362
interphase	ENST00000298892	ENSG00000110888	CAPRIN2	-0.71215	0.551749
interphase	ENST00000437937	ENSG00000233314	PPP1R11	-0.710821	-0.340512
interphase	ENST00000335606	ENSG00000242110	AMACR	-0.710232	-0.143917
interphase	ENST00000545553	ENSG00000103111	MON1B	-0.710203	-0.155969
interphase	ENST00000437644	ENSG00000128581	IFT22	-0.70974	-0.242371
interphase	ENST00000263208	ENSG00000100084	HIRA	-0.709646	-0.394371
interphase	ENST00000357058	ENSG00000137075	RNF38	-0.709195	-0.01356
interphase	ENST00000221452	ENSG00000104856	RELB	-0.707697	-0.361053
interphase	ENST00000630269	ENSG00000171843	MLLT3	-0.706698	-0.250032
interphase	ENST00000403601	ENSG00000163702	IL17RC	-0.7064	-0.523885
interphase	ENST00000544909	ENSG00000175575	PAAF1	-0.704173	-0.244027
interphase	ENST00000257209	ENSG00000134775	FHOD3	-0.70376	0.241083
interphase	ENST00000264827	ENSG00000095066	HOOK2	-0.702857	0.808021
interphase	ENST00000373779	ENSG00000060656	PTPRU	-0.702413	-0.0675306
interphase	ENST00000397668	ENSG00000095066	HOOK2	-0.700923	0.831094
interphase	ENST00000339686	ENSG00000161249	DMKN	-0.700632	-0.309696
interphase	ENST00000304271	ENSG00000171067	C11orf24	-0.699958	0.196484
interphase	ENST00000512706	ENSG00000163743	RCHY1	-0.699657	0.437119
interphase	ENST00000370985	ENSG00000116717	GADD45A	-0.699349	-0.0785138
interphase	ENST00000345813	ENSG00000171606	ZNF274	-0.698702	-0.243403
interphase	ENST00000358301	ENSG00000130669	PAK4	-0.697184	0.199964
interphase	ENST00000366806	ENSG00000130396	AFDN	-0.696793	0.390354
interphase	ENST00000311916	ENSG00000107815	TWNK	-0.695854	-0.131784
interphase	ENST00000329886	ENSG00000185347	TEDC1	-0.69578	0.349935
interphase	ENST00000405807	ENSG00000113163	CERT1	-0.694792	-0.468927
interphase	ENST00000361807	ENSG00000198298	ZNF485	-0.694683	-0.474302
interphase	ENST00000360632	ENSG00000018408	WWTR1	-0.693537	-0.403026
interphase	ENST00000239367	ENSG00000120256	LRP11	-0.693333	-0.311801
interphase	ENST00000389709	ENSG00000070476	ZXDC	-0.693186	-0.0902418
interphase	ENST00000271620	ENSG00000143363	PRUNE1	-0.690233	0.767903
interphase	ENST00000333090	ENSG00000182704	TSKU	-0.690077	0.264691
interphase	ENST00000612930	ENSG00000182704	TSKU	-0.689969	0.227813
interphase	ENST00000359500	ENSG00000184058	TBX1	-0.689686	0.45492
interphase	ENST00000336854	ENSG00000123395	ATG101	-0.689429	0.405886
interphase	ENST00000614495	ENSG00000126453	BCL2L12	-0.688858	-0.0219069
interphase	ENST00000265909	ENSG00000120451	SNX19	-0.688451	-0.102483
interphase	ENST00000373033	ENSG00000112561	TFEB	-0.688253	0.0318081
interphase	ENST00000241014	ENSG00000121653	MAPK8IP1	-0.687882	-0.168222
interphase	ENST00000328766	ENSG00000184867	ARMCX2	-0.687261	0.0436097
interphase	ENST00000433535	ENSG00000156990	RPUSD3	-0.687048	0.651205
interphase	ENST00000371189	ENSG00000162599	NFIA	-0.686375	-0.501599
interphase	ENST00000543365	ENSG00000180448	ARHGAP45	-0.686116	0.473135
interphase	ENST00000407417	ENSG00000162599	NFIA	-0.68558	-0.523533
interphase	ENST00000427047	ENSG00000188566	NDOR1	-0.685468	0.45661
interphase	ENST00000381916	ENSG00000061938	TNK2	-0.684373	-0.193663
interphase	ENST00000356406	ENSG00000087008	ACOX3	-0.684241	-0.301333
interphase	ENST00000223368	ENSG00000106635	BCL7B	-0.684187	0.23808
interphase	ENST00000267294	ENSG00000139800	ZIC5	-0.683884	0.412508
interphase	ENST00000447813	ENSG00000138867	GUCD1	-0.683729	-0.399669
interphase	ENST00000317991	ENSG00000089351	GRAMD1A	-0.682663	0.198307
interphase	ENST00000406875	ENSG00000064393	HIPK2	-0.682569	-0.207046
interphase	ENST00000303077	ENSG00000170577	SIX2	-0.682411	0.335633
interphase	ENST00000300181	ENSG00000166925	TSC22D4	-0.682307	-0.45992
interphase	ENST00000367231	ENSG00000112031	MTRF1L	-0.681751	-0.314226
interphase	ENST00000482587	ENSG00000169905	TOR1AIP2	-0.680959	-0.309423
interphase	ENST00000409295	ENSG00000144524	COPS7B	-0.68039	-0.518894
interphase	ENST00000413608	ENSG00000163702	IL17RC	-0.680131	-0.419643
interphase	ENST00000431424	ENSG00000236560	PPP1R11	-0.680027	-0.344223
interphase	ENST00000527881	ENSG00000182704	TSKU	-0.677348	0.245839
interphase	ENST00000409843	ENSG00000144366	GULP1	-0.677325	-0.0154729
interphase	ENST00000376772	ENSG00000204619	PPP1R11	-0.677165	-0.338671
interphase	ENST00000521381	ENSG00000145675	PIK3R1	-0.677055	-0.521626
interphase	ENST00000337491	ENSG00000077463	SIRT6	-0.676476	-0.0868608
interphase	ENST00000329705	ENSG00000184058	TBX1	-0.676126	0.430039
interphase	ENST00000431977	ENSG00000237829	PPP1R11	-0.675592	-0.29711
interphase	ENST00000356432	ENSG00000103152	MPG	-0.675152	0.3237
interphase	ENST00000554546	ENSG00000133961	NUMB	-0.674264	-0.327148
interphase	ENST00000502653	ENSG00000018189	RUFY3	-0.673608	-0.283613
interphase	ENST00000317509	ENSG00000140332	TLE3	-0.67311	-0.461253
interphase	ENST00000373842	ENSG00000130772	MED18	-0.672972	0.0510372
interphase	ENST00000395811	ENSG00000133030	MPRIP	-0.672875	-0.382291
interphase	ENST00000545377	ENSG00000214944	ARHGEF28	-0.672813	-0.178868
interphase	ENST00000064780	ENSG00000054967	RELT	-0.672606	0.448127
interphase	ENST00000397666	ENSG00000130731	METTL26	-0.671142	0.129826
interphase	ENST00000403491	ENSG00000162599	NFIA	-0.671089	-0.473537
interphase	ENST00000306562	ENSG00000171161	ZNF672	-0.670911	-0.0560419
interphase	ENST00000300714	ENSG00000167302	TEPSIN	-0.670708	-0.442268
interphase	ENST00000645483	ENSG00000113163	CERT1	-0.670399	-0.420069
interphase	ENST00000326804	ENSG00000171606	ZNF274	-0.670224	-0.121552
interphase	ENST00000262525	ENSG00000102870	ZNF629	-0.670208	0.361454
interphase	ENST00000374266	ENSG00000142684	ZNF593	-0.669699	-0.0555405
interphase	ENST00000428187	ENSG00000061938	TNK2	-0.668611	-0.441964
interphase	ENST00000378888	ENSG00000107404	DVL1	-0.668593	0.116925
interphase	ENST00000396758	ENSG00000132768	DPH2	-0.668003	-0.487185
interphase	ENST00000263126	ENSG00000198610	AKR1C4	-0.667914	-0.132642
interphase	ENST00000273038	ENSG00000144560	VGLL4	-0.667133	0.249581
interphase	ENST00000357857	ENSG00000188603	CLN3	-0.666842	-0.25074
interphase	ENST00000587424	ENSG00000263465	SRSF8	-0.665649	0.287298
interphase	ENST00000222990	ENSG00000106266	SNX8	-0.664317	0.283459
interphase	ENST00000344894	#N/A	#N/A	-0.662893	0.349924
interphase	ENST00000313582	ENSG00000104825	NFKBIB	-0.662799	0.0733298
interphase	ENST00000372348	ENSG00000097007	ABL1	-0.662792	-0.284268
interphase	ENST00000264710	ENSG00000084733	RAB10	-0.662466	-0.476426
interphase	ENST00000315869	ENSG00000068323	TFE3	-0.662327	-0.465686
interphase	ENST00000336615	ENSG00000177666	PNPLA2	-0.661257	0.711975
interphase	ENST00000562238	ENSG00000167969	ECI1	-0.661249	-0.218404
interphase	ENST00000356924	ENSG00000119688	ABCD4	-0.659234	0.434677
interphase	ENST00000252809	ENSG00000130513	GDF15	-0.659064	0.38389
interphase	ENST00000347067	ENSG00000184990	SIVA1	-0.658964	0.0879227
interphase	ENST00000643639	#N/A	#N/A	-0.658802	-0.157021
interphase	ENST00000611119	ENSG00000269556	TMEM185A	-0.658214	-0.313841
interphase	ENST00000392283	ENSG00000240344	PPIL3	-0.65727	-0.136693
interphase	ENST00000257694	ENSG00000135241	PNPLA8	-0.657037	-0.411537
interphase	ENST00000635228	ENSG00000282825	CTIF	-0.656705	0.234458
interphase	ENST00000326735	ENSG00000159363	ATP13A2	-0.655871	0.457996
interphase	ENST00000318560	ENSG00000097007	ABL1	-0.653903	-0.293912
interphase	ENST00000356824	ENSG00000184867	ARMCX2	-0.6538	0.0316811
interphase	ENST00000267868	ENSG00000051180	RAD51	-0.653323	-0.0326943
interphase	ENST00000287814	ENSG00000157150	TIMP4	-0.652214	-0.237879
interphase	ENST00000430265	ENSG00000179348	GATA2	-0.650879	-0.121116
interphase	ENST00000615277	ENSG00000154822	PLCL2	-0.650522	0.179467
interphase	ENST00000324439	ENSG00000163743	RCHY1	-0.64819	0.394016
interphase	ENST00000644566	ENSG00000284796	DCAF11	-0.647838	0.0197564
interphase	ENST00000558320	ENSG00000137871	ZNF280D	-0.647247	0.0693638
interphase	ENST00000414866	ENSG00000161249	DMKN	-0.646889	-0.248685
interphase	ENST00000447005	ENSG00000214413	BBIP1	-0.646388	-0.0349861
interphase	ENST00000394611	ENSG00000115310	RTN4	-0.646093	-0.354433
interphase	ENST00000465804	ENSG00000018408	WWTR1	-0.644238	-0.373652
interphase	ENST00000558379	ENSG00000140332	TLE3	-0.643699	-0.495806
interphase	ENST00000380338	ENSG00000171843	MLLT3	-0.643532	-0.20535
interphase	ENST00000301717	ENSG00000162032	SPSB3	-0.642973	-0.183568
interphase	ENST00000320610	ENSG00000130856	ZNF236	-0.64262	-0.159685
interphase	ENST00000561266	ENSG00000140416	TPM1	-0.642572	-0.26437
interphase	ENST00000480861	ENSG00000106348	IMPDH1	-0.642171	-0.0477825
interphase	ENST00000440567	ENSG00000140332	TLE3	-0.642074	-0.504986
interphase	ENST00000323206	ENSG00000181284	TMEM102	-0.642021	-0.497366
interphase	ENST00000264434	ENSG00000115998	C2orf42	-0.641902	0.0273103
interphase	ENST00000552692	ENSG00000135404	CD63	-0.641842	0.28752
interphase	ENST00000393028	ENSG00000123159	GIPC1	-0.641251	-0.180207
interphase	ENST00000589083	ENSG00000104915	STX10	-0.641245	-0.518114
interphase	ENST00000377777	ENSG00000158373	H2BC5	-0.64079	-0.386864
interphase	ENST00000422087	ENSG00000135241	PNPLA8	-0.640688	-0.408214
interphase	ENST00000400191	ENSG00000133216	EPHB2	-0.639843	0.588546
interphase	ENST00000219302	ENSG00000103024	NME3	-0.639675	0.139694
interphase	ENST00000451782	ENSG00000140332	TLE3	-0.639651	-0.520342
interphase	ENST00000442597	ENSG00000172113	NME6	-0.639056	-0.521191
interphase	ENST00000634350	ENSG00000282825	CTIF	-0.638977	0.237652
interphase	ENST00000258105	ENSG00000204822	MRPL53	-0.63872	-0.225327
interphase	ENST00000613839	ENSG00000276701	MIF	-0.638173	0.239418
interphase	ENST00000249014	ENSG00000128283	CDC42EP1	-0.637664	0.21716
interphase	ENST00000644866	ENSG00000138685	FGF2	-0.637194	-0.283046
interphase	ENST00000353739	ENSG00000137075	RNF38	-0.636259	0.00137883
interphase	ENST00000436062	ENSG00000135241	PNPLA8	-0.636037	-0.464355
interphase	ENST00000617501	ENSG00000171606	ZNF274	-0.635798	-0.382297
interphase	ENST00000432483	ENSG00000138777	PPA2	-0.635696	-0.452146
interphase	ENST00000414771	ENSG00000112031	MTRF1L	-0.635095	-0.154593
interphase	ENST00000635517	ENSG00000282905	NFKBIB	-0.634883	0.0603284
interphase	ENST00000452699	ENSG00000159363	ATP13A2	-0.634838	0.626428
interphase	ENST00000318876	ENSG00000165861	ZFYVE1	-0.634806	-0.239665
interphase	ENST00000262861	ENSG00000116991	SIPA1L2	-0.634796	0.258537
interphase	ENST00000261017	ENSG00000138443	ABI2	-0.634726	-0.134147
interphase	ENST00000307641	ENSG00000168256	NKIRAS2	-0.634705	0.102409
interphase	ENST00000545661	ENSG00000159753	CARMIL2	-0.634309	0.315878
interphase	ENST00000395144	ENSG00000114378	HYAL1	-0.634214	0.224883
interphase	ENST00000320295	ENSG00000114378	HYAL1	-0.634007	0.263346
interphase	ENST00000308370	ENSG00000090006	LTBP4	-0.633371	0.125326
interphase	ENST00000599564	ENSG00000089351	GRAMD1A	-0.633277	0.231813
interphase	ENST00000215754	ENSG00000240972	MIF	-0.632978	0.241759
interphase	ENST00000645794	ENSG00000284944	MED18	-0.63233	0.10877
interphase	ENST00000263974	ENSG00000120656	TAF12	-0.632059	0.25317
interphase	ENST00000591349	ENSG00000123159	GIPC1	-0.631699	-0.205238
interphase	ENST00000274605	ENSG00000145911	N4BP3	-0.631014	-0.367032
interphase	ENST00000426568	ENSG00000144560	VGLL4	-0.630756	0.191876
interphase	ENST00000262127	ENSG00000101624	CEP76	-0.630381	0.804373
interphase	ENST00000272322	ENSG00000143952	VPS54	-0.6302	-0.133519
interphase	ENST00000308874	ENSG00000172889	EGFL7	-0.630054	0.154972
interphase	ENST00000557997	ENSG00000140332	TLE3	-0.629928	-0.486021
interphase	ENST00000378891	ENSG00000107404	DVL1	-0.629432	0.0738598
interphase	ENST00000436012	ENSG00000161249	DMKN	-0.628796	0.0648433
interphase	ENST00000361972	ENSG00000198879	SFMBT2	-0.628534	0.255973
interphase	ENST00000558750	ENSG00000128891	CCDC32	-0.628467	0.174653
interphase	ENST00000203556	ENSG00000089639	GMIP	-0.62846	0.141246
interphase	ENST00000395042	ENSG00000171700	RGS19	-0.628054	-0.494913
interphase	ENST00000200453	ENSG00000087074	PPP1R15A	-0.627839	-0.0203741
interphase	ENST00000259605	ENSG00000137075	RNF38	-0.627037	0.0626037
interphase	ENST00000358005	ENSG00000128891	CCDC32	-0.626116	0.454371
interphase	ENST00000409830	ENSG00000144366	GULP1	-0.625518	0.00909025
interphase	ENST00000435224	ENSG00000166016	ABTB2	-0.625268	-0.11106
interphase	ENST00000378679	ENSG00000164403	SHROOM1	-0.625068	-0.328738
interphase	ENST00000374298	ENSG00000127423	AUNIP	-0.623258	0.157757
interphase	ENST00000416810	ENSG00000128891	CCDC32	-0.622805	0.500482
interphase	ENST00000310571	ENSG00000175575	PAAF1	-0.622502	-0.427619
interphase	ENST00000399395	ENSG00000100445	SDR39U1	-0.621239	-0.0921037
interphase	ENST00000261588	ENSG00000047578	KATNIP	-0.620678	-0.121672
interphase	ENST00000299424	ENSG00000166337	TAF10	-0.620001	-0.209623
interphase	ENST00000426128	ENSG00000135241	PNPLA8	-0.619922	-0.346443
interphase	ENST00000204517	ENSG00000090447	TFAP4	-0.619713	-0.263425
interphase	ENST00000556143	ENSG00000165861	ZFYVE1	-0.619613	-0.490644
interphase	ENST00000361143	ENSG00000114779	ABHD14B	-0.619455	0.112863
interphase	ENST00000467467	ENSG00000018408	WWTR1	-0.617903	-0.385627
interphase	ENST00000297720	ENSG00000165046	LETM2	-0.61786	0.176855
interphase	ENST00000261018	ENSG00000138443	ABI2	-0.617031	-0.271281
interphase	ENST00000368107	ENSG00000158716	DUSP23	-0.617021	0.314062
interphase	ENST00000401419	ENSG00000128309	MPST	-0.616854	-0.115183
interphase	ENST00000262965	ENSG00000071564	TCF3	-0.616788	-0.359047
interphase	ENST00000264748	ENSG00000127418	FGFRL1	-0.616092	-0.146686
interphase	ENST00000371443	ENSG00000182154	MRPL41	-0.615723	0.0239279
interphase	ENST00000371698	ENSG00000172889	EGFL7	-0.615606	0.291383
interphase	ENST00000359935	ENSG00000008382	MPND	-0.615503	-0.203794
interphase	ENST00000337755	ENSG00000161013	MGAT4B	-0.612805	-0.164524
interphase	ENST00000425075	ENSG00000031003	FAM13B	-0.611957	-0.306154
interphase	ENST00000283033	ENSG00000153066	TXNDC11	-0.611918	-0.275639
interphase	ENST00000409558	ENSG00000143952	VPS54	-0.611589	-0.0273767
interphase	ENST00000383612	ENSG00000206501	PPP1R11	-0.6113	-0.317213
interphase	ENST00000625293	ENSG00000213689	TREX1	-0.610166	-0.21919
interphase	ENST00000326974	ENSG00000124702	KLHDC3	-0.609714	0.112405
interphase	ENST00000335125	ENSG00000187630	DHRS4L2	-0.609572	0.282231
interphase	ENST00000372391	ENSG00000151208	DLG5	-0.609228	-0.0359897
interphase	ENST00000404802	ENSG00000128309	MPST	-0.608994	-0.0999327
interphase	ENST00000557597	ENSG00000133961	NUMB	-0.608819	-0.305314
interphase	ENST00000333421	ENSG00000107362	ABHD17B	-0.608741	0.711288
interphase	ENST00000368108	ENSG00000158716	DUSP23	-0.608728	0.209761
interphase	ENST00000622598	ENSG00000276111	SDCCAG8	-0.608231	-0.367055
interphase	ENST00000281589	ENSG00000151846	PABPC3	-0.60817	-0.388503
interphase	ENST00000215375	ENSG00000099624	ATP5F1D	-0.608096	0.00508379
interphase	ENST00000429360	ENSG00000128309	MPST	-0.607973	-0.0160688
interphase	ENST00000234453	ENSG00000116095	PLEKHA3	-0.607618	0.174776
interphase	ENST00000368109	ENSG00000158716	DUSP23	-0.607153	0.22939
interphase	ENST00000297477	ENSG00000164855	TMEM184A	-0.606598	-0.16402
interphase	ENST00000345512	ENSG00000060656	PTPRU	-0.606182	-0.0774224
interphase	ENST00000317578	ENSG00000177045	SIX5	-0.604805	0.937019
interphase	ENST00000432376	ENSG00000154822	PLCL2	-0.604711	-0.351176
interphase	ENST00000566339	ENSG00000162032	SPSB3	-0.604519	-0.219627
interphase	ENST00000613478	ENSG00000277972	CISD3	-0.604109	0.412617
interphase	ENST00000290130	ENSG00000159055	MIS18A	-0.60402	-0.419863
interphase	ENST00000254998	ENSG00000132661	NXT1	-0.603619	0.201039
interphase	ENST00000524575	ENSG00000137693	YAP1	-0.60333	-0.379419
interphase	ENST00000383677	ENSG00000163607	GTPBP8	-0.603184	0.0902812
interphase	ENST00000531493	ENSG00000175592	FOSL1	-0.602329	0.336024
interphase	ENST00000536003	ENSG00000175575	PAAF1	-0.601374	-0.380172
interphase	ENST00000595465	ENSG00000011243	AKAP8L	-0.600871	-0.372845
interphase	ENST00000330374	ENSG00000160131	VMA21	-0.600626	0.330843
interphase	ENST00000292591	ENSG00000161013	MGAT4B	-0.599611	-0.148928
interphase	ENST00000378473	ENSG00000101333	PLCB4	-0.599134	0.809926
interphase	ENST00000320159	ENSG00000180035	ZNF48	-0.598436	-0.0312345
interphase	ENST00000402420	ENSG00000100162	CENPM	-0.597887	-0.0396651
interphase	ENST00000413009	ENSG00000087008	ACOX3	-0.597455	-0.233558
interphase	ENST00000374078	ENSG00000125995	ROMO1	-0.597403	0.163461
interphase	ENST00000292433	ENSG00000160888	IER2	-0.597296	-0.0613425
interphase	ENST00000369037	ENSG00000164494	PDSS2	-0.597079	-0.0611088
interphase	ENST00000336032	ENSG00000146278	PNRC1	-0.596326	0.231815
interphase	ENST00000383820	ENSG00000156990	RPUSD3	-0.595578	0.424344
interphase	ENST00000359866	ENSG00000130311	DDA1	-0.594438	-0.0375615
interphase	ENST00000359865	ENSG00000168502	MTCL1	-0.594427	0.281591
interphase	ENST00000402338	ENSG00000100162	CENPM	-0.594119	0.0986807
interphase	ENST00000341712	ENSG00000133030	MPRIP	-0.593204	-0.420121
interphase	ENST00000638466	ENSG00000284017	PLCL2	-0.591815	0.14372
interphase	ENST00000309594	ENSG00000173141	MRPL57	-0.590905	-0.199415
interphase	ENST00000230431	ENSG00000112667	DNPH1	-0.590531	-0.418691
interphase	ENST00000269392	ENSG00000141577	CEP131	-0.590427	-0.245154
interphase	ENST00000404739	ENSG00000076685	NT5C2	-0.589634	-0.444267
interphase	ENST00000396366	ENSG00000165060	FXN	-0.589462	0.143499
interphase	ENST00000379480	ENSG00000120662	MTRF1	-0.588841	-0.0701565
interphase	ENST00000647559	#N/A	#N/A	-0.58843	-0.0825856
interphase	ENST00000228922	ENSG00000111325	OGFOD2	-0.588306	-0.344589
interphase	ENST00000617295	ENSG00000278760	CORO7-PAM16	-0.588117	0.107458
interphase	ENST00000219431	ENSG00000103152	MPG	-0.588043	0.304251
interphase	ENST00000204005	ENSG00000090006	LTBP4	-0.588032	0.187057
interphase	ENST00000380958	ENSG00000152520	PAN3	-0.587973	-0.477575
interphase	ENST00000395611	ENSG00000107643	MAPK8	-0.587821	0.148319
interphase	ENST00000397410	ENSG00000011243	AKAP8L	-0.587766	-0.26159
interphase	ENST00000290039	ENSG00000158966	CACHD1	-0.587327	0.583541
interphase	ENST00000289316	ENSG00000158373	H2BC5	-0.587172	-0.162387
interphase	ENST00000581407	ENSG00000173065	FAM222B	-0.586943	-0.50736
interphase	ENST00000620783	ENSG00000274768	CISD3	-0.586873	0.403407
interphase	ENST00000394532	ENSG00000002330	BAD	-0.586471	0.233124
interphase	ENST00000397817	ENSG00000103152	MPG	-0.585965	0.415805
interphase	ENST00000611198	ENSG00000102804	TSC22D1	-0.585617	-0.219242
interphase	ENST00000301729	ENSG00000167969	ECI1	-0.585266	-0.165521
interphase	ENST00000559237	ENSG00000137871	ZNF280D	-0.585206	-0.227995
interphase	ENST00000529992	ENSG00000162627	SNX7	-0.584751	0.0979649
interphase	ENST00000614211	ENSG00000274429	DLG5	-0.584629	-0.0283791
interphase	ENST00000622051	ENSG00000102804	TSC22D1	-0.584335	-0.196901
interphase	ENST00000215882	ENSG00000100075	SLC25A1	-0.584224	-0.430437
interphase	ENST00000361976	#N/A	#N/A	-0.584024	-0.0595851
interphase	ENST00000383446	ENSG00000096155	BAG6	-0.583803	-0.188861
interphase	ENST00000332859	ENSG00000184900	SUMO3	-0.583793	-0.16065
interphase	ENST00000262366	ENSG00000126603	GLIS2	-0.58377	0.00961177
interphase	ENST00000273062	ENSG00000144579	CTDSP1	-0.583311	0.0533414
interphase	ENST00000542206	ENSG00000175662	TOM1L2	-0.582749	0.101114
interphase	ENST00000395633	ENSG00000099624	ATP5F1D	-0.582428	-0.0389709
interphase	ENST00000424889	ENSG00000156873	PHKG2	-0.582417	0.133453
interphase	ENST00000309032	ENSG00000002330	BAD	-0.581451	0.201116
interphase	ENST00000446197	ENSG00000100897	DCAF11	-0.581294	0.0403715
interphase	ENST00000397113	ENSG00000077782	FGFR1	-0.581289	0.200946
interphase	ENST00000395008	ENSG00000114779	ABHD14B	-0.57779	0.124018
interphase	ENST00000377041	ENSG00000107362	ABHD17B	-0.577532	0.68445
interphase	ENST00000452684	ENSG00000112096	SOD2	-0.576664	0.0141448
interphase	ENST00000418871	ENSG00000170949	ZNF160	-0.576398	-0.359948
interphase	ENST00000474012	ENSG00000164087	POC1A	-0.576351	-0.150928
interphase	ENST00000408918	ENSG00000221978	CCNL2	-0.5762	0.159341
interphase	ENST00000429604	ENSG00000170949	ZNF160	-0.575064	-0.294632
interphase	ENST00000240123	ENSG00000120896	SORBS3	-0.575026	0.116927
interphase	ENST00000440884	ENSG00000075413	MARK3	-0.573883	-0.361323
interphase	ENST00000335791	ENSG00000136840	ST6GALNAC4	-0.573858	0.441171
interphase	ENST00000455335	ENSG00000106635	BCL7B	-0.573265	0.135313
interphase	ENST00000441864	ENSG00000126453	BCL2L12	-0.573195	-0.200126
interphase	ENST00000268383	ENSG00000140743	CDR2	-0.572048	-0.252478
interphase	ENST00000611975	ENSG00000135622	SEMA4F	-0.571904	0.199883
interphase	ENST00000360000	ENSG00000180964	TCEAL8	-0.571667	0.730525
interphase	ENST00000358871	ENSG00000112561	TFEB	-0.57158	0.0629661
interphase	ENST00000639387	ENSG00000284228	TMEM102	-0.571298	-0.445773
interphase	ENST00000370349	ENSG00000101194	SLC17A9	-0.571192	0.430401
interphase	ENST00000310132	ENSG00000007264	MATK	-0.57073	-0.270397
interphase	ENST00000332298	ENSG00000171700	RGS19	-0.569954	-0.486994
interphase	ENST00000265857	ENSG00000239857	GET4	-0.569893	0.0465231
interphase	ENST00000315212	ENSG00000171865	RNASEH1	-0.569848	-0.0121871
interphase	ENST00000407418	ENSG00000183741	CBX6	-0.569621	0.530119
interphase	ENST00000438103	ENSG00000064932	SBNO2	-0.569277	-0.0522177
interphase	ENST00000358691	ENSG00000198265	HELZ	-0.569259	-0.490774
interphase	ENST00000303665	ENSG00000140750	ARHGAP17	-0.569094	-0.434329
interphase	ENST00000600440	ENSG00000105137	SYDE1	-0.569034	-0.0231983
interphase	ENST00000631948	ENSG00000278788	SBNO2	-0.569025	0.0187334
interphase	ENST00000537531	ENSG00000142910	TINAGL1	-0.568948	0.554214
interphase	ENST00000356957	ENSG00000153066	TXNDC11	-0.568941	-0.253785
interphase	ENST00000528838	ENSG00000185122	HSF1	-0.568168	-0.225463
interphase	ENST00000356083	ENSG00000196739	COL27A1	-0.568148	-0.213631
interphase	ENST00000612948	ENSG00000162819	BROX	-0.567906	-0.0828436
interphase	ENST00000312049	ENSG00000133895	MEN1	-0.567593	-0.31016
interphase	ENST00000367204	ENSG00000143842	SOX13	-0.567536	-0.24485
interphase	ENST00000555394	ENSG00000133961	NUMB	-0.567534	-0.306546
interphase	ENST00000356683	ENSG00000170291	ELP5	-0.567294	0.0404471
interphase	ENST00000636706	ENSG00000107554	DNMBP	-0.567067	-0.391842
interphase	ENST00000352151	ENSG00000161791	FMNL3	-0.566472	-0.14095
interphase	ENST00000367230	ENSG00000112031	MTRF1L	-0.56645	-0.0442402
interphase	ENST00000392749	ENSG00000136560	TANK	-0.566203	0.540488
interphase	ENST00000331456	ENSG00000183763	TRAIP	-0.566149	-0.172745
interphase	ENST00000361757	ENSG00000064932	SBNO2	-0.565933	0.0405094
interphase	ENST00000360565	ENSG00000126461	SCAF1	-0.565927	-0.288602
interphase	ENST00000282412	ENSG00000138032	PPM1B	-0.565731	-0.380054
interphase	ENST00000343289	ENSG00000076685	NT5C2	-0.565433	-0.478867
interphase	ENST00000306796	ENSG00000169718	DUS1L	-0.564956	0.41927
interphase	ENST00000638427	ENSG00000284228	TMEM102	-0.564784	-0.426168
interphase	ENST00000373824	ENSG00000120656	TAF12	-0.564716	0.208849
interphase	ENST00000306121	ENSG00000162627	SNX7	-0.564578	0.150746
interphase	ENST00000646252	ENSG00000284774	HSF1	-0.564133	-0.202246
interphase	ENST00000399654	ENSG00000002822	MAD1L1	-0.564114	-0.219695
interphase	ENST00000370775	ENSG00000203950	RTL8A	-0.563015	0.183568
interphase	ENST00000409432	ENSG00000138032	PPM1B	-0.561595	-0.491908
interphase	ENST00000265565	ENSG00000114650	SCAP	-0.561403	-0.0367321
interphase	ENST00000292450	ENSG00000166529	ZSCAN21	-0.561088	0.285798
interphase	ENST00000372685	ENSG00000180964	TCEAL8	-0.561037	0.695466
interphase	ENST00000646568	ENSG00000284796	DCAF11	-0.561006	-0.120452
interphase	ENST00000343262	ENSG00000140988	RPS2	-0.561001	-0.0229394
interphase	ENST00000581977	ENSG00000263528	IKBKE	-0.560958	0.0681799
interphase	ENST00000219782	ENSG00000103495	MAZ	-0.560385	-0.275947
interphase	ENST00000333775	ENSG00000183011	NAA38	-0.560274	0.126559
interphase	ENST00000334583	ENSG00000159753	CARMIL2	-0.560251	0.150347
interphase	ENST00000572447	ENSG00000129195	PIMREG	-0.56013	-0.290461
interphase	ENST00000340622	ENSG00000181220	ZNF746	-0.560002	0.888946
interphase	ENST00000370287	ENSG00000198930	CSAG1	-0.559992	-0.199034
interphase	ENST00000313519	ENSG00000152455	SUV39H2	-0.559848	0.139556
interphase	ENST00000352645	ENSG00000100403	ZC3H7B	-0.559512	-0.314471
interphase	ENST00000318059	ENSG00000217930	PAM16	-0.559451	0.166546
interphase	ENST00000545521	ENSG00000103495	MAZ	-0.559426	-0.244711
interphase	ENST00000452779	ENSG00000198930	CSAG1	-0.559068	-0.180176
interphase	ENST00000319854	ENSG00000164403	SHROOM1	-0.559068	-0.285519
interphase	ENST00000261016	ENSG00000138443	ABI2	-0.558651	-0.377652
interphase	ENST00000370267	ENSG00000117505	DR1	-0.558391	-0.281391
interphase	ENST00000359761	ENSG00000115935	WIPF1	-0.557472	0.135576
interphase	ENST00000313093	ENSG00000180448	ARHGAP45	-0.557418	0.385772
interphase	ENST00000301324	ENSG00000167695	TLCD3A	-0.557365	0.555139
interphase	ENST00000376420	ENSG00000137404	NRM	-0.557275	0.517513
interphase	ENST00000250056	ENSG00000129195	PIMREG	-0.556859	-0.313714
interphase	ENST00000523983	ENSG00000165046	LETM2	-0.556546	0.180743
interphase	ENST00000315436	ENSG00000176871	WSB2	-0.555917	-0.0629597
interphase	ENST00000586866	ENSG00000180448	ARHGAP45	-0.555876	0.456954
interphase	ENST00000396568	ENSG00000181284	TMEM102	-0.555782	-0.443659
interphase	ENST00000392547	ENSG00000115935	WIPF1	-0.555659	0.206816
interphase	ENST00000270517	ENSG00000130159	ECSIT	-0.555176	-0.0767292
interphase	ENST00000334512	ENSG00000108175	ZMIZ1	-0.554981	0.356299
interphase	ENST00000610935	ENSG00000142409	ZNF787	-0.55378	0.580824
interphase	ENST00000313871	ENSG00000197976	AKAP17A	-0.553765	0.00819771
interphase	ENST00000370495	ENSG00000155287	SLC25A28	-0.553514	0.400666
interphase	ENST00000265350	ENSG00000124641	MED20	-0.553049	-0.383145
interphase	ENST00000396496	ENSG00000183323	CCDC125	-0.552811	0.00269316
interphase	ENST00000337652	#N/A	#N/A	-0.552782	-0.278371
interphase	ENST00000229595	ENSG00000111875	ASF1A	-0.552595	-0.0221661
interphase	ENST00000255078	ENSG00000132740	IGHMBP2	-0.552124	-0.441666
interphase	ENST00000380059	ENSG00000088836	SLC4A11	-0.551768	0.374118
interphase	ENST00000397124	ENSG00000167965	MLST8	-0.551711	0.321106
interphase	ENST00000513042	ENSG00000214944	ARHGEF28	-0.551278	-0.156138
interphase	ENST00000362076	ENSG00000143612	C1orf43	-0.551243	0.0899717
interphase	ENST00000409257	ENSG00000183077	AFMID	-0.551228	0.118731
interphase	ENST00000452648	ENSG00000173065	FAM222B	-0.550864	-0.520692
interphase	ENST00000264908	ENSG00000138772	ANXA3	-0.5504	0.277103
interphase	ENST00000309035	ENSG00000175029	CTBP2	-0.550026	-0.359237
interphase	ENST00000397167	ENSG00000198879	SFMBT2	-0.549831	0.230864
interphase	ENST00000297661	ENSG00000165006	UBAP1	-0.549619	-0.310762
interphase	ENST00000229238	ENSG00000111639	MRPL51	-0.549251	-0.374405
interphase	ENST00000366541	ENSG00000054282	SDCCAG8	-0.54846	-0.322296
interphase	ENST00000394376	ENSG00000133895	MEN1	-0.548135	-0.291731
interphase	ENST00000645673	ENSG00000051180	RAD51	-0.548044	-0.177114
interphase	ENST00000536708	ENSG00000108465	CDK5RAP3	-0.547996	0.000257506
interphase	ENST00000638266	ENSG00000284501	MGAT4B	-0.54792	-0.088814
interphase	ENST00000243563	ENSG00000077312	SNRPA	-0.547789	-0.122761
interphase	ENST00000498035	ENSG00000101294	HM13	-0.547307	0.38939
interphase	ENST00000590247	ENSG00000105185	PDCD5	-0.546737	0.0827822
mitosis	ENST00000394852	ENSG00000140403	DNAJA4	-0.509626	-1.95226
mitosis	ENST00000394855	ENSG00000140403	DNAJA4	-0.517072	-1.94439
mitosis	ENST00000584436	ENSG00000266074	BAHCC1	-0.448638	-1.50106
mitosis	ENST00000253699	ENSG00000131381	RBSN	-0.419528	-1.40969
mitosis	ENST00000476527	ENSG00000131381	RBSN	-0.395389	-1.33366
mitosis	ENST00000382899	ENSG00000147050	KDM6A	-0.519736	-1.2984
mitosis	ENST00000381309	ENSG00000107077	KDM4C	0.0562682	-1.29577
mitosis	ENST00000483466	ENSG00000151276	MAGI1	-0.395983	-1.28602
mitosis	ENST00000395856	ENSG00000084676	NCOA1	-0.358118	-1.27267
mitosis	ENST00000330909	ENSG00000151276	MAGI1	-0.366051	-1.26813
mitosis	ENST00000612294	ENSG00000196704	AMZ2	-0.202594	-1.26243
mitosis	ENST00000585893	ENSG00000108799	EZH1	0.368674	-1.25829
mitosis	ENST00000616369	ENSG00000103091	WDR59	-0.451522	-1.24601
mitosis	ENST00000366767	ENSG00000143776	CDC42BPA	-0.330028	-1.24542
mitosis	ENST00000359904	ENSG00000196704	AMZ2	-0.232359	-1.24359
mitosis	ENST00000366769	ENSG00000143776	CDC42BPA	-0.277464	-1.23534
mitosis	ENST00000417449	ENSG00000137760	ALKBH8	-0.293088	-1.23288
mitosis	ENST00000536050	ENSG00000103091	WDR59	-0.478313	-1.21246
mitosis	ENST00000381884	ENSG00000151849	CENPJ	0.321289	-1.21028
mitosis	ENST00000309060	ENSG00000174306	ZHX3	-0.374712	-1.20556
mitosis	ENST00000580753	ENSG00000196704	AMZ2	-0.245705	-1.18878
mitosis	ENST00000543771	ENSG00000107077	KDM4C	-0.0159595	-1.18354
mitosis	ENST00000356818	ENSG00000196422	PPP1R26	-0.546056	-1.18309
mitosis	ENST00000293925	ENSG00000007545	CRAMP1	-0.498094	-1.17598
mitosis	ENST00000412997	ENSG00000129810	SGO1	-0.377614	-1.17335
mitosis	ENST00000442396	ENSG00000022976	ZNF839	-0.225922	-1.16563
mitosis	ENST00000428149	ENSG00000137760	ALKBH8	-0.204102	-1.16296
mitosis	ENST00000324765	ENSG00000147202	DIAPH2	-0.541447	-1.15871
mitosis	ENST00000216268	ENSG00000100426	ZBED4	0.283329	-1.15775
mitosis	ENST00000592743	ENSG00000108799	EZH1	0.569824	-1.15455
mitosis	ENST00000402939	ENSG00000151276	MAGI1	-0.405881	-1.15358
mitosis	ENST00000263934	ENSG00000054523	KIF1B	-0.0332405	-1.15038
mitosis	ENST00000304511	ENSG00000171202	TMEM126A	-0.275191	-1.14838
mitosis	ENST00000262144	ENSG00000103091	WDR59	-0.402119	-1.13501
mitosis	ENST00000373049	ENSG00000147202	DIAPH2	-0.501851	-1.13067
mitosis	ENST00000340020	ENSG00000186063	AIDA	-0.451402	-1.11065
mitosis	ENST00000423738	ENSG00000196440	ARMCX4	0.0823462	-1.10527
mitosis	ENST00000359520	ENSG00000196663	TECPR2	0.124173	-1.09812
mitosis	ENST00000255681	ENSG00000133315	MACROD1	-0.110082	-1.09742
mitosis	ENST00000295872	ENSG00000163611	SPICE1	-0.447445	-1.09727
mitosis	ENST00000377967	ENSG00000147050	KDM6A	-0.426621	-1.08489
mitosis	ENST00000369183	ENSG00000165669	FAM204A	-0.124758	-1.08399
mitosis	ENST00000358030	ENSG00000152942	RAD17	-0.00546111	-1.07978
mitosis	ENST00000297679	ENSG00000099377	HSD3B7	-0.118216	-1.07894
mitosis	ENST00000399820	ENSG00000157796	WDR19	0.381126	-1.07726
mitosis	ENST00000267328	ENSG00000139832	RAB20	-0.244642	-1.0766
mitosis	ENST00000357917	ENSG00000072422	RHOBTB1	0.0703456	-1.07474
mitosis	ENST00000358907	ENSG00000179912	R3HDM2	0.024096	-1.07097
mitosis	ENST00000306065	ENSG00000105186	ANKRD27	-0.342123	-1.05999
mitosis	ENST00000634871	ENSG00000179912	R3HDM2	-0.0973335	-1.05363
mitosis	ENST00000289734	ENSG00000029534	ANK1	-0.111579	-1.05177
mitosis	ENST00000405141	ENSG00000084676	NCOA1	-0.536943	-1.04757
mitosis	ENST00000536108	ENSG00000107077	KDM4C	0.143245	-1.0445
mitosis	ENST00000416691	ENSG00000133103	COG6	0.501613	-1.04261
mitosis	ENST00000299084	ENSG00000166068	SPRED1	-0.509233	-1.04197
mitosis	ENST00000251900	ENSG00000102098	SCML2	-0.241774	-1.03872
mitosis	ENST00000316985	ENSG00000147548	NSD3	-0.46269	-1.03694
mitosis	ENST00000510557	ENSG00000189308	LIN54	-0.519885	-1.02749
mitosis	ENST00000620646	ENSG00000123728	RAP2C	0.310995	-1.02411
mitosis	ENST00000428826	ENSG00000108799	EZH1	0.546424	-1.02147
mitosis	ENST00000321117	ENSG00000119772	DNMT3A	0.153676	-1.0189
mitosis	ENST00000341170	ENSG00000136925	TSTD2	0.287702	-1.01027
mitosis	ENST00000337910	ENSG00000072422	RHOBTB1	0.017254	-1.00887
mitosis	ENST00000555593	ENSG00000100575	TIMM9	-0.464782	-1.00564
mitosis	ENST00000369172	ENSG00000165669	FAM204A	-0.131861	-1.00502
mitosis	ENST00000323180	ENSG00000135365	PHF21A	-0.0535099	-1.00336
mitosis	ENST00000395159	ENSG00000100575	TIMM9	-0.498365	-0.999974
mitosis	ENST00000371497	ENSG00000182463	TSHZ2	0.335129	-0.999036
mitosis	ENST00000415827	ENSG00000108799	EZH1	0.591233	-0.993599
mitosis	ENST00000378623	ENSG00000134569	LRP4	-0.0823735	-0.985708
mitosis	ENST00000244519	ENSG00000111801	BTN3A3	0.517682	-0.985187
mitosis	ENST00000377093	ENSG00000054523	KIF1B	-0.18475	-0.983675
mitosis	ENST00000556036	ENSG00000187790	FANCM	-0.0103541	-0.979973
mitosis	ENST00000603338	ENSG00000182463	TSHZ2	0.267885	-0.978501
mitosis	ENST00000264051	ENSG00000066248	NGEF	0.216844	-0.968429
mitosis	ENST00000541944	ENSG00000067177	PHKA1	0.186298	-0.967221
mitosis	ENST00000373542	ENSG00000067177	PHKA1	0.133545	-0.966461
mitosis	ENST00000609116	ENSG00000117569	PTBP2	0.315679	-0.963043
mitosis	ENST00000359218	ENSG00000155657	TTN	-0.093649	-0.962177
mitosis	ENST00000361738	ENSG00000143409	MINDY1	-0.471656	-0.956743
mitosis	ENST00000428214	ENSG00000127980	PEX1	0.762121	-0.95503
mitosis	ENST00000248633	ENSG00000127980	PEX1	0.808024	-0.954526
mitosis	ENST00000538932	ENSG00000179195	ZNF664	-0.357895	-0.952477
mitosis	ENST00000455146	ENSG00000133103	COG6	0.620879	-0.951308
mitosis	ENST00000309100	ENSG00000173327	MAP3K11	0.0709642	-0.950426
mitosis	ENST00000373659	ENSG00000186130	ZBTB6	0.623066	-0.948396
mitosis	ENST00000339490	ENSG00000067177	PHKA1	0.143291	-0.947435
mitosis	ENST00000257766	ENSG00000135315	CEP162	0.532961	-0.94188
mitosis	ENST00000426398	ENSG00000117569	PTBP2	0.256041	-0.940178
mitosis	ENST00000369349	ENSG00000178104	PDE4DIP	-0.18249	-0.938859
mitosis	ENST00000622522	ENSG00000277104	TADA2A	0.189559	-0.933966
mitosis	ENST00000332830	ENSG00000109118	PHF12	-0.304578	-0.93109
mitosis	ENST00000615182	ENSG00000276234	TADA2A	0.205965	-0.929762
mitosis	ENST00000633468	ENSG00000277104	TADA2A	0.179443	-0.92578
mitosis	ENST00000392404	ENSG00000179195	ZNF664	-0.314872	-0.925463
mitosis	ENST00000265663	ENSG00000165802	NSMF	-0.301291	-0.921615
mitosis	ENST00000370198	ENSG00000117569	PTBP2	0.278168	-0.921388
mitosis	ENST00000333219	ENSG00000153487	ING1	-0.379346	-0.919038
mitosis	ENST00000379214	ENSG00000205213	LGR4	-0.2649	-0.918482
mitosis	ENST00000612272	ENSG00000276234	TADA2A	0.170034	-0.915498
mitosis	ENST00000613198	ENSG00000278574	ZNHIT3	0.200939	-0.915338
mitosis	ENST00000378536	ENSG00000157933	SKI	-0.513967	-0.914832
mitosis	ENST00000613721	ENSG00000108423	TUBD1	0.131437	-0.912718
mitosis	ENST00000403245	ENSG00000135315	CEP162	0.602447	-0.912254
mitosis	ENST00000618462	ENSG00000178104	PDE4DIP	-0.294888	-0.911768
mitosis	ENST00000342175	ENSG00000155657	TTN	-0.0352224	-0.911003
mitosis	ENST00000462479	ENSG00000223618	VPS52	-0.41322	-0.909385
mitosis	ENST00000267889	ENSG00000140323	DISP2	-0.542962	-0.907641
mitosis	ENST00000402667	ENSG00000119772	DNMT3A	0.195846	-0.905166
mitosis	ENST00000265709	ENSG00000029534	ANK1	-0.0746382	-0.904802
mitosis	ENST00000558678	ENSG00000196663	TECPR2	0.0929348	-0.902498
mitosis	ENST00000314742	ENSG00000140471	LINS1	0.0342065	-0.901264
mitosis	ENST00000522267	ENSG00000168333	PPDPFL	-0.538469	-0.899876
mitosis	ENST00000302874	ENSG00000168228	ZCCHC4	-0.102327	-0.898443
mitosis	ENST00000313431	ENSG00000178104	PDE4DIP	-0.510556	-0.897431
mitosis	ENST00000616269	ENSG00000273611	ZNHIT3	0.172362	-0.89742
mitosis	ENST00000347528	ENSG00000029534	ANK1	-0.0383682	-0.896823
mitosis	ENST00000311160	ENSG00000136205	TNS3	-0.240505	-0.896153
mitosis	ENST00000376537	ENSG00000106829	TLE4	-0.0797207	-0.895086
mitosis	ENST00000376029	ENSG00000151287	TEX30	0.141425	-0.894685
mitosis	ENST00000317025	ENSG00000147548	NSD3	-0.237661	-0.893284
mitosis	ENST00000359467	ENSG00000196693	ZNF33B	0.174355	-0.890749
mitosis	ENST00000432498	ENSG00000198089	SFI1	0.575512	-0.888727
mitosis	ENST00000514251	ENSG00000177311	ZBTB38	-0.426736	-0.887368
mitosis	ENST00000361936	ENSG00000143409	MINDY1	-0.440022	-0.883767
mitosis	ENST00000528105	ENSG00000171202	TMEM126A	-0.328049	-0.881758
mitosis	ENST00000381396	ENSG00000103540	CCP110	-0.511429	-0.876827
mitosis	ENST00000370197	ENSG00000117569	PTBP2	0.330581	-0.876002
mitosis	ENST00000251507	ENSG00000152061	RABGAP1L	0.325338	-0.874101
mitosis	ENST00000637056	ENSG00000177311	ZBTB38	-0.395368	-0.869072
mitosis	ENST00000389858	ENSG00000205213	LGR4	-0.259251	-0.865252
mitosis	ENST00000611363	ENSG00000275568	ARHGAP11A	-0.160098	-0.865034
mitosis	ENST00000351677	ENSG00000179295	PTPN11	-0.342797	-0.862018
mitosis	ENST00000338450	ENSG00000153487	ING1	-0.446092	-0.859301
mitosis	ENST00000342556	ENSG00000166886	NAB2	0.0357805	-0.856542
mitosis	ENST00000264709	ENSG00000119772	DNMT3A	-0.044116	-0.855278
mitosis	ENST00000633584	ENSG00000277104	TADA2A	0.385052	-0.85129
mitosis	ENST00000397311	ENSG00000008083	JARID2	0.0916671	-0.85085
mitosis	ENST00000372088	ENSG00000107771	CCSER2	-0.360155	-0.850269
mitosis	ENST00000551025	ENSG00000118412	CASP8AP2	0.322092	-0.849064
mitosis	ENST00000369356	ENSG00000178104	PDE4DIP	-0.349003	-0.848401
mitosis	ENST00000378156	ENSG00000131697	NPHP4	0.057497	-0.846539
mitosis	ENST00000369162	ENSG00000112249	ASCC3	-0.00341685	-0.844927
mitosis	ENST00000543522	ENSG00000198826	ARHGAP11A	-0.219508	-0.844656
mitosis	ENST00000646367	ENSG00000171456	ASXL1	0.203146	-0.844204
mitosis	ENST00000304538	ENSG00000170325	PRDM10	0.536797	-0.842871
mitosis	ENST00000542100	ENSG00000169016	E2F6	-0.340473	-0.842135
mitosis	ENST00000416819	ENSG00000235569	MSH5	-0.0410518	-0.841441
mitosis	ENST00000418153	ENSG00000135365	PHF21A	-0.130708	-0.838326
mitosis	ENST00000587340	ENSG00000131848	ZSCAN5A	-0.101712	-0.837463
mitosis	ENST00000261488	ENSG00000120658	ENOX1	0.322394	-0.8366
mitosis	ENST00000540643	ENSG00000198089	SFI1	0.391136	-0.833892
mitosis	ENST00000317907	ENSG00000018699	TTC27	-0.161837	-0.833596
mitosis	ENST00000380746	ENSG00000119772	DNMT3A	0.325256	-0.833589
mitosis	ENST00000592355	ENSG00000131848	ZSCAN5A	-0.180375	-0.831031
mitosis	ENST00000282891	ENSG00000152942	RAD17	-0.0409495	-0.83078
mitosis	ENST00000268989	ENSG00000141258	SGSM2	-0.423313	-0.829695
mitosis	ENST00000615879	ENSG00000058600	POLR3E	-0.336437	-0.8292
mitosis	ENST00000336787	ENSG00000069974	RAB27A	0.468669	-0.828605
mitosis	ENST00000302850	ENSG00000171105	INSR	0.442794	-0.827028
mitosis	ENST00000523377	ENSG00000083099	LYRM2	0.307865	-0.826453
mitosis	ENST00000309996	ENSG00000173898	SPTBN2	0.241042	-0.822381
mitosis	ENST00000635454	ENSG00000283068	IBTK	0.32994	-0.818549
mitosis	ENST00000400289	ENSG00000198089	SFI1	0.385361	-0.817725
mitosis	ENST00000567348	ENSG00000198826	ARHGAP11A	-0.351628	-0.817721
mitosis	ENST00000361232	ENSG00000111801	BTN3A3	0.313383	-0.813255
mitosis	ENST00000508499	ENSG00000109189	USP46	-0.228082	-0.811474
mitosis	ENST00000375775	ENSG00000153487	ING1	-0.44403	-0.809747
mitosis	ENST00000592437	ENSG00000263002	ZNF234	0.0724837	-0.809063
mitosis	ENST00000261461	ENSG00000066027	PPP2R5A	-0.174539	-0.808869
mitosis	ENST00000569493	ENSG00000069974	RAB27A	0.487075	-0.805859
mitosis	ENST00000394900	ENSG00000149476	TKFC	0.0437169	-0.803398
mitosis	ENST00000492996	ENSG00000148634	HERC4	0.192707	-0.802663
mitosis	ENST00000309983	ENSG00000137364	TPMT	-0.518433	-0.800476
mitosis	ENST00000565905	ENSG00000198826	ARHGAP11A	-0.120172	-0.79899
mitosis	ENST00000542098	ENSG00000145916	RMND5B	0.0723399	-0.798927
mitosis	ENST00000359106	ENSG00000006283	CACNA1G	-0.0599636	-0.798818
mitosis	ENST00000237596	ENSG00000118762	PKD2	-0.352274	-0.798818
mitosis	ENST00000522650	ENSG00000112249	ASCC3	-0.181442	-0.798717
mitosis	ENST00000514387	ENSG00000062194	GPBP1	0.081734	-0.798387
mitosis	ENST00000340830	ENSG00000108469	RECQL5	-0.275674	-0.79701
mitosis	ENST00000282999	ENSG00000153037	SRP19	0.00145994	-0.795908
mitosis	ENST00000324238	ENSG00000176390	CRLF3	0.392114	-0.794718
mitosis	ENST00000396307	ENSG00000069974	RAB27A	0.440989	-0.793706
mitosis	ENST00000617196	ENSG00000258644	SYNJ2BP-COX16	0.0218062	-0.79311
mitosis	ENST00000341217	ENSG00000173065	FAM222B	-0.235112	-0.79096
mitosis	ENST00000320474	ENSG00000169255	B3GALNT1	-0.400151	-0.790564
mitosis	ENST00000635384	ENSG00000283068	IBTK	0.361438	-0.790258
mitosis	ENST00000528311	ENSG00000116171	SCP2	0.449853	-0.789289
mitosis	ENST00000537030	ENSG00000066027	PPP2R5A	-0.147801	-0.789243
mitosis	ENST00000434463	ENSG00000103160	HSDL1	0.109307	-0.78904
mitosis	ENST00000627779	ENSG00000277222	BTBD7	-0.137574	-0.787835
mitosis	ENST00000546212	ENSG00000169016	E2F6	-0.327455	-0.786871
mitosis	ENST00000272732	ENSG00000144306	SCRN3	1.26529	-0.785936
mitosis	ENST00000528402	ENSG00000093144	ECHDC1	0.356334	-0.785866
mitosis	ENST00000372227	ENSG00000080189	SLC35C2	-0.142125	-0.781574
mitosis	ENST00000420326	ENSG00000108469	RECQL5	-0.296841	-0.781142
mitosis	ENST00000342992	ENSG00000155657	TTN	-0.0743309	-0.778916
mitosis	ENST00000517663	ENSG00000168333	PPDPFL	-0.517895	-0.777834
mitosis	ENST00000295952	ENSG00000163681	SLMAP	-0.348583	-0.774886
mitosis	ENST00000419022	ENSG00000007372	PAX6	-0.432542	-0.774039
mitosis	ENST00000293350	ENSG00000161618	ALDH16A1	-0.130022	-0.773761
mitosis	ENST00000302326	ENSG00000169184	MN1	-0.209866	-0.772576
mitosis	ENST00000541278	ENSG00000149743	TRPT1	0.0231098	-0.771446
mitosis	ENST00000485275	ENSG00000121931	LRIF1	0.167887	-0.769632
mitosis	ENST00000428312	ENSG00000163681	SLMAP	-0.323855	-0.761803
mitosis	ENST00000314752	ENSG00000196502	SULT1A1	0.0474674	-0.760129
mitosis	ENST00000418929	ENSG00000126464	PRR12	-0.352312	-0.759027
mitosis	ENST00000381222	ENSG00000214717	ZBED1	-0.184226	-0.758194
mitosis	ENST00000564609	ENSG00000069974	RAB27A	0.47603	-0.757762
mitosis	ENST00000338592	ENSG00000241258	CRCP	0.185944	-0.756899
mitosis	ENST00000297273	ENSG00000127995	CASD1	0.606748	-0.756257
mitosis	ENST00000441222	ENSG00000109189	USP46	-0.269417	-0.756233
mitosis	ENST00000369354	ENSG00000178104	PDE4DIP	-0.307309	-0.755052
mitosis	ENST00000379660	ENSG00000124786	SLC35B3	-0.508587	-0.754063
mitosis	ENST00000619581	ENSG00000276323	TFPT	1.00433	-0.75295
mitosis	ENST00000510291	ENSG00000005700	IBTK	0.323223	-0.75212
mitosis	ENST00000371014	ENSG00000198160	MIER1	-0.0502572	-0.749817
mitosis	ENST00000426739	ENSG00000263002	ZNF234	0.133911	-0.747177
mitosis	ENST00000392597	ENSG00000179295	PTPN11	-0.328922	-0.745939
mitosis	ENST00000381218	ENSG00000214717	ZBED1	-0.156295	-0.74515
mitosis	ENST00000373850	ENSG00000119397	CNTRL	-0.0816636	-0.745126
mitosis	ENST00000373552	ENSG00000066248	NGEF	0.343559	-0.744962
mitosis	ENST00000380861	ENSG00000047644	WWC3	-0.229164	-0.744484
mitosis	ENST00000260649	ENSG00000138079	SLC3A1	-0.0470535	-0.742749
mitosis	ENST00000557957	ENSG00000073417	PDE8A	-0.372358	-0.742443
mitosis	ENST00000373873	ENSG00000124006	OBSL1	-0.419615	-0.742126
mitosis	ENST00000373344	ENSG00000085224	ATRX	-0.0925719	-0.740551
mitosis	ENST00000299853	ENSG00000058600	POLR3E	-0.467631	-0.739875
mitosis	ENST00000453890	ENSG00000002746	HECW1	0.346483	-0.73973
mitosis	ENST00000617124	ENSG00000258644	SYNJ2BP-COX16	-0.0919926	-0.739641
mitosis	ENST00000375750	ENSG00000204410	MSH5	0.144936	-0.739443
mitosis	ENST00000619362	ENSG00000276879	IFI27L2	-0.116312	-0.738784
mitosis	ENST00000325103	ENSG00000107521	HPS1	-0.377786	-0.737931
mitosis	ENST00000395603	ENSG00000085224	ATRX	-0.124586	-0.737132
mitosis	ENST00000537247	ENSG00000139354	GAS2L3	0.393105	-0.736465
mitosis	ENST00000377069	ENSG00000089094	KDM2B	-0.112385	-0.734795
mitosis	ENST00000395891	ENSG00000002746	HECW1	0.250474	-0.734302
mitosis	ENST00000261584	ENSG00000083093	PALB2	0.39721	-0.734291
mitosis	ENST00000423662	ENSG00000170325	PRDM10	0.449473	-0.734153
mitosis	ENST00000399443	ENSG00000141447	OSBPL1A	0.0209189	-0.733347
mitosis	ENST00000520313	ENSG00000055147	FAM114A2	0.344745	-0.733323
mitosis	ENST00000341681	ENSG00000011566	MAP4K3	-0.258471	-0.731172
mitosis	ENST00000391713	ENSG00000131848	ZSCAN5A	-0.078974	-0.730421
mitosis	ENST00000341500	ENSG00000171105	INSR	0.520685	-0.730074
mitosis	ENST00000327155	ENSG00000101773	RBBP8	-0.360465	-0.729581
mitosis	ENST00000644923	ENSG00000124786	SLC35B3	-0.504408	-0.728098
mitosis	ENST00000431089	ENSG00000241258	CRCP	0.235377	-0.727157
mitosis	ENST00000304636	ENSG00000168542	COL3A1	0.199602	-0.726912
mitosis	ENST00000375180	ENSG00000184083	FAM120C	0.337738	-0.726819
mitosis	ENST00000577226	ENSG00000109118	PHF12	-0.389018	-0.726579
mitosis	ENST00000554565	ENSG00000011114	BTBD7	-0.15945	-0.726287
mitosis	ENST00000361627	ENSG00000198826	ARHGAP11A	-0.276427	-0.726015
mitosis	ENST00000306270	ENSG00000005700	IBTK	0.361408	-0.725533
mitosis	ENST00000263881	ENSG00000011566	MAP4K3	-0.276628	-0.724231
mitosis	ENST00000432900	ENSG00000189180	ZNF33A	-0.17754	-0.72385
mitosis	ENST00000455361	ENSG00000161618	ALDH16A1	-0.0848657	-0.72371
mitosis	ENST00000224756	ENSG00000107771	CCSER2	-0.236066	-0.72142
mitosis	ENST00000282272	ENSG00000065413	ANKRD44	0.362027	-0.72112
mitosis	ENST00000262384	ENSG00000102921	N4BP1	-0.162683	-0.720769
mitosis	ENST00000375774	ENSG00000153487	ING1	-0.449091	-0.720227
mitosis	ENST00000240731	ENSG00000121417	ZNF211	0.201348	-0.719306
mitosis	ENST00000268699	ENSG00000141013	GAS8	0.0951621	-0.719034
mitosis	ENST00000568606	ENSG00000137767	SQOR	0.113079	-0.718327
mitosis	ENST00000261643	ENSG00000006695	COX10	-0.513955	-0.717701
mitosis	ENST00000265523	ENSG00000106605	BLVRA	0.0790173	-0.715456
mitosis	ENST00000192788	ENSG00000065060	UHRF1BP1	-0.314473	-0.715023
mitosis	ENST00000507917	ENSG00000163281	GNPDA2	0.282673	-0.714995
mitosis	ENST00000375740	ENSG00000204410	MSH5	0.146959	-0.714056
mitosis	ENST00000375755	ENSG00000204410	MSH5	0.122741	-0.712526
mitosis	ENST00000395146	ENSG00000172493	AFF1	0.0950576	-0.711653
mitosis	ENST00000418581	ENSG00000058600	POLR3E	-0.433567	-0.711599
mitosis	ENST00000377065	ENSG00000147124	ZNF41	-0.142826	-0.711484
mitosis	ENST00000242592	ENSG00000122971	ACADS	0.210268	-0.711016
mitosis	ENST00000343587	ENSG00000104915	STX10	-0.510157	-0.709203
mitosis	ENST00000375703	ENSG00000204410	MSH5	0.0774741	-0.709112
mitosis	ENST00000238609	ENSG00000119632	IFI27L2	-0.0902844	-0.709038
mitosis	ENST00000586802	ENSG00000108840	HDAC5	0.100571	-0.708421
mitosis	ENST00000512528	ENSG00000177034	MTX3	0.578543	-0.706398
mitosis	ENST00000576030	ENSG00000262826	INTS3	-0.0699084	-0.705923
mitosis	ENST00000271843	ENSG00000143543	JTB	-0.372863	-0.702942
mitosis	ENST00000307808	ENSG00000172493	AFF1	0.00461559	-0.702246
mitosis	ENST00000318967	ENSG00000143624	INTS3	-0.0532345	-0.702143
mitosis	ENST00000242591	ENSG00000122970	IFT81	0.0785251	-0.70142
mitosis	ENST00000223145	ENSG00000106415	GLCCI1	0.386065	-0.700443
mitosis	ENST00000356231	ENSG00000140326	CDAN1	0.18897	-0.697767
mitosis	ENST00000394553	ENSG00000073417	PDE8A	-0.310015	-0.697543
mitosis	ENST00000295924	ENSG00000163659	TIPARP	0.149257	-0.696983
mitosis	ENST00000228425	ENSG00000110841	PPFIBP1	-0.135272	-0.69674
mitosis	ENST00000355977	ENSG00000198160	MIER1	-0.0972218	-0.696729
mitosis	ENST00000307236	ENSG00000169016	E2F6	-0.369658	-0.694866
mitosis	ENST00000526757	ENSG00000166444	DENND2B	-0.442354	-0.69432
mitosis	ENST00000527372	ENSG00000196535	MYO18A	0.397058	-0.694232
mitosis	ENST00000317734	ENSG00000080189	SLC35C2	-0.0733321	-0.693554
mitosis	ENST00000349780	ENSG00000136861	CDK5RAP2	0.497034	-0.691955
mitosis	ENST00000402924	ENSG00000106605	BLVRA	0.0508158	-0.691806
mitosis	ENST00000373981	ENSG00000147130	ZMYM3	-0.133023	-0.691527
mitosis	ENST00000391338	ENSG00000153037	SRP19	0.0107011	-0.69136
mitosis	ENST00000400921	ENSG00000067606	PRKCZ	-0.496524	-0.690073
mitosis	ENST00000371016	ENSG00000198160	MIER1	-0.0418755	-0.68974
mitosis	ENST00000531253	ENSG00000196535	MYO18A	0.333249	-0.688681
mitosis	ENST00000536122	ENSG00000141013	GAS8	0.189526	-0.688365
mitosis	ENST00000399722	ENSG00000101773	RBBP8	-0.364554	-0.687734
mitosis	ENST00000369839	ENSG00000148835	TAF5	-0.0948831	-0.686962
mitosis	ENST00000381223	ENSG00000214717	ZBED1	-0.18251	-0.686729
mitosis	ENST00000441174	ENSG00000154144	TBRG1	0.00908512	-0.686244
mitosis	ENST00000458689	ENSG00000066855	MTFR1	-0.37328	-0.685783
mitosis	ENST00000328235	ENSG00000184083	FAM120C	-0.0751321	-0.685572
mitosis	ENST00000269973	ENSG00000124459	ZNF45	-0.109488	-0.68435
mitosis	ENST00000383794	ENSG00000154781	CCDC174	0.197681	-0.681839
mitosis	ENST00000170168	ENSG00000079313	REXO1	-0.282162	-0.681753
mitosis	ENST00000542778	ENSG00000185049	NELFA	-0.0639037	-0.681341
mitosis	ENST00000449503	ENSG00000163681	SLMAP	-0.387559	-0.680646
mitosis	ENST00000620445	ENSG00000277424	HMOX2	0.331696	-0.679882
mitosis	ENST00000261250	ENSG00000047621	C12orf4	-0.157273	-0.679764
mitosis	ENST00000541240	ENSG00000140859	KIFC3	-0.0518356	-0.677227
mitosis	ENST00000371088	ENSG00000203965	EFCAB7	0.281892	-0.677128
mitosis	ENST00000360190	ENSG00000136861	CDK5RAP2	0.514273	-0.676658
mitosis	ENST00000166139	ENSG00000070404	FSTL3	-0.525627	-0.676493
mitosis	ENST00000427704	ENSG00000112419	PHACTR2	0.201795	-0.676018
mitosis	ENST00000305766	ENSG00000112419	PHACTR2	0.0854937	-0.675568
mitosis	ENST00000622253	ENSG00000275568	ARHGAP11A	-0.160562	-0.675058
mitosis	ENST00000378494	ENSG00000143919	CAMKMT	-0.0439797	-0.674252
mitosis	ENST00000339708	ENSG00000073417	PDE8A	-0.405592	-0.674025
mitosis	ENST00000452489	ENSG00000119383	PTPA	0.183445	-0.673147
mitosis	ENST00000351797	ENSG00000055147	FAM114A2	0.195343	-0.672944
mitosis	ENST00000276440	ENSG00000147459	DOCK5	-0.0352111	-0.670407
mitosis	ENST00000392043	ENSG00000143322	ABL2	0.211027	-0.668194
mitosis	ENST00000371579	ENSG00000176978	DPP7	-0.225992	-0.667922
mitosis	ENST00000315022	ENSG00000079156	OSBPL6	-0.264138	-0.666333
mitosis	ENST00000289361	ENSG00000026950	BTN3A1	0.149874	-0.666277
mitosis	ENST00000265728	ENSG00000006634	DBF4	-0.43209	-0.66627
mitosis	ENST00000553888	ENSG00000151445	VIPAS39	-0.146613	-0.665084
mitosis	ENST00000394196	ENSG00000173575	CHD2	-0.0214806	-0.66487
mitosis	ENST00000465878	ENSG00000140859	KIFC3	0.0839412	-0.664504
mitosis	ENST00000360822	ENSG00000136861	CDK5RAP2	0.494184	-0.663932
mitosis	ENST00000377071	ENSG00000089094	KDM2B	-0.148084	-0.663771
mitosis	ENST00000358431	ENSG00000197077	KIAA1671	0.156228	-0.663657
mitosis	ENST00000238961	ENSG00000119906	SLF2	0.782899	-0.663449
mitosis	ENST00000515098	ENSG00000145916	RMND5B	0.0401839	-0.663421
mitosis	ENST00000584027	ENSG00000269713	NBPF9	0.0319968	-0.662879
mitosis	ENST00000287675	ENSG00000157036	EXOG	0.456909	-0.662152
mitosis	ENST00000308527	ENSG00000173548	SNX33	-0.200263	-0.662032
mitosis	ENST00000564258	ENSG00000166140	ZFYVE19	-0.150579	-0.659999
mitosis	ENST00000533112	ENSG00000196535	MYO18A	0.453078	-0.659682
mitosis	ENST00000525602	ENSG00000172409	CLP1	-0.247721	-0.658094
mitosis	ENST00000309052	ENSG00000172954	LCLAT1	0.17203	-0.658003
mitosis	ENST00000357162	ENSG00000132549	VPS13B	-0.0196452	-0.657491
mitosis	ENST00000451657	ENSG00000172113	NME6	-0.189664	-0.657015
mitosis	ENST00000375445	ENSG00000137656	BUD13	0.192243	-0.656616
mitosis	ENST00000301180	ENSG00000066084	DIP2B	0.117218	-0.65595
mitosis	ENST00000311223	ENSG00000135821	GLUL	0.0566034	-0.654047
mitosis	ENST00000507349	ENSG00000163319	MRPS18C	-0.333226	-0.653835
mitosis	ENST00000397631	ENSG00000185090	MANEAL	-0.368891	-0.653497
mitosis	ENST00000340993	ENSG00000108423	TUBD1	0.164647	-0.653201
mitosis	ENST00000305138	ENSG00000152942	RAD17	-0.0152058	-0.652818
mitosis	ENST00000391960	ENSG00000159885	ZNF222	0.545749	-0.652728
mitosis	ENST00000375704	#N/A	#N/A	-0.432072	-0.651186
mitosis	ENST00000443425	ENSG00000137821	LRRC49	0.28533	-0.65118
mitosis	ENST00000453372	ENSG00000171466	ZNF562	0.351461	-0.651103
mitosis	ENST00000409045	ENSG00000079156	OSBPL6	-0.295378	-0.648862
mitosis	ENST00000331872	ENSG00000135821	GLUL	0.0301246	-0.647738
mitosis	ENST00000424546	ENSG00000122390	NAA60	-0.285752	-0.647395
mitosis	ENST00000260210	ENSG00000137656	BUD13	0.109625	-0.646983
mitosis	ENST00000426362	ENSG00000140830	TXNL4B	-0.20216	-0.644807
mitosis	ENST00000619699	ENSG00000274675	GTF2H2C_2	-0.472727	-0.644459
mitosis	ENST00000379441	ENSG00000076108	BAZ2A	-0.16229	-0.643932
mitosis	ENST00000318304	ENSG00000110841	PPFIBP1	-0.0579327	-0.643908
mitosis	ENST00000440869	ENSG00000112419	PHACTR2	0.267401	-0.643732
mitosis	ENST00000369899	ENSG00000107882	SUFU	0.471322	-0.643649
mitosis	ENST00000460472	ENSG00000155657	TTN	-0.103263	-0.642978
mitosis	ENST00000356136	ENSG00000198382	UVRAG	-0.031643	-0.642639
mitosis	ENST00000511209	ENSG00000062194	GPBP1	-0.396869	-0.642361
mitosis	ENST00000260324	ENSG00000137767	SQOR	-0.00556235	-0.641795
mitosis	ENST00000388738	ENSG00000138688	KIAA1109	-0.281773	-0.641542
mitosis	ENST00000331825	ENSG00000087086	FTL	-0.425983	-0.640894
mitosis	ENST00000458705	ENSG00000189180	ZNF33A	-0.13851	-0.640881
mitosis	ENST00000379655	ENSG00000140859	KIFC3	0.0239667	-0.640641
mitosis	ENST00000412964	ENSG00000163006	CCDC138	0.195066	-0.640012
mitosis	ENST00000307980	ENSG00000172613	RAD9A	-0.498567	-0.640012
mitosis	ENST00000330083	ENSG00000137343	ATAT1	-0.0540841	-0.639271
mitosis	ENST00000449802	ENSG00000144426	NBEAL1	-0.28679	-0.639131
mitosis	ENST00000399725	ENSG00000101773	RBBP8	-0.30722	-0.637509
mitosis	ENST00000357081	ENSG00000135049	AGTPBP1	0.178467	-0.637357
mitosis	ENST00000510979	ENSG00000183474	GTF2H2C	-0.448741	-0.636877
mitosis	ENST00000381525	ENSG00000169016	E2F6	-0.347474	-0.636792
mitosis	ENST00000265970	ENSG00000011405	PIK3C2A	-0.25914	-0.636684
mitosis	ENST00000555042	ENSG00000119599	DCAF4	-0.423261	-0.636679
mitosis	ENST00000472795	ENSG00000000460	C1orf112	-0.241027	-0.636674
mitosis	ENST00000422485	ENSG00000196083	IL1RAP	0.0323259	-0.636152
mitosis	ENST00000422940	ENSG00000196083	IL1RAP	0.0560513	-0.636152
mitosis	ENST00000391759	ENSG00000105619	TFPT	0.977774	-0.635761
mitosis	ENST00000313386	ENSG00000145916	RMND5B	0.00740882	-0.635288
mitosis	ENST00000417584	ENSG00000135821	GLUL	0.0398623	-0.635023
mitosis	ENST00000431742	ENSG00000176102	CSTF3	-0.425588	-0.634152
mitosis	ENST00000336455	ENSG00000166140	ZFYVE19	-0.430564	-0.633897
mitosis	ENST00000380013	ENSG00000168769	TET2	-0.00431115	-0.633859
mitosis	ENST00000647545	#N/A	#N/A	-0.0704275	-0.633618
mitosis	ENST00000427372	ENSG00000234545	FAM133B	-0.152162	-0.633564
mitosis	ENST00000451218	ENSG00000109189	USP46	0.0263463	-0.63323
mitosis	ENST00000563281	ENSG00000259956	RBM15B	-0.242793	-0.630918
mitosis	ENST00000391758	ENSG00000105619	TFPT	0.899198	-0.630768
mitosis	ENST00000296412	ENSG00000197894	ADH5	-0.109013	-0.628233
mitosis	ENST00000379263	ENSG00000105821	DNAJC2	-0.132144	-0.627299
mitosis	ENST00000257336	ENSG00000134897	BIVM	0.27997	-0.627271
mitosis	ENST00000509153	ENSG00000119599	DCAF4	-0.242105	-0.626685
mitosis	ENST00000445690	ENSG00000140859	KIFC3	0.0221642	-0.626594
mitosis	ENST00000522858	ENSG00000055147	FAM114A2	0.220781	-0.626502
mitosis	ENST00000358544	ENSG00000132549	VPS13B	-0.0419154	-0.626351
mitosis	ENST00000274891	ENSG00000146143	PRIM2	-0.063299	-0.626192
mitosis	ENST00000564209	ENSG00000058600	POLR3E	-0.437898	-0.626067
mitosis	ENST00000395326	ENSG00000241258	CRCP	0.487162	-0.62593
mitosis	ENST00000261183	ENSG00000091039	OSBPL8	-0.113717	-0.625871
mitosis	ENST00000615534	ENSG00000274073	TFPT	0.957044	-0.625494
mitosis	ENST00000268756	ENSG00000109118	PHF12	-0.229852	-0.624978
mitosis	ENST00000417069	ENSG00000197217	ENTPD4	-0.291257	-0.624809
mitosis	ENST00000299173	ENSG00000166140	ZFYVE19	-0.487356	-0.623905
mitosis	ENST00000393249	ENSG00000091039	OSBPL8	-0.10299	-0.623845
mitosis	ENST00000264233	ENSG00000051341	POLQ	0.27418	-0.623598
mitosis	ENST00000373511	ENSG00000119487	MAPKAP1	-0.330187	-0.622596
mitosis	ENST00000377848	ENSG00000076555	ACACB	-0.431837	-0.622207
mitosis	ENST00000273009	ENSG00000144535	DIS3L2	0.0577551	-0.621847
mitosis	ENST00000493277	ENSG00000197343	ZNF655	0.0327872	-0.621347
mitosis	ENST00000641012	#N/A	#N/A	0.685485	-0.621222
mitosis	ENST00000409540	ENSG00000040933	INPP4A	0.218495	-0.621212
mitosis	ENST00000632916	ENSG00000276802	HERC2	0.00184475	-0.620359
mitosis	ENST00000370687	ENSG00000146143	PRIM2	-0.0977953	-0.619999
mitosis	ENST00000370269	ENSG00000119906	SLF2	0.686864	-0.619546
mitosis	ENST00000307441	ENSG00000189180	ZNF33A	-0.0768985	-0.619074
mitosis	ENST00000422156	ENSG00000166908	PIP4K2C	0.755728	-0.618117
mitosis	ENST00000357790	ENSG00000137818	RPLP1	-0.0427455	-0.617699
mitosis	ENST00000398261	ENSG00000109685	NSD2	-0.158521	-0.616987
mitosis	ENST00000547754	ENSG00000139354	GAS2L3	0.292365	-0.61688
mitosis	ENST00000393250	ENSG00000091039	OSBPL8	-0.111957	-0.616841
mitosis	ENST00000409812	ENSG00000135597	REPS1	-0.41691	-0.616832
mitosis	ENST00000367607	ENSG00000135837	CEP350	-0.0154698	-0.616635
mitosis	ENST00000280612	ENSG00000151012	SLC7A11	-0.286756	-0.615394
mitosis	ENST00000359979	ENSG00000107771	CCSER2	-0.0528599	-0.615364
mitosis	ENST00000540759	ENSG00000166908	PIP4K2C	0.609111	-0.613465
mitosis	ENST00000591022	ENSG00000068137	PLEKHH3	-0.149125	-0.613062
mitosis	ENST00000375245	ENSG00000165322	ARHGAP12	-0.114951	-0.612993
mitosis	ENST00000358649	ENSG00000115687	PASK	0.116489	-0.612866
mitosis	ENST00000262460	ENSG00000101003	GINS1	0.435716	-0.612514
mitosis	ENST00000530541	ENSG00000078902	TOLLIP	0.414521	-0.612504
mitosis	ENST00000507142	ENSG00000137601	NEK1	-0.153196	-0.611142
mitosis	ENST00000585603	ENSG00000105171	POP4	-0.296642	-0.610913
mitosis	ENST00000334731	ENSG00000155621	C9orf85	-0.0980614	-0.610783
mitosis	ENST00000549884	ENSG00000076108	BAZ2A	-0.171063	-0.61058
mitosis	ENST00000357475	ENSG00000157216	SSBP3	-0.0397122	-0.609771
mitosis	ENST00000265293	ENSG00000113645	WWC1	-0.425831	-0.609518
mitosis	ENST00000557658	ENSG00000151445	VIPAS39	-0.280222	-0.608344
mitosis	ENST00000435684	ENSG00000172113	NME6	-0.0779503	-0.608162
mitosis	ENST00000288167	ENSG00000056736	IL17RB	-0.214606	-0.607308
mitosis	ENST00000376510	ENSG00000148450	MSRB2	-0.470897	-0.607073
mitosis	ENST00000371320	ENSG00000157216	SSBP3	-0.067262	-0.60647
mitosis	ENST00000394239	ENSG00000108423	TUBD1	0.0101413	-0.606054
mitosis	ENST00000303097	ENSG00000169379	ARL13B	0.374876	-0.605542
mitosis	ENST00000611775	ENSG00000106012	IQCE	0.00260326	-0.605209
mitosis	ENST00000355341	ENSG00000166140	ZFYVE19	-0.312984	-0.604505
mitosis	ENST00000344387	ENSG00000186448	ZNF197	-0.0284679	-0.603965
mitosis	ENST00000301831	ENSG00000168038	ULK4	-0.0545851	-0.603949
mitosis	ENST00000370874	ENSG00000123728	RAP2C	-0.221238	-0.603389
mitosis	ENST00000511297	ENSG00000112851	ERBIN	-0.473015	-0.60322
mitosis	ENST00000550465	ENSG00000166908	PIP4K2C	0.379338	-0.602936
mitosis	ENST00000219315	ENSG00000103037	SETD6	0.348447	-0.602116
mitosis	ENST00000395589	ENSG00000174446	SNAPC5	-0.485091	-0.601182
mitosis	ENST00000421376	ENSG00000140859	KIFC3	0.0754495	-0.600944
mitosis	ENST00000359210	ENSG00000058600	POLR3E	-0.360456	-0.600766
mitosis	ENST00000345306	ENSG00000152942	RAD17	-0.0680498	-0.600524
mitosis	ENST00000356386	ENSG00000186470	BTN3A2	0.694112	-0.60037
mitosis	ENST00000448775	ENSG00000166250	CLMP	0.263038	-0.600048
mitosis	ENST00000325385	ENSG00000144535	DIS3L2	0.0597262	-0.599714
mitosis	ENST00000261965	ENSG00000126216	TUBGCP3	-0.460871	-0.599538
mitosis	ENST00000612297	ENSG00000006534	ALDH3B1	-0.0124904	-0.598783
mitosis	ENST00000646630	ENSG00000197283	SYNGAP1	0.465436	-0.598043
mitosis	ENST00000327773	ENSG00000183087	GAS6	-0.139593	-0.597946
mitosis	ENST00000330280	ENSG00000145736	GTF2H2	-0.507741	-0.597866
mitosis	ENST00000328195	ENSG00000147471	PLPBP	-0.40687	-0.597807
mitosis	ENST00000255305	ENSG00000132953	XPO4	0.0512023	-0.597693
mitosis	ENST00000360871	ENSG00000170325	PRDM10	0.523606	-0.597656
mitosis	ENST00000402198	ENSG00000168137	SETD5	-0.204756	-0.59749
mitosis	ENST00000262133	ENSG00000103479	RBL2	-0.204777	-0.596401
mitosis	ENST00000354983	ENSG00000006283	CACNA1G	0.314164	-0.595985
mitosis	ENST00000348367	ENSG00000119927	GPAM	-0.0293743	-0.595507
mitosis	ENST00000337006	ENSG00000135049	AGTPBP1	0.117817	-0.595038
mitosis	ENST00000368962	ENSG00000143379	SETDB1	0.0120496	-0.594241
mitosis	ENST00000507534	ENSG00000163281	GNPDA2	0.387209	-0.594094
mitosis	ENST00000301919	ENSG00000170903	MSANTD4	-0.193405	-0.593987
mitosis	ENST00000617228	ENSG00000275045	GTF2H2	-0.474684	-0.593778
mitosis	ENST00000372806	ENSG00000101109	STK4	-0.134614	-0.593577
mitosis	ENST00000369314	ENSG00000121851	POLR3GL	0.152825	-0.5933
mitosis	ENST00000361428	ENSG00000171467	ZNF318	0.0865925	-0.593255
mitosis	ENST00000268483	ENSG00000140830	TXNL4B	-0.265399	-0.592553
mitosis	ENST00000551812	ENSG00000076108	BAZ2A	-0.173422	-0.591764
mitosis	ENST00000495038	ENSG00000105948	TTC26	0.435697	-0.591738
mitosis	ENST00000355619	ENSG00000005812	FBXL3	-0.373491	-0.591623
mitosis	ENST00000520667	ENSG00000055147	FAM114A2	0.248083	-0.591418
mitosis	ENST00000402219	ENSG00000115904	SOS1	0.131552	-0.590695
mitosis	ENST00000259751	ENSG00000137221	TJAP1	-0.186697	-0.59043
mitosis	ENST00000311380	ENSG00000165322	ARHGAP12	-0.00913699	-0.590233
mitosis	ENST00000339901	ENSG00000187742	SECISBP2	-0.336579	-0.589994
mitosis	ENST00000234040	ENSG00000115687	PASK	0.0984348	-0.589945
mitosis	ENST00000408946	ENSG00000170473	PYM1	-0.0802909	-0.589688
mitosis	ENST00000611344	ENSG00000276504	TFPT	0.819857	-0.589139
mitosis	ENST00000262850	ENSG00000083750	RRAGB	0.111205	-0.587765
mitosis	ENST00000357692	ENSG00000198160	MIER1	-0.144005	-0.58776
mitosis	ENST00000350766	ENSG00000119487	MAPKAP1	-0.316514	-0.586617
mitosis	ENST00000455687	ENSG00000227460	SYNGAP1	0.403683	-0.586283
mitosis	ENST00000535334	ENSG00000169379	ARL13B	0.302749	-0.586055
mitosis	ENST00000323456	ENSG00000108389	MTMR4	0.0873098	-0.585608
mitosis	ENST00000249270	ENSG00000105821	DNAJC2	-0.159456	-0.584095
mitosis	ENST00000361384	ENSG00000198924	DCLRE1A	-0.444195	-0.583981
mitosis	ENST00000521089	ENSG00000113645	WWC1	-0.359419	-0.583802
mitosis	ENST00000445716	ENSG00000234545	FAM133B	0.188969	-0.583441
mitosis	ENST00000369305	ENSG00000198924	DCLRE1A	-0.412603	-0.582251
mitosis	ENST00000342983	ENSG00000123728	RAP2C	-0.231841	-0.581915
mitosis	ENST00000276390	ENSG00000147416	ATP6V1B2	-0.255249	-0.581864
mitosis	ENST00000577615	ENSG00000141219	C17orf80	-0.0124289	-0.581125
mitosis	ENST00000404767	ENSG00000164880	INTS1	-0.189883	-0.580876
mitosis	ENST00000370779	ENSG00000101928	MOSPD1	0.341709	-0.580705
mitosis	ENST00000354586	ENSG00000198252	STYX	-0.490891	-0.580552
mitosis	ENST00000579016	ENSG00000167280	ENGASE	0.417844	-0.580417
mitosis	ENST00000396976	ENSG00000140265	ZSCAN29	0.336896	-0.580387
mitosis	ENST00000535094	ENSG00000126217	MCF2L	-0.030528	-0.580318
mitosis	ENST00000590964	ENSG00000181038	METTL23	-0.366759	-0.580142
mitosis	ENST00000537142	ENSG00000116809	ZBTB17	-0.537647	-0.58009
mitosis	ENST00000367826	ENSG00000112339	HBS1L	0.303865	-0.580006
mitosis	ENST00000309182	ENSG00000167716	WDR81	0.25688	-0.578978
mitosis	ENST00000409673	ENSG00000144306	SCRN3	0.776773	-0.578054
mitosis	ENST00000262146	ENSG00000066855	MTFR1	-0.312068	-0.577922
mitosis	ENST00000397298	ENSG00000214026	MRPL23	0.4219	-0.577839
mitosis	ENST00000376032	ENSG00000151287	TEX30	-0.433246	-0.577513
mitosis	ENST00000643851	ENSG00000204147	ASAH2B	0.191545	-0.577378
mitosis	ENST00000268942	ENSG00000141219	C17orf80	-0.0384119	-0.577348
mitosis	ENST00000352832	ENSG00000006283	CACNA1G	0.230597	-0.577337
mitosis	ENST00000264499	ENSG00000138686	BBS7	0.321071	-0.577293
mitosis	ENST00000511912	ENSG00000171503	ETFDH	-0.449324	-0.576291
mitosis	ENST00000613725	ENSG00000277222	BTBD7	0.323469	-0.576091
mitosis	ENST00000381214	ENSG00000103248	MTHFSD	-0.0190577	-0.575745
mitosis	ENST00000238341	#N/A	#N/A	-0.11432	-0.575316
mitosis	ENST00000264779	ENSG00000062194	GPBP1	-0.361434	-0.57513
mitosis	ENST00000359042	ENSG00000141219	C17orf80	0.0673343	-0.575066
mitosis	ENST00000362057	ENSG00000095397	WHRN	-0.220622	-0.574553
mitosis	ENST00000392250	ENSG00000178904	DPY19L3	-0.313643	-0.574496
mitosis	ENST00000371319	ENSG00000157216	SSBP3	-0.00355682	-0.573983
mitosis	ENST00000506184	ENSG00000062194	GPBP1	-0.172241	-0.573613
mitosis	ENST00000225983	ENSG00000108840	HDAC5	0.162574	-0.572883
mitosis	ENST00000355387	ENSG00000187147	RNF220	-0.17509	-0.572528
mitosis	ENST00000341776	ENSG00000008083	JARID2	0.170093	-0.572201
mitosis	ENST00000546378	ENSG00000123388	HOXC11	0.258989	-0.572161
mitosis	ENST00000378748	ENSG00000123240	OPTN	-0.422664	-0.571762
mitosis	ENST00000230124	ENSG00000112367	FIG4	-0.23395	-0.571723
mitosis	ENST00000258062	ENSG00000135597	REPS1	-0.472761	-0.571271
mitosis	ENST00000314607	ENSG00000146463	ZMYM4	0.229681	-0.56981
mitosis	ENST00000358869	ENSG00000197712	FAM114A1	0.0942387	-0.569643
mitosis	ENST00000378757	ENSG00000123240	OPTN	-0.454986	-0.569539
mitosis	ENST00000612581	ENSG00000276910	GTF2H2	-0.491769	-0.568867
mitosis	ENST00000377223	ENSG00000162441	LZIC	0.733801	-0.56847
mitosis	ENST00000358377	ENSG00000119599	DCAF4	-0.245198	-0.566844
mitosis	ENST00000377213	ENSG00000162441	LZIC	0.749608	-0.566285
mitosis	ENST00000284483	ENSG00000154310	TNIK	0.0372094	-0.566245
mitosis	ENST00000297156	ENSG00000164615	CAMLG	0.0666518	-0.566225
mitosis	ENST00000318522	ENSG00000143924	EML4	0.245868	-0.566047
mitosis	ENST00000302463	#N/A	#N/A	-0.095789	-0.565733
mitosis	ENST00000309784	ENSG00000213186	TRIM59	0.15319	-0.565573
mitosis	ENST00000512193	ENSG00000137601	NEK1	-0.145933	-0.565436
mitosis	ENST00000360605	ENSG00000105176	URI1	-0.326427	-0.565257
mitosis	ENST00000309657	ENSG00000173653	RCE1	-0.255027	-0.564746
mitosis	ENST00000421967	ENSG00000172113	NME6	-0.222477	-0.563692
mitosis	ENST00000312938	ENSG00000066422	ZBTB11	-0.130969	-0.562746
mitosis	ENST00000256593	ENSG00000134201	GSTM5	-0.0238409	-0.56255
mitosis	ENST00000342179	ENSG00000178904	DPY19L3	-0.274115	-0.561361
mitosis	ENST00000355356	ENSG00000198160	MIER1	-0.139422	-0.561343
mitosis	ENST00000336292	ENSG00000182253	SYNM	0.707884	-0.561185
mitosis	ENST00000438306	ENSG00000234545	FAM133B	0.156429	-0.561113
mitosis	ENST00000540870	ENSG00000135899	SP110	-0.0663116	-0.560973
mitosis	ENST00000537927	ENSG00000110841	PPFIBP1	0.0902247	-0.560878
mitosis	ENST00000383675	ENSG00000163608	NEPRO	0.235195	-0.560757
mitosis	ENST00000424881	ENSG00000197343	ZNF655	0.0888737	-0.560562
mitosis	ENST00000393824	ENSG00000257923	CUX1	-0.488757	-0.56037
mitosis	ENST00000264065	ENSG00000077232	DNAJC10	-0.294995	-0.559874
mitosis	ENST00000643237	ENSG00000169814	BTD	0.173997	-0.559558
mitosis	ENST00000300131	ENSG00000166886	NAB2	0.00737937	-0.55913
mitosis	ENST00000556460	ENSG00000119689	DLST	0.231956	-0.558896
mitosis	ENST00000418210	ENSG00000180694	TMEM64	0.30165	-0.558855
mitosis	ENST00000219439	ENSG00000103160	HSDL1	-0.00266491	-0.558416
mitosis	ENST00000625275	ENSG00000104679	R3HCC1	-0.443519	-0.557896
mitosis	ENST00000439128	ENSG00000137601	NEK1	-0.152039	-0.557123
mitosis	ENST00000409939	ENSG00000169221	TBC1D10B	-0.286923	-0.557007
mitosis	ENST00000360862	ENSG00000122390	NAA60	0.0966412	-0.556973
mitosis	ENST00000254235	ENSG00000121281	ADCY7	0.247962	-0.556709
mitosis	ENST00000367822	ENSG00000112339	HBS1L	-0.32772	-0.5558
mitosis	ENST00000167462	ENSG00000073350	LLGL2	0.00122586	-0.554939
mitosis	ENST00000570462	ENSG00000262860	LSM14A	-0.333026	-0.554823
mitosis	ENST00000359518	ENSG00000110171	TRIM3	-0.160901	-0.554646
mitosis	ENST00000372939	ENSG00000188917	TRMT2B	0.210953	-0.553821
mitosis	ENST00000408038	ENSG00000166167	BTRC	1.09391	-0.553607
mitosis	ENST00000303469	ENSG00000171806	METTL18	0.104207	-0.553548
mitosis	ENST00000615984	ENSG00000181038	METTL23	-0.163302	-0.55329
mitosis	ENST00000262960	ENSG00000142002	DPP9	-0.475082	-0.553019
mitosis	ENST00000559554	ENSG00000169684	CHRNA5	-0.11774	-0.551632
mitosis	ENST00000381869	ENSG00000129422	MTUS1	-0.100043	-0.55163
mitosis	ENST00000589261	ENSG00000076662	ICAM3	-0.375471	-0.551277
mitosis	ENST00000325752	ENSG00000108423	TUBD1	0.0903253	-0.550826
mitosis	ENST00000219905	ENSG00000174197	MGA	0.102516	-0.550442
mitosis	ENST00000321990	ENSG00000176208	ATAD5	-0.0148852	-0.550242
mitosis	ENST00000357890	ENSG00000103549	RNF40	0.183932	-0.549854
mitosis	ENST00000310392	ENSG00000171806	METTL18	0.0754255	-0.549669
mitosis	ENST00000603926	ENSG00000124006	OBSL1	-0.441153	-0.549566
mitosis	ENST00000373602	ENSG00000160050	CCDC28B	0.00582828	-0.548994
mitosis	ENST00000614971	ENSG00000198862	LTN1	0.514878	-0.548542
mitosis	ENST00000423855	ENSG00000185946	RNPC3	-0.187568	-0.548371
mitosis	ENST00000371544	ENSG00000134744	TUT4	0.125957	-0.548038
mitosis	ENST00000358825	ENSG00000170325	PRDM10	0.594643	-0.547961
mitosis	ENST00000449886	ENSG00000169155	ZBTB43	1.49139	-0.547837
mitosis	ENST00000392505	ENSG00000079156	OSBPL6	-0.147615	-0.547802
mitosis	ENST00000449107	ENSG00000169814	BTD	0.200817	-0.547788
mitosis	ENST00000448631	ENSG00000141084	RANBP10	0.555732	-0.547689
mitosis	ENST00000372449	ENSG00000137221	TJAP1	-0.2847	-0.547623
mitosis	ENST00000393328	ENSG00000121067	SPOP	0.445673	-0.547493
mitosis	ENST00000438794	ENSG00000163681	SLMAP	-0.460846	-0.547252
mitosis	ENST00000373191	ENSG00000126070	AGO3	-0.476093	-0.547191
mitosis	ENST00000378883	ENSG00000125885	MCM8	0.155369	-0.547003
mitosis	ENST00000373464	ENSG00000169155	ZBTB43	1.39935	-0.546851
mitosis	ENST00000322776	ENSG00000167792	NDUFV1	-0.240769	-0.546815
mitosis	ENST00000433627	ENSG00000257103	LSM14A	-0.326338	-0.546568
mitosis	ENST00000575430	ENSG00000262666	FAM189B	-0.17133	-0.546193
mitosis	ENST00000394222	ENSG00000169379	ARL13B	0.0326289	-0.545858
mitosis	ENST00000375604	ENSG00000126217	MCF2L	-0.0241894	-0.545258
mitosis	ENST00000376083	ENSG00000135049	AGTPBP1	0.326655	-0.545155
mitosis	ENST00000378747	ENSG00000123240	OPTN	-0.46151	-0.545103
mitosis	ENST00000419445	ENSG00000164219	PGGT1B	0.645491	-0.5451
mitosis	ENST00000374618	ENSG00000189180	ZNF33A	0.173272	-0.544951
mitosis	ENST00000264229	ENSG00000109265	CRACD	-0.371844	-0.544924
mitosis	ENST00000458549	ENSG00000180694	TMEM64	0.372112	-0.544912
mitosis	ENST00000265960	ENSG00000119487	MAPKAP1	-0.3216	-0.544781
mitosis	ENST00000380502	ENSG00000147874	HAUS6	-0.371863	-0.544387
mitosis	ENST00000476665	ENSG00000106012	IQCE	0.0329176	-0.54434
mitosis	ENST00000394234	ENSG00000119599	DCAF4	-0.367156	-0.544232
mitosis	ENST00000642260	#N/A	#N/A	-0.0784633	-0.54357
mitosis	ENST00000368291	ENSG00000093144	ECHDC1	-0.0367235	-0.543315
mitosis	ENST00000400889	ENSG00000215784	FAM72D	-0.0849868	-0.543124
mitosis	ENST00000246314	ENSG00000126070	AGO3	0.704495	-0.543006
mitosis	ENST00000361361	ENSG00000160767	FAM189B	-0.103019	-0.542825
mitosis	ENST00000390658	ENSG00000176396	EID2	-0.240869	-0.542625
mitosis	ENST00000376570	ENSG00000204580	DDR1	0.127704	-0.542033
mitosis	ENST00000545763	ENSG00000174197	MGA	0.110371	-0.540968
mitosis	ENST00000274599	ENSG00000145908	ZNF300	-0.190605	-0.540605
mitosis	ENST00000422077	ENSG00000157036	EXOG	0.542128	-0.540533
mitosis	ENST00000544216	ENSG00000257103	LSM14A	-0.308903	-0.540465
mitosis	ENST00000265070	ENSG00000113384	GOLPH3	-0.421319	-0.54029
mitosis	ENST00000307659	ENSG00000170871	KIAA0232	0.0647207	-0.539835
mitosis	ENST00000575811	ENSG00000262860	LSM14A	-0.319037	-0.539817
mitosis	ENST00000361418	ENSG00000139116	KIF21A	0.278426	-0.539802
mitosis	ENST00000368194	ENSG00000132694	ARHGEF11	-0.220339	-0.539663
mitosis	ENST00000446390	ENSG00000117280	RAB29	-0.247831	-0.539186
mitosis	ENST00000398511	ENSG00000173276	ZBTB21	0.392506	-0.539001
mitosis	ENST00000371818	ENSG00000119917	IFIT3	0.275562	-0.53856
mitosis	ENST00000437633	ENSG00000128512	DOCK4	0.327161	-0.537986
mitosis	ENST00000375344	ENSG00000148110	MFSD14B	-0.504545	-0.537616
mitosis	ENST00000540606	ENSG00000107669	ATE1	-0.000493121	-0.537512
mitosis	ENST00000409790	ENSG00000038532	CLEC16A	-0.199197	-0.537187
mitosis	ENST00000348161	ENSG00000141198	TOM1L1	0.54327	-0.537022
mitosis	ENST00000398213	ENSG00000170473	PYM1	-0.234128	-0.536733
mitosis	ENST00000398499	ENSG00000173276	ZBTB21	0.440178	-0.536354
mitosis	ENST00000361729	ENSG00000007968	E2F2	0.362288	-0.536129
