# Supplementary material for: Cyclin B/CDK1 and Cyclin A/CDK2 phosphorylate DENR to promote mitotic protein translation and faithful cell division
Source: Nat Commun. 2022 Feb 3;13:668. doi: 10.1038/s41467-022-28265-0 (PMC8813921; doi:10.1038/s41467-022-28265-0)
Supplement: Supplementary file 11 — Supplementary Data 8 [file 41467_2022_28265_MOESM11_ESM.xlsx]

## Sheet: Sheet1
Suppl. Data 8: Sequences of oligos used for cloning
Primers used for mutating DENR
OKE002	ccgctggattcagcaatgtcagcagcc	p.S6A rv
OKE003	catttctgaatccgccggggctgactg	p.S9A fw
OKE004	cagtcagccccggcggattcagaaatg	p.S9A rv
OKE005	gagacccaaggaacgctgctaaactggacg	p.S20A fw
OKE006	cgtccagtttagcagcgttccttgggtctc	p.S20A rv
OKE007	gttagatgccgatttcccacttcgagtc	p.Y27F fw
OKE008	gactcgaagtgggaaatcggcatctaac	p.Y27F rv
OKE009	ccaaatgaatttgcaaaacttgctgtagaaaattcacccaaac	p.T69A fw
OKE010	gtttgggtgaattttctacagcaagttttgcaaattcatttgg	p.T69A rv
OKE011	cttactgtagaaaatgcacccaaacaagaagc	p.S73A fw
OKE012	gcttcttgtttgggtgcattttctacagtaag	p.S73A rv
OKE013	caagaagctggaattgctgagggtcaaggaac	p.S81A fw
OKE014	gttccttgaccctcagcaattccagcttcttg	p.S81A rv
OKE015	gagggtcaaggagcagcaggggaag	p.T86A fw
OKE016	cttcccctgctgctccttgaccctc	p.T86A rv
OKE017	cccagagcaaagaagaaatttgtgacaagagtatgtggc	p.Y127F fw
OKE018	gccacatactcttgtcacaaatttcttctttgctctggg	p.Y127F rv
OKE019	ctcctgtggtgccgcagtaacaggggag	p.S157A fw
OKE020	ctcccctgttactgcggcaccacaggag	p.S157A rv
OKE021	gaggtagatgatgacgccatcgaagatcttgg	p.S189A fw
OKE022	ccaagatcttcgatggcgtcatcatctacctc	p.S189A rv
OKC098	gccatcgatgccaccatggctgctgacattgctgaatccagcgg	p.S6A fw
OKC130	ccaaatgaatttgcaaaacttgctgtagaaaatgcacccaaacaagaagc	p.T69A_S73A fw
OKC131	gcttcttgtttgggtgcattttctacagcaagttttgcaaattcatttgg	p.T69A_S73A rv
OKC219	ccatggaccgccatggctgctgacattgctgaatccgccggggctgac	p.S6A_S9A and clone into pET-DUET fw
OKC220	cccaaggaacgctgccaagttagatgccgatttcccacttcga	p.S20A_Y27F fw
OKC221	tcgaagtgggaaatcggcatctaacttggcagcgttccttggg	p.S20A_Y27F rv
OKC222	agctggaattgctgagggtcaaggagcagcaggggaa	p.S81A_T86A fw
OKC223	ttcccctgctgctccttgaccctcagcaattccagct	p.S81A_T86A rv
OSM106	ttagatgccgattacccacttcgag	p.Y27Y fw
OSM107	ctcgaagtgggtaatcggcatctaa	p.Y27Y rv
OSM108	gagcaaagaagaaatatgtgacaagag	p.Y127Y fw
OSM109	ctcttgtcacatatttcttctttgctc	p.Y127Y rv
OSM110	ggctgctgacatttctgaatcc	p.S6S fw
OSM111	ggattcagaaatgtcagcagcc	p.S6S rv
OSM112	gaatccagcggggctgactgcaaagg	p.S9S fw
OSM113	cctttgcagtcagccccgctggattc	p.S9S rv
OSM114	gagacccaaggaacagtgccaagttagatgcc	p.S20S fw
OSM115	ggcatctaacttggcactgttccttgggtctc	p.S20S rv
OSM118	gtagaaaattcacccaaacaagaagc	p.S73S fw
OSM119	gcttcttgtttgggtgaattttctac	p.S73S rv
OSM120	caagaagctggaattagtgagggtcaagg	p.S81S fw
OSM121	ccttgaccctcactaattccagcttcttg	p.S81S rv
OSM122	gagggtcaaggaacagcaggggaag	p.T86T fw
OSM123	cttcccctgctgttccttgaccctc	p.T86T rv
OSM124	ctcctgtggtgcctcagtaacaggggag	p.S157S fw
OSM125	ctcccctgttactgaggcaccacaggag	p.S157S rv
OSM126	cagaggtagatgatgacagcatcgaag	p.S189S fw
OSM127	cttcgatgctgtcatcatctacctctg	p.S189S rv
OSM128	gcaaaacttactgtagaaaattcaccc	p.T69T fw
OSM129	gggtgaattttctacagtaagttttgc	p.T69T rv
OKC354	gctaaactggacgctgaatatccacttcgagtcc	mutate iDENR caspase cleavage site D26E
OKC355	ggactcgaagtggatattcagcgtccagtttagc	mutate iDENR caspase cleavage site D26E
OKC364	gccggatccgccaccatggctgctgacatttctgaatcc	hDENR into pGF045 untagged
Primers used for mutating MCTS1
OKE051	gacattgagaaagtcaacaagggcatcgggatcgagaatatccattatttaaatg	siRNA-02 resistance fw
OKE052	catttaaataatggatattctcgatcccgatgcccttgttgactttctcaatgtc	siRNA-02 resistance rv
OKE054	ggacacattttctcgttcatcaaatttc	p.K8R rv
OKE055	gttattaagggtattcggaatcaattgatagagc	p.K26R fw
OKE056	gctctatcaattgattccgaatacccttaataac	p.K26R rv
OKE057	caaatcatgcctaagcgagatcctgtcaaaatag	p.K47R fw
OKE058	ctattttgacaggatctcgcttaggcatgatttg	p.K47R rv
OKE059	ctaagaaagatcctgtccgaatagtccgatgcc	p.K51R fw
OKE060	ggcatcggactattcggacaggatctttcttag	p.K51R rv
OKE061	ggcctttttatccagccctaagattacttc	p.T81A fw
OKE062	gaagtaatcttagggctggataaaaaggcc	p.T81A rv
OKE063	ctaagattacttcaccgatatccttttatcc	p.K87R fw
OKE064	ggataaaaggatatcggtgaagtaatcttag	p.K87R rv
OKE065	gtgtccaggcttagcttctcctggagctaagc	p.T117A fw
OKE066	gcttagctccaggagaagctaagcctggacac	p.T117A rv
OKE067	cctgctgcagtagatgccattgttgctatcatgg	p.T130A fw
OKE068	ccatgatagcaacaatggcatctactgcagcagg	p.T130A rv
OKE069	gcattgaaaatatccattttttaaatgatgggctg	p.Y169F fw
OKE070	cagcccatcatttaaaaaatggatattttcaatgc	p.Y169F rv
OKE072	ggatcgagaatatccattttttaaatgatgggctg	p.Y169F fw
OKE073	cagcccatcatttaaaaaatggatattctcgatcc	p.Y169F rv
OKE090	gccgaattctcatttatatgccttcatatgccacagcc	p.T179A rv
OKE091	actggacgctgactttccacttcgagtc	p.Y27F fw
OKE092	gactcgaagtggaaagtcagcgtccagt	p.Y27F rv
OKC096	ccaggcttaactgctcctggagctaagctttaccc	p.S118A fw
OKC097	gggtaaagcttagctccaggagcagttaagcctgg	p.S118A rv
OKC099	gccatcgatgccaccatgttcaagaaatttgatgaacgagaaaatgtgtcc	p.K8R fw
OKC104	caaatcatgcctaagcgagatcctgtccgaatagtccgatgcc	p.K47R_K51R fw
OKC105	ggcatcggactattcggacaggatctcgcttaggcatgatttg	p.K47R_K51R rv
OKC106	gtgtccaggcttagctgctcctggagctaagctttaccc	p.T117A_S118A fw
OKC107	gggtaaagcttagctccaggagcagctaagcctggacac	p.T117A_S118A rv
OKC195	gccctcgagtttatatgccttcatatgcc	p.T179A and clone into pET-DUET rv
OKC242	ctgcatccagttgaaagcttcagttatt	p.T19A fw
OKC243	aataactgaagctttcaactggatgcag	p.T19A rv
OKC244	tagaaatccttgcagtaaatggagaattac	p.T63A fw
OKC245	gtaattctccatttactgcaaggatttcta	p.T63A rv
OSM134	ccagttgaaaacttcagttattaaggg	p.T19T fw
OSM135	cccttaataactgaagttttcaactgg	p.T19T rv
OSM136	catatagaaatccttacagtaaatgg	p.T63T fw
OSM137	ccatttactgtaaggatttctatatg	p.T63T rv
OSM138	gcctttttatccaaccctaagattac	p.T81T fw
OSM139	gtaatcttagggttggataaaaaggc	p.T81T rv
OSM140	gctgcagtagataccattgttgc	p.T130T fw
OSM141	gcaacaatggtatctactgcagc	p.T130T rv
OSM142	gtccaggcttaacttctcctggagc	p.T117T fw
OSM143	gctccaggagaagttaagcctggac	p.T117T rv
Primers used for cloning DENR and MCTS1 into expression vectors
OKE082	gccatcgatgccaccatggctgctgacatttctgaatcc	DENR into pRK untagged fw
OKE083	gccgaattctcacttctttacttctcc	DENR into pRK untagged rv
OKE084	gccatcgatgccaccatgttcaagaaatttgatgaaaaagaaaatgtgtcc	MCTS1 into pRK untagged fw
OKE085	gccgaattctcatttatatgtcttcatatgcc	MCTS1 into pRK untagged rv
OKC100	gccgaattctcacttgtcgtcatcgtctttgtagtctttatatgtcttcatatgcc	MCTS1 into pRK adding C-terminal Flag rv
OKC169	gccgaattctcacttgtcgtcatcgtctttgtagtccttctttacttc	DENR into pRK adding C terminal Flag rv
OSM097	gatctctagaaataattttgtttaactttaagaagg	DENR into pET-DUET fw
OSM102	gctgaattcatgttcaagaaatttgatg	MCTS1 into pET-DUET fw
OSM103	ggtgctcgagtttatatgtcttcatatgcc	MCTS1 into pET-DUET rv
OSM151	cgagcggccgctcacttctttac	DENR into pET-DUET-1 rv
Primers used for cloning 5’UTR reporters into RLuc vector
OKC257	gccgaattcacctagcgccccctc	DUSP4 5'UTR fw
OKC258	gccctcgagcccggtgatatcggtcgccgggaac	DUSP4 5'UTR rv
OKC314	gccaagcttctgggaggagag	ABLIM1 5'UTR fw
OKC315	gccttcgaagtcatgcacaaagctcc	ABLIM1 5'UTR rv
OKC318	gccaagcttacggggcggacc	CAMSAP2 5'UTR
OKC319	gccttcgaagtcatctttcaccgcgg	CAMSAP2 5'UTR
OKC320_I	gccaagcttagttgtctctgcc	CDKL5 5'UTR ex1 fw
OKC321_I	gtattaaatgactcccccgccgagtccc	CDKL5 5'UTR ex1 rv
OKC320_II	gggactcggcgggggagtcatttaatac	CDKL5 5'UTR ex2 fw
OKC321_II	gccttcgaagtcatgaagacaaactcc	CDKL5 5'UTR ex2 rv
OKC326	gccaagcttgagcccgcgc	PLEC 5'UTR fw
OKC327	gccttcgaagtcatggctgctggagcc	PLEC 5'UTR rv
OKC330	gccaagcttgaatgtggcggc	SGO1 5'UTR fw
OKC331	gccttcgaagtcatcttttgccttaaaacctacttc	SGO1 5'UTR rv
OKC338	gccaagcttgcgcgtccccgccctcgcgtcac	CUL5 5'UTR fw
OKC339	gccttcgaagtcatgttctttaacttggactctcg	CUL5 5'UTR rv
OSM163	gccaagcttagagcgcgagtgaggag	SYNPO 5’UTR fw
OSM164	gccttcgaagtcatggtgctgttcttcctcag	SYNPO 5’UTR rv
Primers used for mutating 5’UTR reporters in RLuc vector
OKC346	ccgactgcttagtgaccgcgaggc	mutate uORF start codon in DUSP4 TV1 5'UTR
OKC347	gcctcgcggtcactaagcagtcgg	mutate uORF start codon in DUSP4 TV1 5'UTR
OKC350	cttctagattagaacaaattagtgaaagttcc	mutate uORF1+2 start codons in CDKL5 5'UTR
OKC351	ggaactttcactaatttgttctaatctagaag	mutate uORF1+2 start codons in CDKL5 5'UTR
OKC352	gttcttttggtgcctagttttgtggcttgc	mutate uORF3 (overl) start codon in CDKL5 5'UTR
OKC353	gcaagccacaaaactaggcaccaaaagaac	mutate uORF3 (overl) start codon in CDKL5 5'UTR
OKC358	ctagttacttcatgattagaacaaatatgtgaa	insert uORF1+2 of CDKL5 into pSS372
OKC359	ccggttcacatatttgttctaatcatgaagtaa	insert uORF1+2 of CDKL5 into pSS372
OKC362	gccttcgaagtcatgaagacaaactcctcttttgatgcaagccacaaaacatggcaccggtggcgggcggcggagacagcgggg	insert uORF3 of CDKL5 into pSS372
OKC363	gccaccggtccctttgtgctgtaatcg	clone 2nd half of LaminB 5'UTR into pSS372
OKC367	gcccaaaatgtaagggactcggcgggggagtc	clone stuORF into CDKL5mut-Rluc at position 839
OKC368	gccttacattttgccacttctagcaggggacccc	clone stuORF into CDKL5mut-Rluc at position 839
