# Supplementary material for: Cyclin B/CDK1 and Cyclin A/CDK2 phosphorylate DENR to promote mitotic protein translation and faithful cell division
Source: Nat Commun. 2022 Feb 3;13:668. doi: 10.1038/s41467-022-28265-0 (PMC8813921; doi:10.1038/s41467-022-28265-0)
Supplement: Supplementary file 12 — Supplementary Data 9 [file 41467_2022_28265_MOESM12_ESM.xlsx]

## Sheet: Sheet1
Suppl. Data 9: siRNA catalog numbers and sequences
Gene Symbol	Gene Accession	Dharmacon Catalog Number	Sequence
DENR	NM_003677	D-012614-02	CAAGUUAGAUGCCGAUUAC
DENR	NM_003677	D-012614-19	GGUAAUGUCAAGUGGAGUA
DENR	NM_003677	D-012614-20	GCAGAUUUAUCCAUCGAGA
MCTS1	NM_014060	D-020590-02	CAAAGGAAUUGGCAUUGAA
GFP Duplex I	n.a.	P-002048-01	n.a.
ACVR1	NM_001105	L-004924-00	GAAUGGACAGUGUUGCAUA
ACVR1	NM_001105	L-004924-00	GUCCAUAGCUAGUGGUCUU
ACVR1	NM_001105	L-004924-00	GAAAGGCUGCUUCCAGGUU
ACVR1	NM_001105	L-004924-00	GUACGACUAUCUUCAGCUU
MAP3K15	NM_001001671	L-004847-00	GUUAUACACUUUCGGAUAU
MAP3K15	NM_001001671	L-004847-00	CCAAGGGCCUCGCGGAUAU
MAP3K15	NM_001001671	L-004847-00	UCAGAGAACGGCUACAUUA
MAP3K15	NM_001001671	L-004847-00	GAAAGGCACGUAUGGGAUU
CAMK2A	NM_171825	L-004942-00	GCGGAAACAGGAAAUUAUA
CAMK2A	NM_171825	L-004942-00	CAACAUCGUCCGACUACAU
CAMK2A	NM_171825	L-004942-00	AUAAGAUGCUGACCAUUAA
CAMK2A	NM_171825	L-004942-00	CAUAAGCAAUGGAGAUUUU
CAMKK1	NM_172207	L-004912-00	CCACUGGCGUCACGUUGUA
CAMKK1	NM_172207	L-004912-00	CAACGAAAGUGAAGACAGA
CAMKK1	NM_172207	L-004912-00	GCCCAGAGCCUACUAGAAA
CAMKK1	NM_172207	L-004912-00	GAAGCUAUCUGGAGGCGCA
CAMKK2	NM_172215	L-004842-00	GUGAAGACCAUGAUACGUA
CAMKK2	NM_172215	L-004842-00	GGAUCGUGGUGCCGGAAAU
CAMKK2	NM_172215	L-004842-00	GAUCAAAGGCAUCGAGUAC
CAMKK2	NM_172215	L-004842-00	ACAGUAAGAUCAAGAGUCA
CDC42BPA	NM_014826	L-003814-00	GCGCAAGACUCACCAGUUU
CDC42BPA	NM_014826	L-003814-00	GACCAUACACUAUCAUUUA
CDC42BPA	NM_014826	L-003814-00	GUUAGUAGCCCAACAGAUA
CDC42BPA	NM_014826	L-003814-00	GUAACAGAAUCAAGUCAUU
CDC42BPB	NM_006035	L-004075-00	GCUUAGAGACCCAGAAUUG
CDC42BPB	NM_006035	L-004075-00	GCUAUGAGAUCCAGAGAAC
CDC42BPB	NM_006035	L-004075-00	GGAGGUGCAUGAUUCAGAA
CDC42BPB	NM_006035	L-004075-00	GGUGACGGCCUCUCUCUUA
CDK1	NM_033379	L-003224-00	GGUUAUAUCUCAUCUUUGA
CDK1	NM_033379	L-003224-00	UCGGGAAAUUUCUCUAUUA
CDK1	NM_033379	L-003224-00	GUAUAAGGGUAGACACAAA
CDK1	NM_033379	L-003224-00	CAAACGAAUUUCUGGCAAA
CDK2	NM_052827	L-003236-00	GAGCUUAACCAUCCUAAUA
CDK2	NM_052827	L-003236-00	GAAACAAGUUGACGGGAGA
CDK2	NM_052827	L-003236-00	GGAGUUACUUCUAUGCCUG
CDK2	NM_052827	L-003236-00	GGGCCUAGCUUUCUGCCAU
CSNK2A1	NM_177560	L-003475-00	GCAUUUAGGUGGAGACUUC
CSNK2A1	NM_177560	L-003475-00	GGAAGUGUGUCUUAGUUAC
CSNK2A1	NM_177560	L-003475-00	GCUGGUCGCUUACAUCACU
CSNK2A1	NM_177560	L-003475-00	AACAUUGUCUGUACAGGUU
DAPK2	NM_014326	L-004418-00	UUCGGAAGCUUCUGGUUAA
DAPK2	NM_014326	L-004418-00	GAGGAGAGCUCUUCGAUUU
DAPK2	NM_014326	L-004418-00	UGGUCUGGCUCACGAAAUA
DAPK2	NM_014326	L-004418-00	GGAAUUUGUUGCUCCAGAA
PRKDC	NM_006904	L-005030-00	GGAAGAAGCUCAUUUGAUU
PRKDC	NM_006904	L-005030-00	GAGCAUCACUUGCCUUUAA
PRKDC	NM_006904	L-005030-00	GCAGGACCGUGCAAGGUUA
PRKDC	NM_006904	L-005030-00	AGAUAGAGCUGCUAAAUGU
EEF2K	NM_013302	L-004950-00	GCGACGAUGAGGAAGGUUA
EEF2K	NM_013302	L-004950-00	GCAAACUCCUUCCACUUCA
EEF2K	NM_013302	L-004950-00	GAGAACAUGGCCACUCAUA
EEF2K	NM_013302	L-004950-00	UAGAGGCCCUGCACUGGUA
EIF2AK3	NM_004836	L-004883-00	CCAAUGGGAUAGUGACGAA
EIF2AK3	NM_004836	L-004883-00	GGUAGGAUCUGAUGAAUUU
EIF2AK3	NM_004836	L-004883-00	GCAAUUAGCCUUAAGUUGU
EIF2AK3	NM_004836	L-004883-00	AAAUUUGGCUGAAAGAUGA
ADRBK1	NM_001619	L-004325-00	GGGACGUGUUCCAGAAAUU
ADRBK1	NM_001619	L-004325-00	GCUCGCAUCCCUUCUCGAA
ADRBK1	NM_001619	L-004325-00	GGAAUCAAGUUACUGGACA
ADRBK1	NM_001619	L-004325-00	GCGAUAAGUUCACACGGUU
HIPK1	NM_152696	L-004809-00	GGACUGAAGCCAAGGUCUA
HIPK1	NM_152696	L-004809-00	GAUAAUGCUGUACCGAUUG
HIPK1	NM_152696	L-004809-00	GCGGUGCCCUUUACUCUGA
HIPK1	NM_152696	L-004809-00	GCGGAGGGUUCACAUGUAU
IRAK4	NM_016123	L-003302-00	GGGAGGAUUUGGAGUUGUA
IRAK4	NM_016123	L-003302-00	CCUCAAUGUUGGACUAAUU
IRAK4	NM_016123	L-003302-00	CACAUGAGAUGCAAGAUUG
IRAK4	NM_016123	L-003302-00	GAAAUAAUAACUGGACUUC
LIMK1	NM_016735	L-007730-00	GAGCAUGACCCUCACGAUA
LIMK1	NM_016735	L-007730-00	GAAGCGAGUUGCCCGUGUG
LIMK1	NM_016735	L-007730-00	GCCCAGAUGUGAAGAAUUC
LIMK1	NM_016735	L-007730-00	GGAGACCGGAUCUUGGAAA
LRRK2	NM_198578	L-006323-00	GAAAUUAUCAUCCGACUAU
LRRK2	NM_198578	L-006323-00	GGAGGGAUCUUCUUUAAUU
LRRK2	NM_198578	L-006323-00	UUACCGAGAUGCCGUAUUA
LRRK2	NM_198578	L-006323-00	CAAGUUAUUUCAAGGCAAA
MAP4K5	NM_006575	L-003589-00	GGAGAGAGAUACCGUUUUA
MAP4K5	NM_006575	L-003589-00	CGAAUCAGGUAGUUCAGUU
MAP4K5	NM_006575	L-003589-00	GGUCAUCAACAUUCCAUAA
MAP4K5	NM_006575	L-003589-00	GAACAGUUAUUUCCACGGA
MINK1	NM_015716	L-004861-00	UGAAAUACGAGCGGAUUAA
MINK1	NM_015716	L-004861-00	UCAUGACUCUGAACCGUAA
MINK1	NM_015716	L-004861-00	GGAGGACUGUAUCGCCUAU
MINK1	NM_015716	L-004861-00	GAACAGCUAUGACAUCUAC
MST1	NM_020998	L-008946-02	CGACAACUAUUGCCGGAAU
MST1	NM_020998	L-008946-02	GACCAAAGGUACGGGUAAU
MST1	NM_020998	L-008946-02	UACCAGAUCCGGCGUUGUA
MST1	NM_020998	L-008946-02	CCGCAUCAGCACCGAUUUA
STK3	NM_006281	L-004874-00	GCCCAUAUGUUGUAAAGUA
STK3	NM_006281	L-004874-00	CCACAAGCACGAUGAGUGA
STK3	NM_006281	L-004874-00	GAACUUUGGUCCGAUGAUU
STK3	NM_006281	L-004874-00	CAUGAACCCUUCCCUAUGU
NEK11	NM_145910	L-004865-00	GCCGAGAUCUGGACGAUAA
NEK11	NM_145910	L-004865-00	GAUACUUCAUCGAGACUUA
NEK11	NM_145910	L-004865-00	GAACCUAAUGUGUAGAUAU
NEK11	NM_145910	L-004865-00	GACCAUCUGCUAUCGAAAU
NEK2	NM_002497	L-004090-00	GGAUCUGGCUAGUGUAAUU
NEK2	NM_002497	L-004090-00	GCAGACAGAUCCUGGGCAU
NEK2	NM_002497	L-004090-00	GGCAAUACUUAGAUGAAGA
NEK2	NM_002497	L-004090-00	GCUAGAAUAUUAAACCAUG
NEK9	NM_033116	L-004869-00	GGACUCAAUGAAUUCAAUA
NEK9	NM_033116	L-004869-00	GGAAUCCUUCAUAGAGAUA
NEK9	NM_033116	L-004869-00	AGACAAAGCCUCCUAUCGA
NEK9	NM_033116	L-004869-00	GUAGUAACAUCACGAACCA
PBK	NM_018492	L-005390-00	CAAGACACCAAGCAAAUUA
PBK	NM_018492	L-005390-00	GGCAAGAGGGUUAAAGUAU
PBK	NM_018492	L-005390-00	GUUCAACUCCAACUAUAAA
PBK	NM_018492	L-005390-00	GAUCAUUAUCGAAGUGUGU
PHKG2	NM_000294	L-004881-00	GAUCCGACUUUCAGAUUUC
PHKG2	NM_000294	L-004881-00	CUACGAGUCUUCUAGCUUC
PHKG2	NM_000294	L-004881-00	GGGAGACUCUGCUGCUAUA
PHKG2	NM_000294	L-004881-00	CGAGAAGCUUCGAGAGUUG
PRKCA	NM_002737	L-003523-00	UAAGGAACCACAAGCAGUA
PRKCA	NM_002737	L-003523-00	UUAUAGGGAUCUGAAGUUA
PRKCA	NM_002737	L-003523-00	GAAGGGUUCUCGUAUGUCA
PRKCA	NM_002737	L-003523-00	UCACUGCUCUAUGGACUUA
PRKCB	NM_212535	L-003758-00	GGUCAUGCUUUCAGAACGA
PRKCB	NM_212535	L-003758-00	CCUGUCAGAUCCCUACGUA
PRKCB	NM_212535	L-003758-00	GAUUUGGGAUUGGGAUUUG
PRKCB	NM_212535	L-003758-00	UCAUUGUCCUCGUAAGAGA
PRKCD	NM_212539	L-003524-00	CCAUGUAUCCUGAGUGGAA
PRKCD	NM_212539	L-003524-00	CCAAGGUGUUGAUGUCUGU
PRKCD	NM_212539	L-003524-00	AAAGAACGCUUCAACAUCG
PRKCD	NM_212539	L-003524-00	CCGCACCGCUUCAAGGUUC
PRKCE	NM_005400	L-004653-00	GUGGAGACCUCAUGUUUCA
PRKCE	NM_005400	L-004653-00	CGGAAACACCCGUACCUUA
PRKCE	NM_005400	L-004653-00	GACGUGGACUGCACAAUGA
PRKCE	NM_005400	L-004653-00	GACCAAGGACCGCCUCUUU
PRKCH	NM_006255	L-004655-00	GCACCUGUGUCGUCCAUAA
PRKCH	NM_006255	L-004655-00	CCACGAGGGUCACUGUAAA
PRKCH	NM_006255	L-004655-00	UAACCAGGAUGAGUUUAGA
PRKCH	NM_006255	L-004655-00	CAUAUUCGAUGUCAAGCGA
PRKCQ	NM_006257	L-003525-00	GCUCGCUGCUUAAGAGAUA
PRKCQ	NM_006257	L-003525-00	CCACACAGAUUUAAAGUCU
PRKCQ	NM_006257	L-003525-00	GCAAUUCACAAGAAGUGUA
PRKCQ	NM_006257	L-003525-00	CCACAAGGAGAGAUUCAAA
PRKCZ	NM_001033582	L-003526-00	CGUCAAAGCCUCCCAUGUU
PRKCZ	NM_001033582	L-003526-00	GCAGGACUUUGACCUAAUC
PRKCZ	NM_001033582	L-003526-00	GACCAAAUUUACGCCAUGA
PRKCZ	NM_001033582	L-003526-00	GAGUAUAUCAACCCAUUAU
PLK1	NM_005030	L-003290-00	GCACAUACCGCCUGAGUCU
PLK1	NM_005030	L-003290-00	CCACCAAGGUUUUCGAUUG
PLK1	NM_005030	L-003290-00	GCUCUUCAAUGACUCAACA
PLK1	NM_005030	L-003290-00	UCUCAAGGCCUCCUAAUAG
PLK2	NM_006622	L-003325-00	CCGGAGAUCUCGCGGAUUA
PLK2	NM_006622	L-003325-00	AAGUGACGGUGCUGAAAUA
PLK2	NM_006622	L-003325-00	GCUAGUAUGUUGUCCAAAA
PLK2	NM_006622	L-003325-00	CAUCAAUGAGGAUAGGAUA
PLK3	NM_004073	L-003257-00	GCAUCAAGCAGGUUCACUA
PLK3	NM_004073	L-003257-00	GCGAGAAGAUCCUAAAUGA
PLK3	NM_004073	L-003257-00	CAGAAGUGCUGCUGAGACA
PLK3	NM_004073	L-003257-00	GAAAUUGUAUAGCCUUCAU
PLK4	NM_014264	L-005036-00	GAAGAUAGCAAUUAUGUGU
PLK4	NM_014264	L-005036-00	GUGGAAGACUCAAUUGAUA
PLK4	NM_014264	L-005036-00	GGACCUUAUUCACCAGUUA
PLK4	NM_014264	L-005036-00	GGACUUGGUCUUACAACUA
PRKG1	NM_006258	L-004658-00	GGAUUGACAUGAUAGAAUU
PRKG1	NM_006258	L-004658-00	GGAUAGAGGUUCGUUUGAA
PRKG1	NM_006258	L-004658-00	CAUGGAAGAUGGUAAGGUU
PRKG1	NM_006258	L-004658-00	AGACUGUACAGAACAUUUA
RPS6KA3	NM_004586	L-003026-00	AUACAAUGCUUACCGGUUA
RPS6KA3	NM_004586	L-003026-00	CUACAUAGCCUGGGAAUAA
RPS6KA3	NM_004586	L-003026-00	CGUAAUCAGUCACCAGUUU
RPS6KA3	NM_004586	L-003026-00	GACAGCAAAUUAUGGAUGA
SLK	NM_014720	L-003850-00	GGUAGAGAUUGACAUAUUA
SLK	NM_014720	L-003850-00	GAAAAGAGCUCAUGAAACG
SLK	NM_014720	L-003850-00	GCUCGAAGAACGACACUUA
SLK	NM_014720	L-003850-00	GGAACAUAGCCAAGAAUUA
SIK2	NM_015191	L-004778-00	GAAAAUCUACCGAGAAGUA
SIK2	NM_015191	L-004778-00	AAUCAUGGCCGGUUAAAUG
SIK2	NM_015191	L-004778-00	CAACAGGUCUCCAGUGAGC
SIK2	NM_015191	L-004778-00	GAAAGCGUCUCCACUCUCC
SRPK1	NM_003137	L-003982-00	GAACAUAACGGACCACUGG
SRPK1	NM_003137	L-003982-00	GAUACCAUGUGAUCCGAAA
SRPK1	NM_003137	L-003982-00	GCAGCUGGCUUCACAGAUU
SRPK1	NM_003137	L-003982-00	ACACAUAUCUGCAUGGUAU
TBK1	NM_013254	L-003788-00	AGAAGGCACUCAUCCGAAA
TBK1	NM_013254	L-003788-00	GAACGUAGAUUAGCUUAUA
TBK1	NM_013254	L-003788-00	UGACAGCUCAUAAGAUUUA
TBK1	NM_013254	L-003788-00	GGAUAUCGACAGCAGAUUA
TTBK1	NM_032538	L-004680-00	GAACAGGUAGGGAUGAUCA
TTBK1	NM_032538	L-004680-00	GGCAGGAACGAGAAGUUUA
TTBK1	NM_032538	L-004680-00	GAAUGAGGCCUUUGACUGG
TTBK1	NM_032538	L-004680-00	CGUCAUGUCUUCCGGUGGA
TTBK2	NM_173500	L-004682-00	GACCAUGUUUGUAGAUUUA
TTBK2	NM_173500	L-004682-00	UGGCUUGGCUCGACAAUUU
TTBK2	NM_173500	L-004682-00	GGGCAGCAUUGUAUUGAGA
TTBK2	NM_173500	L-004682-00	GACCAUAUCUCUUCUUUGG
WNK3	NM_001002838	L-005364-00	GAUUGGUGAUCUAGGAUUA
WNK3	NM_001002838	L-005364-00	CCACAUCGGAGUAUCCUUA
WNK3	NM_001002838	L-005364-00	UCUGAAAGGUUGUCUAUCA
WNK3	NM_001002838	L-005364-00	GGACUAAAUUUCAGCUUAC
