# Supplementary material for: Cyclin B/CDK1 and Cyclin A/CDK2 phosphorylate DENR to promote mitotic protein translation and faithful cell division
Source: Nat Commun. 2022 Feb 3;13:668. doi: 10.1038/s41467-022-28265-0 (PMC8813921; doi:10.1038/s41467-022-28265-0)
Supplement: Supplementary file 14 — Source Data [file 41467_2022_28265_MOESM14_ESM.xlsx]

## Sheet: Figure 1a
Figure 1a
	S phase release								Mitotic release
		Hours release								Hours release
	Order of lanes:	0	2	6	10	12	13		Order of lanes:	0	1	2	4	8	14

## Sheet: Figure 1b
Figure 1b
		pDENR/DENR
	repl. no	S phase	G2	Mitosis	G1
	1	1		13.7715	0.755876
	2	1		26.6866	1.91162
	3	1	1.35943	40.0557	3.80804
	Actual mean	1	1.35943	26.84	2.159
	Unpaired two-tailed t-test (G1 vs. Mitosis)
	p value	0.032

## Sheet: Figure 1c
Figure 1c
		DENR
	repl. no	S phase	G2	Mitosis	G1
	1	1		1.41028	0.563997
	2	1		1.81256	0.765801
	3	1	1.16614	1.17833	1.28272
	Actual mean	1	1.16614	1.467	0.8708

## Sheet: Figure 2a
Figure 2a
	in vitro kinase assay
	Order of lanes:	no kinase, D/M	CDK1/CycB, no substrate	CDK2/CycA, no substrate	CDK2/CycE, no substrate	CDK4/CycD, no substrate	CDK6/CycD, no substrate	CDK1/CycB, D/M	CDK2/CycA, D/M	CDK2/CycE,D/M	CDK4/CycD, D/M	CDK6/CycD, D/M

## Sheet: Figure 2b
Figure 2b
	in vitro kinase assay
	repl. no	no kinase	CDK1/Cyclin B	CDK2/Cyclin A	CDK2/Cyclin E	CDK4/Cyclin D	CDK6/Cyclin D
	1	0.0270277	5.45466	1	0.409921		0.0365314
	2	0	4.17371	1	0.451715		0.0583465
	3	0	4.64976	1	0.351276	0	0
	4	0.00469182		1	0.0666775
	5	0.0145828		1	0.189619

## Sheet: Figure 2c
Figure 2c
	RO3306 in HeLa cells
	Order of lanes:	G2	G2/M	Mitosis/DMSO	Mitosis/RO1uM	Mitosis/RO2uM	Mitosis/RO5uM

## Sheet: Figure 2d
Figure 2d
	RO3306 in HeLa
	replicate no.	DMSO	RO3306 5uM
	1	1	0.53795
	2	1	0.271904
	3	1	0.681996
	4	1	0.455824
	Actual mean		0.4869
	One sample t test
	Theoretical mean	1
	p value (two-tailed)		0.0093

## Sheet: Figure 2e
Figure 2e
	Seliciclib in U2OS cells
	Order of lanes:	DMSO	Sel 0.5uM	Sel 1uM	Sel 2um	Sel 5uM	Sel 10uM

## Sheet: Figure 2f
Figure 2f
	Seliciclib in U2OS
	replicate no.	DMSO	Seliciclib 10uM
	1	1	0.295951
	2	1	0.333077
	Actual mean		0.3145
	One sample t test
	Theoretical mean	1
	p value (two-tailed)		0.0172

## Sheet: Figure 3a
Figure 3a
	Asynchronous Co-IP
	Order of lanes:
	Lysates (lanes 1-3, all markers):	EV	WT	S73A
	FLAG-IP (lanes 5-7, DENR, pDENR, MCTS1):	EV	WT	S73A

[truncated: 55 more sheets: Figure 3b, Figure 3c, Figure 3d, Figure 3e, Figure 3f, Figure 3g, Figure 3h, Figure 4b, Figure 4c, Figure 4d, Figure 4e, Figure 4f, Figure 4g, Figure 4h, Figure 4i, Figure 4j, Figure 4k, Figure 5a, Figure 5b, Figure 5d …]
